# Supplementary material for: Crystal structure, interaction energies and experimental electron density of the popular drug ketoprophen
Source: IUCrJ. 2018 Oct 27;5(Pt 6):841–53. doi: 10.1107/S2052252518013222 (PMC6211533; doi:10.1107/S2052252518013222)
Supplement: Supplementary file 1 [file m-05-00841-sup1.cif]

data_2015_12_30_am_ket_0m
_database_code_depnum_ccdc_archive 'CCDC 1870885'
#==============================================================================

# PROCESSING SUMMARY (IUCr Office Use Only)

_journal_date_recd_electronic      2018-03-27
_journal_date_to_coeditor         ?
_journal_date_from_coeditor       ?
_journal_date_accepted     ?
_journal_date_printers_first      ?
_journal_date_printers_final      ?
_journal_date_proofs_out          ?
_journal_date_proofs_in           ?
_journal_coeditor_name            ?
_journal_coeditor_code      LQ5013
_journal_coeditor_notes
; ?
;
_journal_paper_category      FA
_journal_techeditor_code      ?
_iucr_compatibility_tag          ACTA95
_journal_techeditor_notes  
;
;
_journal_coden_ASTM               ?
_journal_name_full                ?
_journal_year                     ?
_journal_volume                   ?
_journal_issue                    ?
_journal_page_first               ?
_journal_page_last                ?
_journal_suppl_publ_number        ?
_journal_suppl_publ_pages         ?

#==============================================================================

_audit_creation_date               2018-06-25
_audit_creation_method
;
Olex2 1.2
(compiled 2018.05.29 svn.r3508 for OlexSys, GUI svn.r5506)
;
_shelx_SHELXL_version_number       '2014/7'
_audit_contact_author_address      ?
_audit_contact_author_email        ?
_audit_contact_author_name         None
_audit_contact_author_phone        ?
_publ_contact_author_id_orcid      ?
_publ_section_references
;
Dolomanov, O.V., Bourhis, L.J., Gildea, R.J, Howard, J.A.K. & Puschmann, H.
 (2009), J. Appl. Cryst. 42, 339-341.

Sheldrick, G.M. (2008). Acta Cryst. A64, 112-122.

Sheldrick, G.M. (2015). Acta Cryst. C71, 3-8.
;
_chemical_name_common              ?
_chemical_name_systematic          '2-(3-benzoylphenyl)-propionic acid'
_chemical_formula_moiety           'C16 H14 O3'
_chemical_formula_sum              'C16 H14 O3'
_chemical_formula_weight           254.27
_chemical_melting_point            ?
loop_
  _atom_type_symbol
  _atom_type_description
  _atom_type_scat_dispersion_real
  _atom_type_scat_dispersion_imag
  _atom_type_scat_source
 'C' 'C' 0.0033 0.0016 'International Tables Vol C Tables 4.2.6.8 and 6.1.1.4'
 'H' 'H' 0.0000 0.0000 'International Tables Vol C Tables 4.2.6.8 and 6.1.1.4'
 'O' 'O' 0.0106 0.0060 'International Tables Vol C Tables 4.2.6.8 and 6.1.1.4'

_shelx_space_group_comment
;
The symmetry employed for this shelxl refinement is uniquely defined
by the following loop, which should always be used as a source of
symmetry information in preference to the above space-group names.
They are only intended as comments.
;
_space_group_crystal_system        'triclinic'
_space_group_IT_number             2
_space_group_name_H-M_alt          'P -1'
_space_group_name_Hall             '-P 1'
loop_
  _space_group_symop_operation_xyz
 'x, y, z'
 '-x, -y, -z'

_cell_length_a                     6.0671(4)
_cell_length_b                     7.5611(5)
_cell_length_c                     13.8523(9)
_cell_angle_alpha                  92.078(3)
_cell_angle_beta                   93.838(2)
_cell_angle_gamma                  90.994(3)
_cell_volume                       633.49(7)
_cell_formula_units_Z              2
_cell_measurement_reflns_used      9967
_cell_measurement_temperature      100
_cell_measurement_theta_max        24.351
_cell_measurement_theta_min        3.023
_shelx_estimated_absorpt_T_max     ?
_shelx_estimated_absorpt_T_min     ?
_exptl_absorpt_coefficient_mu      0.092
_exptl_absorpt_correction_T_max    0.7451
_exptl_absorpt_correction_T_min    0.7142
_exptl_absorpt_correction_type     multi-scan
_exptl_absorpt_process_details
;
SADABS-2012/1 (Bruker,2012) was used for absorption correction.
wR2(int) was 0.0702 before and 0.0394 after correction.
The Ratio of minimum to maximum transmission is 0.9585.
The \l/2 correction factor is 0.0015.
;
_exptl_absorpt_special_details     ?
_exptl_crystal_colour              'clear light colourless'
_exptl_crystal_colour_lustre       clear
_exptl_crystal_colour_modifier     light
_exptl_crystal_colour_primary      colourless
_exptl_crystal_density_diffrn      1.333
_exptl_crystal_density_meas        ?
_exptl_crystal_density_method      ?
_exptl_crystal_description         block
_exptl_crystal_F_000               268
_exptl_crystal_size_max            0.416
_exptl_crystal_size_mid            0.195
_exptl_crystal_size_min            0.082
_exptl_special_details
;
 ?
;
_exptl_transmission_factor_max     ?
_exptl_transmission_factor_min     ?
_diffrn_reflns_av_R_equivalents    0.0291
_diffrn_reflns_av_unetI/netI       0.0163
_diffrn_reflns_Laue_measured_fraction_full  1.000
_diffrn_reflns_Laue_measured_fraction_max  0.998
_diffrn_reflns_limit_h_max         12
_diffrn_reflns_limit_h_min         -12
_diffrn_reflns_limit_k_max         15
_diffrn_reflns_limit_k_min         -15
_diffrn_reflns_limit_l_max         27
_diffrn_reflns_limit_l_min         -27
_diffrn_reflns_number              96998
_diffrn_reflns_point_group_measured_fraction_full  1.000
_diffrn_reflns_point_group_measured_fraction_max  0.998
_diffrn_reflns_theta_full          25.242
_diffrn_reflns_theta_max           45.599
_diffrn_reflns_theta_min           1.474
_diffrn_ambient_temperature        100
_diffrn_detector                   'Bruker APEX2 area detector'
_diffrn_detector_area_resol_mean   7.9
_diffrn_detector_type              'CCD area detector'
_diffrn_measured_fraction_theta_full  1.000
_diffrn_measured_fraction_theta_max  0.998
_diffrn_measurement_device         'three-circle diffractometer'
_diffrn_measurement_device_type    'Bruker SMART APEX2 area detector'
_diffrn_measurement_method         '\w and \f scans'
_diffrn_radiation_collimation      'focusing mirrors'
_diffrn_radiation_monochromator    'mirror optics'
_diffrn_radiation_probe            x-ray
_diffrn_radiation_type             MoK\a
_diffrn_radiation_wavelength       0.71073
_diffrn_source                     'microfocus sealed X-ray tube'
_diffrn_source_type                'Incoatec I\ms'
_diffrn_standards_number           0
_reflns_Friedel_coverage           0.000
_reflns_Friedel_fraction_full      .
_reflns_Friedel_fraction_max       .
_reflns_number_gt                  8809
_reflns_number_total               10775
_reflns_special_details
;
 Reflections were merged by SHELXL according to the crystal
 class for the calculation of statistics and refinement.
 
 _reflns_Friedel_fraction is defined as the number of unique
 Friedel pairs measured divided by the number that would be
 possible theoretically, ignoring centric projections and
 systematic absences.
;
_reflns_threshold_expression       'I > 2\s(I)'
_computing_cell_refinement         'SAINT v8.34A (Bruker, 2013)'
_computing_data_collection         'APEX2 v2012.4-3 (Bruker AXS)'
_computing_data_reduction          'SAINT v8.34A (Bruker, 2013)'
_computing_molecular_graphics      'Olex2 (Dolomanov et al., 2009)'
_computing_publication_material    'Olex2 (Dolomanov et al., 2009)'
_computing_structure_refinement    'ShelXL (Sheldrick, 2015)'
_computing_structure_solution      'ShelXS (Sheldrick, 2008)'
_refine_diff_density_max           0.665
_refine_diff_density_min           -0.365
_refine_diff_density_rms           0.056
_refine_ls_extinction_coef         .
_refine_ls_extinction_method       none
_refine_ls_goodness_of_fit_ref     1.044
_refine_ls_hydrogen_treatment      mixed
_refine_ls_matrix_type             full
_refine_ls_number_parameters       284
_refine_ls_number_reflns           10775
_refine_ls_number_restraints       127
_refine_ls_R_factor_all            0.0486
_refine_ls_R_factor_gt             0.0372
_refine_ls_restrained_S_all        1.044
_refine_ls_shift/su_max            0.001
_refine_ls_shift/su_mean           0.000
_refine_ls_structure_factor_coef   Fsqd
_refine_ls_weighting_details      
 'w=1/[\s^2^(Fo^2^)+(0.0631P)^2^+0.0721P] where P=(Fo^2^+2Fc^2^)/3'
_refine_ls_weighting_scheme        calc
_refine_ls_wR_factor_gt            0.1107
_refine_ls_wR_factor_ref           0.1187
_refine_special_details            ?
_olex2_refinement_description
;
1. Fixed Uiso
 At 1.2 times of:
  All C(H) groups
 At 1.5 times of:
  All C(H,H,H) groups, All O(H) groups
2. Restrained distances
 C3A-C2A \\sim C3C-C2C
 with sigma of 0.002
 C2C-C1C \\sim C2A-C1A
 with sigma of 0.002
 C6C-C1C \\sim C6A-C1A
 with sigma of 0.002
 C6C-C5C \\sim C6A-C5A
 with sigma of 0.002
 C5C-C4C \\sim C5A-C4A
 with sigma of 0.002
 C4A-C3A \\sim C4C-C3C
 with sigma of 0.002
 C8C-C1C \\sim C8A-C1A
 with sigma of 0.002
 C8A-C10A \\sim C8C-C10C
 with sigma of 0.002
 C7C-C3C \\sim C7A-C3A
 with sigma of 0.002
 O3A-C7A \\sim O3C-C7C
 with sigma of 0.002
3. Restrained planarity
 C1C, C2C, C3C, C4C, C5C, C6C
 with sigma of 0.1
4. Uiso/Uaniso restraints and constraints
O1A \\sim O2A \\sim C8A \\sim C9A \\sim C10A: within 1.7A with sigma of 0.04
and sigma for terminal atoms of 0.08
5. Rigid body (RIGU) restrains
 C1C, C2C, C3C, C4C, C5C, C6C
 with sigma for 1-2 distances of 0.004 and sigma for 1-3 distances of 0.004
 O1C, O2C, O3C, C1C, C2C, C3C, C4C, C5C, C6C, C7C, C8C, C9C, C10C
 with sigma for 1-2 distances of 0.001 and sigma for 1-3 distances of 0.001
6. Others
 Sof(O1C)=Sof(O2C)=Sof(H2C)=Sof(O3C)=Sof(C1C)=Sof(C2C)=Sof(H2CA)=Sof(C3C)=
 Sof(C4C)=Sof(H4C)=Sof(C5C)=Sof(H5C)=Sof(C6C)=Sof(H6C)=Sof(C7C)=Sof(C8C)=
 Sof(H8C)=Sof(C9C)=Sof(H9CA)=Sof(H9CB)=Sof(H9CC)=Sof(C10C)=1-FVAR(1)
 Sof(O1A)=Sof(O2A)=Sof(H2A)=Sof(O3A)=Sof(C1A)=Sof(C2A)=Sof(H2AA)=Sof(C3A)=
 Sof(C4A)=Sof(H4A)=Sof(C5A)=Sof(H5A)=Sof(C6A)=Sof(H6A)=Sof(C7A)=Sof(C8A)=
 Sof(H8A)=Sof(C9A)=Sof(H9AA)=Sof(H9AB)=Sof(H9AC)=Sof(C10A)=FVAR(1)
7.a Ternary CH refined with riding coordinates:
 C8A(H8A), C8C(H8C)
7.b Aromatic/amide H refined with riding coordinates:
 C2C(H2CA), C4C(H4C), C5C(H5C), C6C(H6C), C2A(H2AA), C4A(H4A), C5A(H5A),
 C6A(H6A), C12A(H12A), C13A(H13A), C14A(H14A), C15A(H15A), C16A(H16A)
7.c Fitted hexagon refined as free rotating group:
 C1C(C2C,C3C,C4C,C5C,C6C)
7.d Idealised Me refined as rotating group:
 C9A(H9AA,H9AB,H9AC), C9C(H9CA,H9CB,H9CC)
7.e Idealised tetrahedral OH refined as rotating group:
 O2C(H2C)
;
_atom_sites_solution_hydrogens     mixed
_atom_sites_solution_primary       direct
_atom_sites_solution_secondary     ?
_atom_sites_special_details
;
The structure was solved using Direct Methods (ShelXS). RE = 0.2, Nqual =  -1, Ralpha = 0.031
;
loop_
  _atom_site_label
  _atom_site_type_symbol
  _atom_site_fract_x
  _atom_site_fract_y
  _atom_site_fract_z
  _atom_site_U_iso_or_equiv
  _atom_site_adp_type
  _atom_site_occupancy
  _atom_site_site_symmetry_order
  _atom_site_calc_flag
  _atom_site_refinement_flags_posn
  _atom_site_refinement_flags_adp
  _atom_site_refinement_flags_occupancy
  _atom_site_disorder_assembly
  _atom_site_disorder_group
 O1A O 0.79419(7) 0.38117(6) 0.03356(3) 0.02327(8) Uani 0.9572(10) 1 d . U P A 1
 O1C O 1.021(2) 0.3379(14) 0.0591(8) 0.0259(17) Uani 0.0428(10) 1 d . U P A 2
 O2A O 1.15248(6) 0.34687(6) 0.07551(3) 0.01926(7) Uani 0.9572(10) 1 d . U P A 1
 H2A H 1.1633(18) 0.4372(15) 0.0358(8) 0.029 Uiso 0.9572(10) 1 d R . P A 1
 O2C O 0.665(2) 0.4321(17) 0.0386(10) 0.032(2) Uani 0.0428(10) 1 d . U P A 2
 H2C H 0.6470 0.4234 -0.0221 0.048 Uiso 0.0428(10) 1 calc GR . P A 2
 O3A O 1.18065(8) 0.21528(11) 0.50067(4) 0.02370(13) Uani 0.9572(10) 1 d D . P A
 1
 O3C O 1.1598(19) 0.1952(16) 0.4802(11) 0.022(2) Uani 0.0428(10) 1 d D U P A 2
 C1A C 0.80790(6) 0.22324(5) 0.23686(3) 0.01189(6) Uani 0.9572(10) 1 d D . P A 1
 C1C C 0.7010(13) 0.2480(10) 0.2312(4) 0.0171(13) Uani 0.0428(10) 1 d D U P A 2
 C2C C 0.8450(11) 0.2071(10) 0.3092(5) 0.0168(13) Uani 0.0428(10) 1 d DG U P A 2
 H2CA H 0.9751 0.1431 0.2985 0.020 Uiso 0.0428(10) 1 calc R . P A 2
 C3C C 0.7987(15) 0.2599(14) 0.4027(5) 0.0182(18) Uani 0.0428(10) 1 d DG U P A 2
 C4C C 0.6083(17) 0.3535(15) 0.4183(4) 0.0173(17) Uani 0.0428(10) 1 d DG U P A 2
 H4C H 0.5767 0.3896 0.4822 0.021 Uiso 0.0428(10) 1 calc R . P A 2
 C5C C 0.4643(13) 0.3944(12) 0.3403(6) 0.0216(16) Uani 0.0428(10) 1 d DG U P A 2
 H5C H 0.3342 0.4584 0.3509 0.026 Uiso 0.0428(10) 1 calc R . P A 2
 C6C C 0.5107(12) 0.3416(11) 0.2468(5) 0.0226(16) Uani 0.0428(10) 1 d DG U P A 2
 H6C H 0.4123 0.3695 0.1935 0.027 Uiso 0.0428(10) 1 calc R . P A 2
 C2A C 0.92630(7) 0.19877(5) 0.32454(3) 0.01188(6) Uani 0.9572(10) 1 d D . P A 1
 H2AA H 1.0663 0.1443 0.3252 0.014 Uiso 0.9572(10) 1 calc R . P A 1
 C3A C 0.84092(8) 0.25387(7) 0.41204(3) 0.01179(6) Uani 0.9572(10) 1 d D . P A 1
 C4A C 0.63639(8) 0.33497(8) 0.41087(4) 0.01361(7) Uani 0.9572(10) 1 d D . P A 1
 H4A H 0.5769 0.3712 0.4700 0.016 Uiso 0.9572(10) 1 calc R . P A 1
 C5A C 0.51905(7) 0.36297(6) 0.32294(3) 0.01478(7) Uani 0.9572(10) 1 d D . P A 1
 H5A H 0.3807 0.4200 0.3221 0.018 Uiso 0.9572(10) 1 calc R . P A 1
 C6A C 0.60402(7) 0.30760(6) 0.23653(3) 0.01427(6) Uani 0.9572(10) 1 d D . P A 1
 H6A H 0.5234 0.3270 0.1768 0.017 Uiso 0.9572(10) 1 calc R . P A 1
 C7A C 0.98078(8) 0.23207(10) 0.50353(4) 0.01356(7) Uani 0.9572(10) 1 d D . P A 1
 C7C C 0.9638(19) 0.229(3) 0.4847(7) 0.019(2) Uani 0.0428(10) 1 d D U P A 2
 C8A C 0.89709(7) 0.15325(6) 0.14302(3) 0.01371(6) Uani 0.9572(10) 1 d D U P A 1
 H8A H 1.0388 0.0919 0.1591 0.016 Uiso 0.9572(10) 1 calc R . P A 1
 C8C C 0.723(2) 0.1793(13) 0.1276(5) 0.0229(14) Uani 0.0428(10) 1 d D U P A 2
 H8C H 0.5715 0.1490 0.0983 0.028 Uiso 0.0428(10) 1 calc R . P A 2
 C9A C 0.73546(9) 0.02094(7) 0.08851(4) 0.02017(8) Uani 0.9572(10) 1 d . U P A 1
 H9AA H 0.7137 -0.0815 0.1284 0.030 Uiso 0.9572(10) 1 calc GR . P A 1
 H9AB H 0.7957 -0.0182 0.0276 0.030 Uiso 0.9572(10) 1 calc GR . P A 1
 H9AC H 0.5935 0.0778 0.0746 0.030 Uiso 0.9572(10) 1 calc GR . P A 1
 C9C C 0.859(3) 0.0173(19) 0.1199(10) 0.026(2) Uani 0.0428(10) 1 d . U P A 2
 H9CA H 1.0165 0.0510 0.1278 0.039 Uiso 0.0428(10) 1 calc GR . P A 2
 H9CB H 0.8272 -0.0417 0.0563 0.039 Uiso 0.0428(10) 1 calc GR . P A 2
 H9CC H 0.8240 -0.0635 0.1706 0.039 Uiso 0.0428(10) 1 calc GR . P A 2
 C10A C 0.94346(7) 0.30480(6) 0.07877(3) 0.01372(6) Uani 0.9572(10) 1 d D U P A 1
 C10C C 0.819(2) 0.3230(14) 0.0690(8) 0.0219(15) Uani 0.0428(10) 1 d D U P A 2
 C11A C 0.88073(6) 0.23248(5) 0.59878(3) 0.01244(6) Uani 1 1 d . . . . .
 C12A C 1.00922(7) 0.30145(6) 0.67964(3) 0.01503(6) Uani 1 1 d . . . . .
 H12A H 1.1516 0.3512 0.6720 0.018 Uiso 1 1 calc R . . . .
 C13A C 0.92860(8) 0.29713(6) 0.77099(3) 0.01784(7) Uani 1 1 d . . . . .
 H13A H 1.0149 0.3459 0.8256 0.021 Uiso 1 1 calc R . . . .
 C14A C 0.72159(8) 0.22159(7) 0.78286(3) 0.01864(7) Uani 1 1 d . . . . .
 H14A H 0.6671 0.2183 0.8455 0.022 Uiso 1 1 calc R . . . .
 C15A C 0.59475(7) 0.15096(6) 0.70279(3) 0.01665(7) Uani 1 1 d . . . . .
 H15A H 0.4544 0.0980 0.7109 0.020 Uiso 1 1 calc R . . . .
 C16A C 0.67297(6) 0.15770(6) 0.61081(3) 0.01377(6) Uani 1 1 d . . . . .
 H16A H 0.5848 0.1113 0.5561 0.017 Uiso 1 1 calc R . . . .

loop_
  _atom_site_aniso_label
  _atom_site_aniso_U_11
  _atom_site_aniso_U_22
  _atom_site_aniso_U_33
  _atom_site_aniso_U_23
  _atom_site_aniso_U_13
  _atom_site_aniso_U_12
 O1A 0.01674(14) 0.03017(19) 0.02344(17) 0.01530(15) -0.00220(12) -0.00061(13)
 O1C 0.030(3) 0.021(3) 0.027(4) 0.001(3) 0.007(2) -0.0015(19)
 O2A 0.01460(13) 0.02231(15) 0.02138(15) 0.00805(12) 0.00157(11) -0.00149(11)
 O2C 0.031(3) 0.031(3) 0.036(5) 0.016(4) 0.011(3) 0.001(2)
 O3A 0.01004(13) 0.0452(4) 0.01574(17) -0.00095(18) 0.00092(11) 0.00235(16)
 O3C 0.021(3) 0.008(3) 0.037(5) -0.007(3) 0.006(2) 0.0015(19)
 C1A 0.01215(13) 0.01289(13) 0.01075(12) 0.00215(10) 0.00083(10) 0.00013(10)
 C1C 0.019(2) 0.014(2) 0.0189(18) 0.0037(14) 0.0059(15) 0.0000(18)
 C2C 0.019(2) 0.012(3) 0.020(2) 0.0028(15) 0.0066(16) 0.000(2)
 C3C 0.021(3) 0.015(4) 0.020(2) 0.0021(17) 0.0073(16) 0.000(2)
 C4C 0.019(3) 0.010(3) 0.024(2) 0.0035(18) 0.0087(17) -0.001(2)
 C5C 0.022(3) 0.019(3) 0.025(2) 0.0036(19) 0.0075(18) 0.003(2)
 C6C 0.024(3) 0.020(3) 0.025(2) 0.0035(18) 0.0080(17) 0.004(2)
 C2A 0.01092(13) 0.01410(13) 0.01080(12) 0.00182(10) 0.00129(10) 0.00088(10)
 C3A 0.01050(14) 0.01425(16) 0.01072(13) 0.00115(11) 0.00110(10) 0.00020(11)
 C4A 0.01215(15) 0.01552(19) 0.01349(14) 0.00148(12) 0.00238(11) 0.00210(13)
 C5A 0.01191(13) 0.01680(16) 0.01597(15) 0.00325(12) 0.00128(11) 0.00321(11)
 C6A 0.01273(14) 0.01690(15) 0.01326(14) 0.00328(11) -0.00037(11) 0.00168(11)
 C7A 0.01042(13) 0.0190(2) 0.01127(16) 0.00037(15) 0.00087(11) -0.00003(12)
 C7C 0.022(3) 0.016(4) 0.020(3) 0.000(2) 0.0076(19) 0.003(2)
 C8A 0.01585(14) 0.01471(14) 0.01077(12) 0.00184(10) 0.00170(10) 0.00004(11)
 C8C 0.028(3) 0.021(2) 0.021(2) 0.0022(15) 0.0069(17) 0.0003(18)
 C9A 0.0241(2) 0.01979(18) 0.01629(16) -0.00283(13) 0.00217(14) -0.00491(15)
 C9C 0.035(5) 0.023(2) 0.021(3) 0.003(2) 0.010(3) 0.003(3)
 C10A 0.01452(14) 0.01667(15) 0.01012(12) 0.00236(11) 0.00098(10) -0.00035(11)
 C10C 0.030(3) 0.020(2) 0.016(3) 0.0009(19) 0.0048(19) -0.0012(18)
 C11A 0.01149(12) 0.01400(13) 0.01178(12) 0.00074(10) 0.00058(9) -0.00070(9)
 C12A 0.01427(13) 0.01647(14) 0.01395(14) 0.00036(11) -0.00121(10) -0.00207(11)
 C13A 0.02080(17) 0.01969(16) 0.01259(14) -0.00061(12) -0.00134(12) -0.00071(13)
 C14A 0.02160(17) 0.02176(18) 0.01298(14) 0.00248(12) 0.00332(12) 0.00057(14)
 C15A 0.01568(14) 0.01903(16) 0.01573(15) 0.00369(12) 0.00344(11) -0.00136(12)
 C16A 0.01249(12) 0.01534(14) 0.01343(13) 0.00099(10) 0.00076(10) -0.00179(10)

_geom_special_details
;
 All esds (except the esd in the dihedral angle between two l.s. planes)
 are estimated using the full covariance matrix.  The cell esds are taken
 into account individually in the estimation of esds in distances, angles
 and torsion angles; correlations between esds in cell parameters are only
 used when they are defined by crystal symmetry.  An approximate (isotropic)
 treatment of cell esds is used for estimating esds involving l.s. planes.
;
loop_
  _geom_bond_atom_site_label_1
  _geom_bond_atom_site_label_2
  _geom_bond_distance
  _geom_bond_site_symmetry_2
  _geom_bond_publ_flag
 O1A C10A 1.2305(6) . ?
 O1C C10C 1.242(17) . ?
 O2A H2A 0.897(12) . ?
 O2A C10A 1.3061(6) . ?
 O2C H2C 0.8400 . ?
 O2C C10C 1.318(18) . ?
 O3A C7A 1.2245(6) . ?
 O3C C7C 1.225(2) . ?
 C1A C2A 1.3891(5) . ?
 C1A C6A 1.4013(6) . ?
 C1A C8A 1.5222(6) . ?
 C1C C2C 1.3900 . ?
 C1C C6C 1.3900 . ?
 C1C C8C 1.523(2) . ?
 C2C H2CA 0.9500 . ?
 C2C C3C 1.3900 . ?
 C3C C4C 1.3900 . ?
 C3C C7C 1.493(2) . ?
 C4C H4C 0.9500 . ?
 C4C C5C 1.3900 . ?
 C5C H5C 0.9500 . ?
 C5C C6C 1.3900 . ?
 C6C H6C 0.9500 . ?
 C2A H2AA 0.9500 . ?
 C2A C3A 1.4021(6) . ?
 C3A C4A 1.3931(6) . ?
 C3A C7A 1.4931(6) . ?
 C4A H4A 0.9500 . ?
 C4A C5A 1.3940(6) . ?
 C5A H5A 0.9500 . ?
 C5A C6A 1.3884(6) . ?
 C6A H6A 0.9500 . ?
 C7A C11A 1.4887(7) . ?
 C7C C11A 1.689(12) . ?
 C8A H8A 1.0000 . ?
 C8A C9A 1.5312(7) . ?
 C8A C10A 1.5102(6) . ?
 C8C H8C 1.0000 . ?
 C8C C9C 1.494(18) . ?
 C8C C10C 1.511(2) . ?
 C9A H9AA 0.9800 . ?
 C9A H9AB 0.9800 . ?
 C9A H9AC 0.9800 . ?
 C9C H9CA 0.9800 . ?
 C9C H9CB 0.9800 . ?
 C9C H9CC 0.9800 . ?
 C11A C12A 1.4002(6) . ?
 C11A C16A 1.3952(5) . ?
 C12A H12A 0.9500 . ?
 C12A C13A 1.3881(6) . ?
 C13A H13A 0.9500 . ?
 C13A C14A 1.3929(7) . ?
 C14A H14A 0.9500 . ?
 C14A C15A 1.3914(7) . ?
 C15A H15A 0.9500 . ?
 C15A C16A 1.3914(6) . ?
 C16A H16A 0.9500 . ?

loop_
  _geom_angle_atom_site_label_1
  _geom_angle_atom_site_label_2
  _geom_angle_atom_site_label_3
  _geom_angle
  _geom_angle_site_symmetry_1
  _geom_angle_site_symmetry_3
  _geom_angle_publ_flag
 C10A O2A H2A 108.1(7) . . ?
 C10C O2C H2C 109.5 . . ?
 C2A C1A C6A 119.26(4) . . ?
 C2A C1A C8A 119.80(4) . . ?
 C6A C1A C8A 120.91(4) . . ?
 C2C C1C C6C 120.0 . . ?
 C2C C1C C8C 124.0(7) . . ?
 C6C C1C C8C 115.6(7) . . ?
 C1C C2C H2CA 120.0 . . ?
 C1C C2C C3C 120.0 . . ?
 C3C C2C H2CA 120.0 . . ?
 C2C C3C C7C 119.4(7) . . ?
 C4C C3C C2C 120.0 . . ?
 C4C C3C C7C 120.4(7) . . ?
 C3C C4C H4C 120.0 . . ?
 C5C C4C C3C 120.0 . . ?
 C5C C4C H4C 120.0 . . ?
 C4C C5C H5C 120.0 . . ?
 C4C C5C C6C 120.0 . . ?
 C6C C5C H5C 120.0 . . ?
 C1C C6C H6C 120.0 . . ?
 C5C C6C C1C 120.0 . . ?
 C5C C6C H6C 120.0 . . ?
 C1A C2A H2AA 119.7 . . ?
 C1A C2A C3A 120.54(4) . . ?
 C3A C2A H2AA 119.7 . . ?
 C2A C3A C7A 118.02(4) . . ?
 C4A C3A C2A 119.66(4) . . ?
 C4A C3A C7A 122.23(4) . . ?
 C3A C4A H4A 120.0 . . ?
 C3A C4A C5A 119.98(4) . . ?
 C5A C4A H4A 120.0 . . ?
 C4A C5A H5A 119.9 . . ?
 C6A C5A C4A 120.11(4) . . ?
 C6A C5A H5A 119.9 . . ?
 C1A C6A H6A 119.8 . . ?
 C5A C6A C1A 120.43(4) . . ?
 C5A C6A H6A 119.8 . . ?
 O3A C7A C3A 119.84(5) . . ?
 O3A C7A C11A 119.33(5) . . ?
 C11A C7A C3A 120.83(4) . . ?
 O3C C7C C3C 127.4(12) . . ?
 O3C C7C C11A 113.5(9) . . ?
 C3C C7C C11A 119.1(8) . . ?
 C1A C8A H8A 108.5 . . ?
 C1A C8A C9A 111.68(4) . . ?
 C9A C8A H8A 108.5 . . ?
 C10A C8A C1A 110.05(4) . . ?
 C10A C8A H8A 108.5 . . ?
 C10A C8A C9A 109.48(4) . . ?
 C1C C8C H8C 107.8 . . ?
 C9C C8C C1C 114.0(9) . . ?
 C9C C8C H8C 107.8 . . ?
 C9C C8C C10C 109.3(10) . . ?
 C10C C8C C1C 110.0(7) . . ?
 C10C C8C H8C 107.8 . . ?
 C8A C9A H9AA 109.5 . . ?
 C8A C9A H9AB 109.5 . . ?
 C8A C9A H9AC 109.5 . . ?
 H9AA C9A H9AB 109.5 . . ?
 H9AA C9A H9AC 109.5 . . ?
 H9AB C9A H9AC 109.5 . . ?
 C8C C9C H9CA 109.5 . . ?
 C8C C9C H9CB 109.5 . . ?
 C8C C9C H9CC 109.5 . . ?
 H9CA C9C H9CB 109.5 . . ?
 H9CA C9C H9CC 109.5 . . ?
 H9CB C9C H9CC 109.5 . . ?
 O1A C10A O2A 123.44(4) . . ?
 O1A C10A C8A 121.89(4) . . ?
 O2A C10A C8A 114.67(4) . . ?
 O1C C10C O2C 126.7(10) . . ?
 O1C C10C C8C 122.3(12) . . ?
 O2C C10C C8C 110.8(11) . . ?
 C12A C11A C7A 117.52(4) . . ?
 C12A C11A C7C 123.9(5) . . ?
 C16A C11A C7A 122.71(4) . . ?
 C16A C11A C7C 116.4(5) . . ?
 C16A C11A C12A 119.64(4) . . ?
 C11A C12A H12A 120.0 . . ?
 C13A C12A C11A 120.00(4) . . ?
 C13A C12A H12A 120.0 . . ?
 C12A C13A H13A 119.9 . . ?
 C12A C13A C14A 120.24(4) . . ?
 C14A C13A H13A 119.9 . . ?
 C13A C14A H14A 120.1 . . ?
 C15A C14A C13A 119.87(4) . . ?
 C15A C14A H14A 120.1 . . ?
 C14A C15A H15A 119.9 . . ?
 C14A C15A C16A 120.16(4) . . ?
 C16A C15A H15A 119.9 . . ?
 C11A C16A H16A 120.0 . . ?
 C15A C16A C11A 120.07(4) . . ?
 C15A C16A H16A 120.0 . . ?

loop_
  _geom_torsion_atom_site_label_1
  _geom_torsion_atom_site_label_2
  _geom_torsion_atom_site_label_3
  _geom_torsion_atom_site_label_4
  _geom_torsion
  _geom_torsion_site_symmetry_1
  _geom_torsion_site_symmetry_2
  _geom_torsion_site_symmetry_3
  _geom_torsion_site_symmetry_4
  _geom_torsion_publ_flag
 O3A C7A C11A C12A 31.49(9) . . . . ?
 O3A C7A C11A C16A -144.39(7) . . . . ?
 O3C C7C C11A C12A 38.4(18) . . . . ?
 O3C C7C C11A C16A -140.0(12) . . . . ?
 C1A C2A C3A C4A -0.48(6) . . . . ?
 C1A C2A C3A C7A -177.04(4) . . . . ?
 C1A C8A C10A O1A -75.44(6) . . . . ?
 C1A C8A C10A O2A 104.57(4) . . . . ?
 C1C C2C C3C C4C 0.0 . . . . ?
 C1C C2C C3C C7C -174.9(12) . . . . ?
 C1C C8C C10C O1C 93.4(14) . . . . ?
 C1C C8C C10C O2C -81.7(14) . . . . ?
 C2C C1C C6C C5C 0.0 . . . . ?
 C2C C1C C8C C9C 20.4(13) . . . . ?
 C2C C1C C8C C10C -102.7(11) . . . . ?
 C2C C3C C4C C5C 0.0 . . . . ?
 C2C C3C C7C O3C 17(2) . . . . ?
 C2C C3C C7C C11A -161.2(9) . . . . ?
 C3C C4C C5C C6C 0.0 . . . . ?
 C3C C7C C11A C12A -143.1(10) . . . . ?
 C3C C7C C11A C16A 38.5(16) . . . . ?
 C4C C3C C7C O3C -157.8(15) . . . . ?
 C4C C3C C7C C11A 23.9(17) . . . . ?
 C4C C5C C6C C1C 0.0 . . . . ?
 C6C C1C C2C C3C 0.0 . . . . ?
 C6C C1C C8C C9C -152.9(9) . . . . ?
 C6C C1C C8C C10C 84.0(11) . . . . ?
 C2A C1A C6A C5A -1.29(6) . . . . ?
 C2A C1A C8A C9A 120.93(4) . . . . ?
 C2A C1A C8A C10A -117.26(4) . . . . ?
 C2A C3A C4A C5A -0.80(7) . . . . ?
 C2A C3A C7A O3A 20.18(9) . . . . ?
 C2A C3A C7A C11A -160.52(5) . . . . ?
 C3A C4A C5A C6A 1.03(7) . . . . ?
 C3A C7A C11A C12A -147.81(5) . . . . ?
 C3A C7A C11A C16A 36.31(8) . . . . ?
 C4A C3A C7A O3A -156.29(7) . . . . ?
 C4A C3A C7A C11A 23.01(8) . . . . ?
 C4A C5A C6A C1A 0.02(7) . . . . ?
 C6A C1A C2A C3A 1.51(6) . . . . ?
 C6A C1A C8A C9A -57.09(5) . . . . ?
 C6A C1A C8A C10A 64.72(5) . . . . ?
 C7A C3A C4A C5A 175.61(5) . . . . ?
 C7A C11A C12A C13A -176.80(5) . . . . ?
 C7A C11A C16A C15A 175.44(5) . . . . ?
 C7C C3C C4C C5C 174.8(12) . . . . ?
 C7C C11A C12A C13A -179.2(7) . . . . ?
 C7C C11A C16A C15A 178.2(6) . . . . ?
 C8A C1A C2A C3A -176.54(4) . . . . ?
 C8A C1A C6A C5A 176.74(4) . . . . ?
 C8C C1C C2C C3C -173.0(8) . . . . ?
 C8C C1C C6C C5C 173.6(8) . . . . ?
 C9A C8A C10A O1A 47.67(6) . . . . ?
 C9A C8A C10A O2A -132.33(4) . . . . ?
 C9C C8C C10C O1C -32.4(15) . . . . ?
 C9C C8C C10C O2C 152.5(12) . . . . ?
 C11A C12A C13A C14A 1.12(7) . . . . ?
 C12A C11A C16A C15A -0.35(6) . . . . ?
 C12A C13A C14A C15A -0.30(7) . . . . ?
 C13A C14A C15A C16A -0.84(7) . . . . ?
 C14A C15A C16A C11A 1.17(7) . . . . ?
 C16A C11A C12A C13A -0.79(6) . . . . ?

loop_
  _refln_index_h
  _refln_index_k
  _refln_index_l
  _refln_F_squared_meas
  _refln_F_squared_sigma
 -1 0 0 226.54 5.83
 -1 0 0 215.36 5.71
 -1 0 0 226.79 5.49
 -1 0 0 228.32 5.42
 -1 0 0 229.92 5.42
 -1 0 0 234.16 5.7
 -1 0 0 222.16 6.03
 -1 0 0 222.82 5.71
 -1 0 0 229.5 5.86
 -1 0 0 230.97 5.89
 -1 0 0 228.18 5.7
 -1 0 0 226.13 5.51
 1 0 0 224.69 5.83
 1 0 0 218.03 5.7
 1 0 0 221.87 5.7
 1 0 0 223.01 6.03
 1 0 0 226.27 5.86
 1 0 0 233.66 5.72
 1 0 0 223.96 5.51
 -2 0 0 0.48 0.09
 -2 0 0 0.63 0.07
 -2 0 0 0.55 0.08
 -2 0 0 0.52 0.07
 -2 0 0 0.61 0.08
 -2 0 0 0.62 0.07
 -2 0 0 0.65 0.08
 -2 0 0 0.57 0.05
 -2 0 0 0.62 0.1
 -2 0 0 0.66 0.11
 -2 0 0 0.64 0.06
 -2 0 0 0.59 0.09
 2 0 0 0.43 0.08
 2 0 0 0.58 0.09
 2 0 0 0.65 0.08
 2 0 0 0.65 0.08
 2 0 0 0.75 0.08
 2 0 0 0.54 0.1
 2 0 0 0.54 0.1
 -3 0 0 15.31 0.48
 -3 0 0 14.84 0.48
 -3 0 0 15.23 0.48
 -3 0 0 15.53 0.45
 -3 0 0 15.65 0.46
 -3 0 0 15.66 0.48
 -3 0 0 14.51 0.58
 -3 0 0 15.31 0.56
 -3 0 0 15.72 0.53
 -3 0 0 15.66 0.5
 -3 0 0 16.49 0.46
 -3 0 0 15.59 0.45
 3 0 0 15.78 0.57
 3 0 0 16.37 0.5
 3 0 0 14.83 0.5
 3 0 0 15.6 0.5
 3 0 0 14.51 0.5
 3 0 0 12.63 0.47
 3 0 0 15.23 0.53
 -4 0 0 10.68 0.39
 -4 0 0 10.67 0.47
 -4 0 0 9.87 0.34
 -4 0 0 9.86 0.37
 -4 0 0 10.69 0.41
 -4 0 0 9.93 0.35
 -4 0 0 10.02 0.37
 -4 0 0 10.26 0.34
 -4 0 0 11.01 0.45
 -4 0 0 10.38 0.37
 -4 0 0 10.49 0.37
 -4 0 0 10.68 0.38
 4 0 0 10.03 0.4
 4 0 0 10.1 0.48
 4 0 0 10.16 0.28
 4 0 0 10.14 0.4
 4 0 0 10.38 0.41
 4 0 0 9.48 0.43
 4 0 0 10.14 0.42
 4 0 0 10.14 0.27
 4 0 0 10.01 0.28
 -5 0 0 6.42 0.35
 -5 0 0 6.71 0.33
 -5 0 0 6.41 0.18
 -5 0 0 6.49 0.32
 -5 0 0 6.08 0.33
 -5 0 0 6.45 0.19
 -5 0 0 6 0.32
 -5 0 0 6.17 0.19
 -5 0 0 6.05 0.27
 -5 0 0 6.2 0.27
 -5 0 0 6.26 0.44
 -5 0 0 5.97 0.25
 -5 0 0 6.48 0.37
 5 0 0 6.12 0.41
 5 0 0 6.33 0.19
 5 0 0 6.3 0.33
 5 0 0 5.92 0.19
 5 0 0 6.11 0.32
 5 0 0 6.27 0.19
 5 0 0 6 0.17
 5 0 0 6.22 0.19
 5 0 0 6.25 0.36
 5 0 0 6.83 0.33
 5 0 0 6.24 0.17
 5 0 0 6.89 0.37
 -6 0 0 3.31 0.3
 -6 0 0 2.95 0.11
 -6 0 0 2.72 0.39
 -6 0 0 3.07 0.25
 -6 0 0 3.11 0.1
 -6 0 0 2.98 0.18
 6 0 0 3 0.28
 6 0 0 2.92 0.27
 6 0 0 2.8 0.12
 6 0 0 3.01 0.36
 6 0 0 2.92 0.1
 6 0 0 2.99 0.12
 6 0 0 3.58 0.3
 6 0 0 2.8 0.12
 6 0 0 2.85 0.12
 6 0 0 2.93 0.11
 6 0 0 3.14 0.1
 -7 0 0 -0.11 0.06
 -7 0 0 -0.05 0.11
 -7 0 0 0.13 0.04
 -7 0 0 0.1 0.04
 -7 0 0 0.07 0.03
 7 0 0 0.08 0.03
 7 0 0 0.04 0.05
 7 0 0 0.09 0.05
 7 0 0 0.05 0.05
 7 0 0 0.13 0.05
 7 0 0 0.08 0.04
 -8 0 0 0.21 0.06
 -8 0 0 0.18 0.06
 -8 0 0 0.43 0.17
 8 0 0 0.14 0.06
 8 0 0 0.18 0.06
 8 0 0 0.19 0.06
 8 0 0 0.14 0.05
 8 0 0 0.16 0.06
 -9 0 0 2.64 0.33
 -9 0 0 2.86 0.1
 -9 0 0 2.68 0.15
 9 0 0 2.88 0.15
 9 0 0 2.62 0.15
 9 0 0 2.81 0.16
 9 0 0 2.77 0.16
 -10 0 0 1.35 0.12
 -10 0 0 1.29 0.08
 10 0 0 1.38 0.12
 10 0 0 1.29 0.12
 10 0 0 0.96 0.11
 10 0 0 1.08 0.12
 -11 0 0 0.62 0.07
 -11 0 0 0.46 0.09
 11 0 0 0.55 0.1
 11 0 0 0.47 0.1
 11 0 0 0.48 0.1
 -12 0 0 0.57 0.07
 12 0 0 0.37 0.1
 12 0 0 0.64 0.11
 12 0 0 0.4 0.11
 12 -1 0 0.61 0.12
 12 -1 0 0.6 0.11
 12 -1 0 0.92 0.12
 -12 1 0 0.72 0.07
 11 -1 0 0.58 0.1
 11 -1 0 0.36 0.1
 11 -1 0 0.25 0.09
 -11 1 0 0.63 0.1
 -11 1 0 0.56 0.07
 10 -1 0 0.46 0.09
 10 -1 0 0.46 0.09
 10 -1 0 0.41 0.09
 -10 1 0 0.42 0.06
 -10 1 0 0.52 0.09
 9 -1 0 0.94 0.1
 9 -1 0 0.95 0.1
 9 -1 0 0.87 0.1
 9 -1 0 1.11 0.09
 9 -1 0 0.94 0.1
 -9 1 0 1.03 0.25
 -9 1 0 1.15 0.07
 -9 1 0 1.08 0.1
 8 -1 0 0.15 0.05
 8 -1 0 0.19 0.06
 8 -1 0 0.15 0.06
 8 -1 0 0.25 0.06
 8 -1 0 0.1 0.06
 -8 1 0 0.22 0.06
 -8 1 0 -0.02 0.14
 -8 1 0 0.23 0.04
 -8 1 0 0.22 0.05
 -8 1 0 0.17 0.06
 7 -1 0 3.96 0.15
 7 -1 0 3.87 0.16
 7 -1 0 3.81 0.15
 7 -1 0 4.04 0.16
 7 -1 0 4.06 0.14
 -7 1 0 4.1 0.12
 -7 1 0 3.99 0.16
 -7 1 0 4.14 0.14
 -7 1 0 4.38 0.16
 -7 1 0 4.55 0.39
 -7 1 0 3.97 0.32
 6 -1 0 8.91 0.26
 6 -1 0 9.53 0.46
 6 -1 0 8.43 0.27
 6 -1 0 8.79 0.25
 6 -1 0 8.94 0.27
 6 -1 0 9.18 0.56
 6 -1 0 9 0.27
 6 -1 0 9.87 0.5
 -6 1 0 10.22 0.44
 -6 1 0 9.87 0.48
 -6 1 0 9.22 0.26
 -6 1 0 9.19 0.48
 -6 1 0 9.5 0.46
 -6 1 0 9.31 0.28
 -6 1 0 9.3 0.28
 -6 1 0 9.44 0.34
 5 -1 0 18.67 0.69
 5 -1 0 17.65 0.69
 5 -1 0 18.19 0.48
 5 -1 0 18.27 0.45
 5 -1 0 19.13 0.7
 5 -1 0 17.73 0.48
 5 -1 0 18.43 0.48
 5 -1 0 17.62 0.75
 5 -1 0 17.88 0.66
 5 -1 0 18.94 0.71
 5 -1 0 18.32 0.47
 -5 1 0 18.43 0.63
 -5 1 0 18.82 0.68
 -5 1 0 18.81 0.49
 -5 1 0 18.36 0.56
 -5 1 0 18.28 0.51
 -5 1 0 18.85 0.51
 -5 1 0 18.44 0.67
 -5 1 0 19.02 0.67
 -5 1 0 19.37 0.67
 -5 1 0 19.57 0.52
 -5 1 0 17.4 0.7
 -5 1 0 18.47 0.64
 -5 1 0 18.99 0.67
 -5 1 0 18.36 0.65
 4 -1 0 18.85 0.66
 4 -1 0 19.28 0.47
 4 -1 0 19.51 0.48
 4 -1 0 18.93 0.67
 4 -1 0 18.34 0.63
 4 -1 0 18.56 0.67
 4 -1 0 19.74 0.72
 4 -1 0 18.84 0.49
 4 -1 0 18.56 0.75
 4 -1 0 19.14 0.66
 4 -1 0 18.8 0.45
 4 -1 0 18.88 0.68
 -4 1 0 19.58 0.64
 -4 1 0 17.71 0.64
 -4 1 0 18.53 0.64
 -4 1 0 19.03 0.5
 -4 1 0 18.06 0.68
 -4 1 0 19.37 0.64
 -4 1 0 19.24 0.65
 -4 1 0 19.23 0.52
 -4 1 0 18.89 0.63
 -4 1 0 18.34 0.65
 -4 1 0 18.31 0.52
 -4 1 0 18.36 0.65
 -4 1 0 18.48 0.55
 -4 1 0 18.64 0.62
 3 -1 0 28.85 0.85
 3 -1 0 28.31 0.91
 3 -1 0 29.37 0.88
 3 -1 0 28.61 0.88
 3 -1 0 28.66 0.84
 3 -1 0 27.54 0.75
 3 -1 0 28.54 0.89
 3 -1 0 26.66 0.94
 3 -1 0 28.52 0.88
 3 -1 0 28.06 0.76
 -3 1 0 29.64 0.95
 -3 1 0 27.34 0.87
 -3 1 0 28.79 0.78
 -3 1 0 26.55 0.86
 -3 1 0 28.2 0.84
 -3 1 0 29.17 0.86
 -3 1 0 29.61 0.91
 -3 1 0 28.76 0.76
 -3 1 0 29.05 0.82
 -3 1 0 29.33 0.84
 -3 1 0 28.64 0.96
 -3 1 0 28.71 0.84
 -3 1 0 28.32 0.82
 -3 1 0 27.67 0.87
 2 -1 0 3.33 0.2
 2 -1 0 3.33 0.15
 2 -1 0 3.44 0.2
 2 -1 0 3.3 0.12
 2 -1 0 2.9 0.2
 2 -1 0 3.25 0.16
 2 -1 0 3.1 0.19
 2 -1 0 2.87 0.18
 2 -1 0 3.36 0.17
 2 -1 0 3.56 0.21
 -2 1 0 2.97 0.2
 -2 1 0 3.27 0.1
 -2 1 0 3.19 0.18
 -2 1 0 2.97 0.2
 -2 1 0 3.37 0.12
 -2 1 0 3.37 0.21
 -2 1 0 3.09 0.19
 -2 1 0 3.41 0.15
 -2 1 0 3.56 0.2
 -2 1 0 3.06 0.16
 -2 1 0 3.44 0.2
 -2 1 0 3.09 0.18
 -2 1 0 3.35 0.18
 -2 1 0 3.1 0.16
 1 -1 0 412.55 10.49
 1 -1 0 419.29 10.69
 1 -1 0 426.78 10.86
 1 -1 0 438.41 10.16
 1 -1 0 432.85 11
 1 -1 0 414.67 10.67
 1 -1 0 423.63 11.2
 1 -1 0 405.11 10.69
 1 -1 0 419.76 10.16
 1 -1 0 417.65 10.84
 1 -1 0 424.65 9.98
 1 -1 0 430.57 11.15
 1 -1 0 410 10.28
 -1 1 0 437.36 10.49
 -1 1 0 422.31 11.19
 -1 1 0 415.61 10.27
 -1 1 0 428.31 11.02
 -1 1 0 426.95 10.67
 -1 1 0 426.22 10.16
 -1 1 0 429.62 10.67
 -1 1 0 418.4 10.69
 -1 1 0 415.87 10.7
 -1 1 0 395.73 10.16
 -1 1 0 431.27 13.02
 0 -1 0 -1.18 0.05
 0 -1 0 -1.1 0.05
 0 -1 0 -1.17 0.06
 0 -1 0 -1.14 0.04
 0 -1 0 -1.15 0.03
 0 -1 0 -1.18 0.03
 0 -1 0 -1.23 0.05
 0 -1 0 -1.22 0.05
 0 -1 0 -1.15 0.04
 0 -1 0 -1.15 0.04
 0 -1 0 -1.17 0.04
 0 -1 0 -1.13 0.06
 0 1 0 -1.12 0.05
 0 1 0 -1.17 0.04
 0 1 0 -1.19 0.04
 0 1 0 -1.02 0.04
 0 1 0 -1.2 0.06
 0 1 0 -1.21 0.04
 0 1 0 -1.16 0.05
 0 1 0 -1.21 0.04
 0 1 0 -1.16 0.03
 0 1 0 -1.14 0.06
 0 1 0 -1.15 0.04
 0 1 0 -1.19 0.05
 -1 -1 0 389.68 9.64
 -1 -1 0 368.74 9.67
 -1 -1 0 383.04 9.86
 -1 -1 0 389.73 10.05
 -1 -1 0 383.23 9.18
 -1 -1 0 394.77 10.13
 -1 -1 0 386.13 9.93
 -1 -1 0 379.89 9.64
 -1 -1 0 368.05 9.67
 -1 -1 0 386.07 9.3
 -1 -1 0 381.02 9.5
 -1 -1 0 368.35 9.18
 1 1 0 381.3 10.05
 1 1 0 399.82 9.64
 1 1 0 376.09 9.5
 1 1 0 379.41 9.67
 1 1 0 387.2 9.64
 1 1 0 385.74 9.3
 1 1 0 389.24 9.93
 -2 -1 0 19.5 0.56
 -2 -1 0 18.79 0.55
 -2 -1 0 19.18 0.62
 -2 -1 0 19.08 0.63
 -2 -1 0 19.27 0.62
 -2 -1 0 18.43 0.63
 -2 -1 0 18.18 0.57
 2 1 0 18.52 0.62
 2 1 0 19.49 0.54
 2 1 0 19.59 0.54
 2 1 0 18.89 0.61
 2 1 0 18.56 0.53
 2 1 0 18.52 0.55
 -3 -1 0 125.08 3.28
 -3 -1 0 125.64 3.5
 -3 -1 0 126.14 3.18
 -3 -1 0 124.52 3.35
 -3 -1 0 126.47 3.54
 -3 -1 0 127.73 3.43
 -3 -1 0 128.51 3.43
 -3 -1 0 124.86 3.18
 3 1 0 125.53 3.43
 3 1 0 124.24 3.42
 3 1 0 125.32 3.18
 3 1 0 126.83 3.26
 3 1 0 129.41 3.25
 3 1 0 126.26 3.25
 -4 -1 0 17.99 0.52
 -4 -1 0 18.31 0.72
 -4 -1 0 16.07 0.58
 -4 -1 0 17.53 0.59
 -4 -1 0 18.25 0.68
 -4 -1 0 18.41 0.64
 -4 -1 0 17.79 0.52
 -4 -1 0 17.2 0.54
 4 1 0 18.1 0.7
 4 1 0 17.49 0.55
 4 1 0 17.48 0.54
 4 1 0 17.66 0.45
 4 1 0 17.56 0.43
 4 1 0 17.84 0.55
 4 1 0 17.5 0.66
 4 1 0 17.69 0.46
 4 1 0 17.39 0.45
 -5 -1 0 0.65 0.11
 -5 -1 0 0.43 0.11
 -5 -1 0 0.58 0.19
 -5 -1 0 0.29 0.13
 -5 -1 0 0.53 0.13
 -5 -1 0 0.3 0.1
 -5 -1 0 0.54 0.09
 5 1 0 0.56 0.11
 5 1 0 0.5 0.05
 5 1 0 0.46 0.05
 5 1 0 0.5 0.1
 5 1 0 0.55 0.05
 5 1 0 0.52 0.04
 5 1 0 0.32 0.14
 5 1 0 0.47 0.05
 5 1 0 0.5 0.04
 5 1 0 0.56 0.14
 5 1 0 0.58 0.04
 5 1 0 0.56 0.04
 -6 -1 0 0.29 0.2
 -6 -1 0 0.23 0.07
 -6 -1 0 0.07 0.11
 -6 -1 0 0.32 0.09
 -6 -1 0 0.17 0.13
 6 1 0 0.12 0.05
 6 1 0 0.15 0.14
 6 1 0 0.15 0.03
 6 1 0 0.14 0.04
 6 1 0 0.12 0.04
 6 1 0 0.2 0.04
 6 1 0 0.18 0.15
 6 1 0 0.24 0.03
 6 1 0 0.18 0.03
 6 1 0 0.11 0.04
 -7 -1 0 0.03 0.12
 -7 -1 0 -0.07 0.07
 7 1 0 0 0.04
 7 1 0 -0.02 0.04
 7 1 0 0.05 0.16
 7 1 0 0.04 0.05
 7 1 0 -0.07 0.04
 7 1 0 0 0.05
 7 1 0 -0.04 0.03
 -8 -1 0 1.68 0.25
 -8 -1 0 1.44 0.1
 8 1 0 1.3 0.11
 8 1 0 1.35 0.08
 8 1 0 1.27 0.11
 8 1 0 1.32 0.11
 8 1 0 1.44 0.11
 8 1 0 1.42 0.09
 -9 -1 0 0.2 0.06
 -9 -1 0 0.11 0.06
 -9 -1 0 0.26 0.2
 9 1 0 -0.02 0.06
 9 1 0 0.15 0.07
 9 1 0 0.03 0.07
 9 1 0 0.1 0.06
 -10 -1 0 0.08 0.07
 -10 -1 0 0.01 0.04
 10 1 0 -0.01 0.07
 10 1 0 -0.02 0.07
 10 1 0 0.01 0.08
 10 1 0 0.09 0.08
 -11 -1 0 0.95 0.1
 -11 -1 0 0.92 0.07
 11 1 0 0.91 0.12
 11 1 0 0.67 0.1
 11 1 0 0.97 0.11
 11 1 0 1.22 0.13
 -12 -1 0 0.02 0.05
 12 1 0 0.02 0.09
 12 1 0 -0.02 0.09
 12 -2 0 0.31 0.11
 12 -2 0 0.25 0.1
 12 -2 0 0.41 0.1
 -12 2 0 0.38 0.07
 11 -2 0 -0.12 0.08
 11 -2 0 -0.12 0.07
 11 -2 0 -0.01 0.09
 -11 2 0 -0.08 0.09
 -11 2 0 -0.03 0.05
 10 -2 0 4.47 0.21
 10 -2 0 4.33 0.22
 10 -2 0 4.5 0.2
 -10 2 0 4.49 0.21
 -10 2 0 4.45 0.16
 9 -2 0 2.08 0.14
 9 -2 0 2.18 0.14
 9 -2 0 2.18 0.13
 9 -2 0 2.35 0.16
 -9 2 0 2.36 0.15
 -9 2 0 1.79 0.3
 -9 2 0 2.44 0.1
 8 -2 0 0.17 0.05
 8 -2 0 0.08 0.06
 8 -2 0 0.17 0.06
 8 -2 0 0.17 0.07
 8 -2 0 0.14 0.06
 -8 2 0 0.11 0.16
 -8 2 0 0.13 0.04
 -8 2 0 0.11 0.06
 -8 2 0 0.19 0.05
 7 -2 0 0.42 0.07
 7 -2 0 0.35 0.06
 7 -2 0 0.34 0.06
 7 -2 0 0.43 0.06
 7 -2 0 0.37 0.06
 -7 2 0 0.3 0.16
 -7 2 0 0.38 0.06
 -7 2 0 0.64 0.22
 -7 2 0 0.34 0.04
 -7 2 0 0.42 0.05
 -7 2 0 0.39 0.06
 6 -2 0 1.08 0.24
 6 -2 0 0.85 0.07
 6 -2 0 0.68 0.06
 6 -2 0 0.79 0.07
 6 -2 0 0.73 0.06
 6 -2 0 0.83 0.07
 -6 2 0 0.78 0.19
 -6 2 0 0.94 0.21
 -6 2 0 0.81 0.05
 -6 2 0 0.83 0.06
 -6 2 0 0.97 0.1
 -6 2 0 0.99 0.23
 -6 2 0 0.93 0.07
 -6 2 0 0.84 0.08
 -6 2 0 0.76 0.15
 -6 2 0 1.11 0.24
 5 -2 0 0.16 0.04
 5 -2 0 0.08 0.04
 5 -2 0 0.17 0.14
 5 -2 0 0.13 0.14
 5 -2 0 0.1 0.14
 5 -2 0 0.16 0.03
 5 -2 0 0.09 0.14
 5 -2 0 -0.24 0.14
 5 -2 0 0.01 0.13
 5 -2 0 0.17 0.04
 5 -2 0 0.17 0.04
 5 -2 0 0.27 0.1
 5 -2 0 0.18 0.04
 5 -2 0 0.18 0.03
 -5 2 0 0.19 0.02
 -5 2 0 0.07 0.14
 -5 2 0 0.12 0.03
 -5 2 0 0.02 0.14
 -5 2 0 0.17 0.13
 -5 2 0 -0.04 0.13
 -5 2 0 0.15 0.05
 -5 2 0 0.39 0.15
 -5 2 0 0.15 0.12
 -5 2 0 0.17 0.03
 -5 2 0 0.08 0.04
 -5 2 0 0.17 0.15
 -5 2 0 0.23 0.1
 4 -2 0 0.67 0.15
 4 -2 0 0.61 0.05
 4 -2 0 0.66 0.15
 4 -2 0 0.71 0.15
 4 -2 0 0.55 0.05
 4 -2 0 0.74 0.17
 4 -2 0 0.43 0.15
 4 -2 0 0.57 0.1
 4 -2 0 0.62 0.1
 4 -2 0 0.59 0.05
 4 -2 0 0.57 0.04
 4 -2 0 0.41 0.14
 4 -2 0 0.64 0.05
 4 -2 0 0.75 0.17
 4 -2 0 0.64 0.05
 4 -2 0 0.44 0.09
 -4 2 0 0.61 0.05
 -4 2 0 0.65 0.03
 -4 2 0 0.68 0.15
 -4 2 0 0.65 0.07
 -4 2 0 0.6 0.16
 -4 2 0 0.79 0.15
 -4 2 0 0.62 0.11
 -4 2 0 0.53 0.04
 -4 2 0 0.65 0.14
 -4 2 0 0.69 0.13
 -4 2 0 0.8 0.14
 -4 2 0 0.98 0.17
 -4 2 0 0.35 0.12
 3 -2 0 0.32 0.1
 3 -2 0 0.16 0.1
 3 -2 0 0.28 0.1
 3 -2 0 0.05 0.09
 3 -2 0 0.17 0.05
 3 -2 0 0.28 0.11
 3 -2 0 0.15 0.1
 3 -2 0 0.2 0.09
 3 -2 0 0.22 0.08
 3 -2 0 0.05 0.05
 3 -2 0 0.18 0.1
 -3 2 0 0.16 0.11
 -3 2 0 0.21 0.1
 -3 2 0 0.23 0.11
 -3 2 0 0.34 0.11
 -3 2 0 0.48 0.13
 -3 2 0 0.2 0.08
 -3 2 0 0.25 0.1
 -3 2 0 0.22 0.03
 -3 2 0 0.12 0.08
 -3 2 0 0.25 0.04
 -3 2 0 0.08 0.08
 -3 2 0 0.2 0.07
 2 -2 0 30.28 0.83
 2 -2 0 28.62 0.94
 2 -2 0 29.44 0.93
 2 -2 0 29.79 0.73
 2 -2 0 29.96 0.94
 2 -2 0 28.71 0.83
 2 -2 0 30.16 0.93
 2 -2 0 30.22 0.86
 2 -2 0 28.82 0.85
 2 -2 0 28.08 0.92
 2 -2 0 30.35 0.86
 -2 2 0 28.82 0.93
 -2 2 0 29.04 0.86
 -2 2 0 29.57 0.79
 -2 2 0 29.08 0.85
 -2 2 0 32.58 0.92
 -2 2 0 30.24 0.93
 -2 2 0 30.21 0.88
 -2 2 0 28.82 0.94
 -2 2 0 28.62 0.92
 -2 2 0 30.23 0.83
 1 -2 0 236.02 6.33
 1 -2 0 234.06 6.11
 1 -2 0 236.66 5.8
 1 -2 0 235.07 6.29
 1 -2 0 243.25 5.94
 1 -2 0 228.3 6.11
 1 -2 0 233.53 5.84
 1 -2 0 233.68 6.12
 1 -2 0 239.93 5.81
 -1 2 0 225.11 5.79
 -1 2 0 240.29 6.27
 -1 2 0 243.38 6.12
 -1 2 0 240.09 6.33
 -1 2 0 237.76 6.12
 -1 2 0 229.54 5.83
 -1 2 0 242.66 5.81
 -1 2 0 244.68 6.19
 -1 2 0 238.96 6.1
 -1 2 0 237.04 6.12
 -1 2 0 239.52 5.94
 -1 2 0 241.34 7.3
 -1 2 0 236.98 6.24
 0 -2 0 919.64 24.07
 0 -2 0 1000 25.12
 0 -2 0 954.67 24.07
 0 -2 0 945.33 23.73
 0 -2 0 965.42 25.29
 0 -2 0 957.67 23.2
 0 -2 0 948 24.14
 0 -2 0 947.77 24.14
 0 -2 0 950.14 25.06
 0 -2 0 998.92 22.95
 0 -2 0 969.54 24.65
 0 -2 0 963.72 22.94
 0 2 0 957.23 24.64
 0 2 0 978.88 28.32
 0 2 0 932.74 23.73
 0 2 0 927.11 24.14
 0 2 0 952.05 29.45
 0 2 0 946.41 22.93
 0 2 0 947.55 23.19
 0 2 0 974.47 24.08
 0 2 0 983.4 24.15
 0 2 0 934.98 25.07
 0 2 0 924.73 23.13
 0 2 0 928.87 24.07
 0 2 0 981.15 22.95
 -1 -2 0 126.26 3.17
 -1 -2 0 120.64 3
 -1 -2 0 114.74 2.95
 -1 -2 0 121.27 3.02
 -1 -2 0 118.31 3.08
 -1 -2 0 120.28 3.13
 -1 -2 0 118.46 3.22
 -1 -2 0 118.73 3.13
 -1 -2 0 113.86 3.12
 -1 -2 0 125.19 3.57
 -1 -2 0 120.69 3.22
 -1 -2 0 117.31 2.97
 -1 -2 0 116.79 3.12
 -1 -2 0 120.08 3.22
 1 2 0 119.94 3.01
 1 2 0 118.97 2.95
 1 2 0 118.77 3.21
 1 2 0 122.87 3.13
 1 2 0 120.01 3.23
 1 2 0 123.82 3.73
 1 2 0 123.37 2.94
 1 2 0 120.6 3.02
 1 2 0 122.95 3.13
 1 2 0 123.61 3.13
 1 2 0 123.29 3.1
 1 2 0 117.52 3.13
 -2 -2 0 2.39 0.17
 -2 -2 0 2.17 0.13
 -2 -2 0 2.69 0.21
 -2 -2 0 2.22 0.14
 -2 -2 0 2.28 0.12
 -2 -2 0 2.25 0.14
 -2 -2 0 2.31 0.13
 -2 -2 0 2.45 0.18
 -2 -2 0 2.48 0.19
 -2 -2 0 2.34 0.13
 -2 -2 0 2.35 0.11
 -2 -2 0 2.36 0.18
 -2 -2 0 2.5 0.14
 2 2 0 2.53 0.2
 2 2 0 2.41 0.19
 2 2 0 2.32 0.17
 2 2 0 2.31 0.15
 2 2 0 2.17 0.15
 2 2 0 2.18 0.14
 -3 -2 0 7.05 0.37
 -3 -2 0 6.79 0.31
 -3 -2 0 7.05 0.24
 -3 -2 0 7.91 0.38
 -3 -2 0 7.27 0.24
 -3 -2 0 7.34 0.3
 -3 -2 0 7.36 0.25
 -3 -2 0 7.4 0.38
 -3 -2 0 7.49 0.38
 -3 -2 0 7.75 0.32
 3 2 0 7.31 0.32
 3 2 0 7.42 0.37
 3 2 0 7.29 0.27
 3 2 0 7.54 0.28
 3 2 0 7.16 0.28
 -4 -2 0 28.03 0.78
 -4 -2 0 29.02 0.78
 -4 -2 0 28.12 0.83
 -4 -2 0 29.72 0.91
 -4 -2 0 30.13 0.89
 -4 -2 0 28.89 1.02
 -4 -2 0 28.26 0.87
 -4 -2 0 28.83 0.85
 4 2 0 29.16 0.68
 4 2 0 29.24 0.73
 4 2 0 28.11 0.99
 4 2 0 28.76 0.89
 4 2 0 28.95 0.71
 4 2 0 28.46 0.72
 4 2 0 29.03 0.82
 4 2 0 28.83 0.69
 -5 -2 0 12.41 0.41
 -5 -2 0 13.08 0.51
 -5 -2 0 12.44 0.49
 -5 -2 0 11.57 0.61
 -5 -2 0 11.91 0.44
 -5 -2 0 12.68 0.42
 -5 -2 0 11.97 0.43
 5 2 0 12.33 0.59
 5 2 0 12.56 0.32
 5 2 0 11.76 0.34
 5 2 0 12.14 0.33
 5 2 0 12.32 0.34
 5 2 0 12.37 0.33
 5 2 0 12.53 0.32
 5 2 0 12.56 0.31
 5 2 0 12.74 0.31
 -6 -2 0 20.98 0.64
 -6 -2 0 19.9 0.83
 -6 -2 0 20.39 0.73
 -6 -2 0 21.02 0.73
 -6 -2 0 20.16 0.92
 -6 -2 0 20.24 0.68
 6 2 0 20.75 0.5
 6 2 0 21.22 0.51
 6 2 0 21.14 0.5
 6 2 0 19.81 0.54
 6 2 0 20.33 0.54
 6 2 0 20.61 0.53
 6 2 0 20.91 0.51
 6 2 0 21.46 0.87
 6 2 0 19.55 0.54
 -7 -2 0 0.75 0.26
 -7 -2 0 1.12 0.15
 7 2 0 0.73 0.23
 7 2 0 0.9 0.07
 7 2 0 0.8 0.08
 7 2 0 0.92 0.07
 7 2 0 1.01 0.07
 7 2 0 0.76 0.08
 7 2 0 1 0.08
 7 2 0 1.07 0.09
 -8 -2 0 3.92 0.35
 -8 -2 0 4.41 0.29
 8 2 0 3.76 0.17
 8 2 0 3.96 0.17
 8 2 0 4.21 0.17
 8 2 0 4.29 0.16
 8 2 0 4.26 0.15
 -9 -2 0 0.28 0.18
 -9 -2 0 0.52 0.09
 9 2 0 0.39 0.08
 9 2 0 0.48 0.09
 9 2 0 0.52 0.06
 9 2 0 0.51 0.09
 9 2 0 0.49 0.07
 10 2 0 0.37 0.09
 10 2 0 0.38 0.09
 10 2 0 0.41 0.09
 10 2 0 0.33 0.08
 11 2 0 1.26 0.13
 11 2 0 1.19 0.13
 11 2 0 1.34 0.13
 -12 -2 0 0.08 0.05
 12 2 0 0 0.09
 12 2 0 0.08 0.09
 12 2 0 0.14 0.1
 11 -3 0 0.16 0.1
 11 -3 0 0.07 0.08
 11 -3 0 0.19 0.1
 -11 3 0 0.03 0.1
 -11 3 0 0.12 0.06
 10 -3 0 1.1 0.12
 10 -3 0 0.84 0.1
 10 -3 0 0.9 0.11
 10 -3 0 1.01 0.1
 -10 3 0 1.03 0.12
 -10 3 0 1.29 0.09
 9 -3 0 0.89 0.11
 9 -3 0 0.84 0.09
 9 -3 0 1.03 0.1
 9 -3 0 0.89 0.1
 -9 3 0 1.09 0.1
 -9 3 0 1.16 0.28
 -9 3 0 1.02 0.08
 -9 3 0 1.02 0.11
 8 -3 0 10.19 0.3
 8 -3 0 9.98 0.31
 8 -3 0 9.81 0.32
 8 -3 0 9.79 0.31
 -8 3 0 11.11 0.59
 -8 3 0 10.38 0.34
 -8 3 0 9.86 0.28
 -8 3 0 10.46 0.31
 7 -3 0 0.47 0.06
 7 -3 0 0.49 0.07
 7 -3 0 0.44 0.06
 7 -3 0 0.5 0.06
 -7 3 0 0.45 0.05
 -7 3 0 0.35 0.16
 -7 3 0 1.1 0.26
 -7 3 0 0.51 0.07
 -7 3 0 0.57 0.06
 6 -3 0 0.11 0.03
 6 -3 0 0.06 0.04
 6 -3 0 0.05 0.04
 6 -3 0 0.15 0.04
 6 -3 0 0.09 0.05
 6 -3 0 -0.14 0.15
 -6 3 0 0.09 0.04
 -6 3 0 0.14 0.04
 -6 3 0 0.08 0.16
 -6 3 0 0.05 0.22
 -6 3 0 0.05 0.03
 -6 3 0 0.03 0.12
 -6 3 0 0.08 0.05
 5 -3 0 3.72 0.14
 5 -3 0 3.03 0.34
 5 -3 0 3.93 0.36
 5 -3 0 4.56 0.42
 5 -3 0 3.76 0.13
 5 -3 0 3.94 0.13
 5 -3 0 4.25 0.25
 5 -3 0 3.39 0.25
 5 -3 0 3.63 0.38
 5 -3 0 3.81 0.12
 5 -3 0 3.94 0.13
 5 -3 0 3.73 0.13
 5 -3 0 3.71 0.34
 -5 3 0 3.87 0.35
 -5 3 0 3.9 0.16
 -5 3 0 3.76 0.13
 -5 3 0 4.01 0.32
 -5 3 0 4.03 0.13
 -5 3 0 3.54 0.25
 -5 3 0 3.76 0.37
 -5 3 0 3.64 0.15
 -5 3 0 4.01 0.37
 -5 3 0 3.68 0.11
 -5 3 0 4.09 0.37
 4 -3 0 31.18 1.09
 4 -3 0 30.37 0.83
 4 -3 0 30.9 0.74
 4 -3 0 31.84 1.1
 4 -3 0 30.82 0.72
 4 -3 0 29.84 1.07
 4 -3 0 30.74 0.94
 4 -3 0 30.7 1.08
 4 -3 0 30.17 0.77
 4 -3 0 31.41 0.94
 4 -3 0 30.21 1.04
 4 -3 0 30.93 1.09
 4 -3 0 29.46 0.88
 4 -3 0 30.5 0.76
 -4 3 0 29.97 0.97
 -4 3 0 28.67 1.05
 -4 3 0 29.24 1.02
 -4 3 0 32.02 1.06
 -4 3 0 30.3 1.07
 -4 3 0 29.79 0.75
 -4 3 0 29.6 0.99
 -4 3 0 30.79 1.08
 -4 3 0 30.81 0.92
 -4 3 0 29.58 1.05
 -4 3 0 29.09 0.83
 -4 3 0 30.58 0.83
 -4 3 0 29.28 0.8
 3 -3 0 11.45 0.55
 3 -3 0 12.69 0.39
 3 -3 0 11.98 0.32
 3 -3 0 12.45 0.56
 3 -3 0 11.99 0.34
 3 -3 0 12.25 0.31
 3 -3 0 11.5 0.55
 3 -3 0 11.29 0.43
 3 -3 0 12.13 0.49
 3 -3 0 12.44 0.48
 3 -3 0 11.73 0.57
 3 -3 0 11.76 0.3
 3 -3 0 11.78 0.51
 3 -3 0 12.78 0.5
 3 -3 0 11.89 0.5
 -3 3 0 11.81 0.55
 -3 3 0 12.42 0.47
 -3 3 0 11.66 0.35
 -3 3 0 12.19 0.33
 -3 3 0 11.62 0.31
 -3 3 0 13.01 0.55
 -3 3 0 11.92 0.57
 -3 3 0 11.89 0.5
 -3 3 0 12.13 0.5
 -3 3 0 12.43 0.43
 -3 3 0 12.47 0.52
 -3 3 0 11.3 0.55
 -3 3 0 12.37 0.35
 -3 3 0 12.36 0.48
 2 -3 0 53.31 1.58
 2 -3 0 51.6 1.54
 2 -3 0 52.51 1.45
 2 -3 0 53.25 1.32
 2 -3 0 54.1 1.58
 2 -3 0 50.87 1.47
 2 -3 0 52.03 1.45
 2 -3 0 55.3 1.47
 2 -3 0 51.14 1.58
 2 -3 0 51.76 1.59
 2 -3 0 53.73 1.43
 -2 3 0 54.8 1.41
 -2 3 0 52.49 1.41
 -2 3 0 53 1.42
 -2 3 0 55.43 1.6
 -2 3 0 51.82 1.69
 -2 3 0 52.74 1.49
 -2 3 0 50.94 1.58
 -2 3 0 52.01 1.47
 -2 3 0 56.03 1.54
 -2 3 0 51.28 1.57
 -2 3 0 51.73 1.44
 -2 3 0 52.49 1.58
 1 -3 0 14.23 0.5
 1 -3 0 13.95 0.51
 1 -3 0 13.39 0.55
 1 -3 0 14.14 0.39
 1 -3 0 13.39 0.46
 1 -3 0 14.16 0.46
 1 -3 0 13.92 0.45
 1 -3 0 13.94 0.43
 1 -3 0 13.56 0.56
 1 -3 0 13.66 0.56
 1 -3 0 13.93 0.55
 1 -3 0 13.83 0.43
 -1 3 0 14.03 0.57
 -1 3 0 12.83 0.49
 -1 3 0 14.64 0.57
 -1 3 0 14.37 0.48
 -1 3 0 13.7 0.55
 -1 3 0 14.31 0.39
 -1 3 0 13.89 0.56
 -1 3 0 13.97 0.47
 -1 3 0 14.25 0.49
 -1 3 0 14.55 0.52
 -1 3 0 14.36 0.44
 0 -3 0 29.34 0.84
 0 -3 0 28.4 0.92
 0 -3 0 30.05 0.83
 0 -3 0 29.4 0.88
 0 -3 0 28.35 0.94
 0 -3 0 30.06 0.8
 0 -3 0 29.84 0.84
 0 -3 0 30.33 0.88
 0 -3 0 30.38 0.94
 0 -3 0 29.7 0.86
 0 -3 0 29.71 0.88
 0 -3 0 29.89 0.93
 0 3 0 28.88 0.87
 0 3 0 29.54 0.83
 0 3 0 30.18 0.85
 0 3 0 29.95 0.93
 0 3 0 29.89 0.87
 0 3 0 29.41 0.87
 0 3 0 29.6 0.94
 0 3 0 28.94 0.84
 0 3 0 30.14 0.84
 0 3 0 28.6 0.9
 0 3 0 31.12 0.95
 0 3 0 28.05 0.93
 0 3 0 29.46 0.96
 -1 -3 0 17.03 0.52
 -1 -3 0 17.28 0.52
 -1 -3 0 17.89 0.6
 -1 -3 0 17.18 0.57
 -1 -3 0 17.11 0.56
 -1 -3 0 16.38 0.6
 -1 -3 0 18.19 0.48
 -1 -3 0 17.91 0.56
 -1 -3 0 16.67 0.54
 -1 -3 0 18.11 0.57
 -1 -3 0 18.31 0.6
 -1 -3 0 16.92 0.6
 -1 -3 0 17.33 0.59
 1 3 0 17.95 0.54
 1 3 0 18 0.6
 1 3 0 16.67 0.59
 1 3 0 17.98 0.52
 1 3 0 17.86 0.61
 1 3 0 16.06 0.6
 1 3 0 17.27 0.59
 1 3 0 16.61 0.55
 1 3 0 17.5 0.58
 1 3 0 17.63 0.57
 1 3 0 17.19 0.49
 1 3 0 17.88 0.61
 -2 -3 0 5.3 0.21
 -2 -3 0 4.89 0.26
 -2 -3 0 5.24 0.24
 -2 -3 0 5.51 0.27
 -2 -3 0 5.41 0.22
 -2 -3 0 4.91 0.26
 -2 -3 0 5.39 0.26
 -2 -3 0 5.13 0.25
 -2 -3 0 5.71 0.32
 -2 -3 0 5.33 0.16
 -2 -3 0 5.21 0.27
 -2 -3 0 5.17 0.25
 -2 -3 0 4.94 0.27
 -2 -3 0 5.16 0.18
 2 3 0 5.41 0.29
 2 3 0 5.71 0.28
 2 3 0 5.92 0.27
 2 3 0 5.13 0.26
 2 3 0 5.03 0.27
 2 3 0 5.2 0.31
 2 3 0 5.42 0.22
 -3 -3 0 22.66 0.8
 -3 -3 0 22.35 0.68
 -3 -3 0 21.7 0.64
 -3 -3 0 22.28 0.83
 -3 -3 0 23.11 0.66
 -3 -3 0 22.68 0.66
 -3 -3 0 23.27 0.72
 -3 -3 0 22.78 0.67
 -3 -3 0 21.66 0.66
 -3 -3 0 21.95 0.78
 -3 -3 0 22.99 0.76
 -3 -3 0 21.19 0.66
 -3 -3 0 22.38 0.82
 -3 -3 0 21.41 0.66
 3 3 0 22.18 0.54
 3 3 0 22.22 0.56
 3 3 0 21.45 0.69
 3 3 0 22.66 0.82
 3 3 0 22.59 0.7
 3 3 0 23.58 0.71
 3 3 0 21.65 0.8
 3 3 0 22.12 0.53
 3 3 0 22.44 0.73
 -4 -3 0 1.24 0.12
 -4 -3 0 0.91 0.14
 -4 -3 0 1.12 0.16
 -4 -3 0 1.14 0.19
 -4 -3 0 1.06 0.11
 -4 -3 0 0.96 0.19
 -4 -3 0 0.93 0.12
 -4 -3 0 1.38 0.22
 -4 -3 0 0.93 0.12
 4 3 0 0.98 0.06
 4 3 0 1.19 0.13
 4 3 0 1.11 0.05
 4 3 0 1.06 0.06
 4 3 0 0.84 0.17
 4 3 0 0.96 0.07
 4 3 0 0.99 0.15
 4 3 0 1.29 0.14
 4 3 0 0.93 0.12
 4 3 0 1.14 0.06
 4 3 0 1.08 0.06
 -5 -3 0 2.82 0.23
 -5 -3 0 2.55 0.32
 -5 -3 0 2.53 0.23
 -5 -3 0 2.48 0.29
 -5 -3 0 2.2 0.16
 -5 -3 0 2.52 0.19
 5 3 0 2.23 0.1
 5 3 0 2.37 0.09
 5 3 0 2.86 0.28
 5 3 0 2.44 0.3
 5 3 0 2.27 0.1
 5 3 0 2.3 0.1
 5 3 0 2.32 0.08
 5 3 0 2.43 0.09
 5 3 0 2.41 0.09
 -6 -3 0 1.58 0.27
 -6 -3 0 2.19 0.31
 -6 -3 0 1.99 0.27
 -6 -3 0 1.47 0.16
 -6 -3 0 1.74 0.15
 6 3 0 1.48 0.08
 6 3 0 1.4 0.08
 6 3 0 1.48 0.1
 6 3 0 1.28 0.25
 6 3 0 1.58 0.09
 6 3 0 1.7 0.07
 6 3 0 1.59 0.07
 6 3 0 1.46 0.09
 6 3 0 1.34 0.09
 -7 -3 0 0.07 0.1
 7 3 0 0.1 0.04
 7 3 0 0.07 0.05
 7 3 0 0.16 0.06
 7 3 0 0.08 0.05
 7 3 0 0.06 0.04
 7 3 0 0.11 0.04
 -8 -3 0 0.25 0.16
 -8 -3 0 0.17 0.12
 8 3 0 0.06 0.05
 8 3 0 0.05 0.04
 8 3 0 -0.04 0.06
 8 3 0 0.03 0.06
 8 3 0 0.1 0.06
 8 3 0 -0.01 0.05
 -9 -3 0 3.13 0.37
 9 3 0 2.66 0.16
 9 3 0 2.72 0.16
 9 3 0 3.03 0.16
 9 3 0 2.96 0.13
 -10 -3 0 1.22 0.12
 10 3 0 1.01 0.11
 10 3 0 0.86 0.11
 10 3 0 0.84 0.11
 11 3 0 0.03 0.09
 11 3 0 -0.02 0.09
 11 3 0 0.15 0.09
 11 -4 0 1.08 0.11
 11 -4 0 1.19 0.13
 -11 4 0 1.03 0.09
 10 -4 0 1.39 0.11
 10 -4 0 1.25 0.13
 10 -4 0 1.46 0.12
 -10 4 0 1.43 0.12
 -10 4 0 1.38 0.15
 -10 4 0 1.23 0.1
 9 -4 0 1.25 0.11
 9 -4 0 1.08 0.11
 9 -4 0 1.32 0.12
 9 -4 0 1.4 0.11
 -9 4 0 1.22 0.09
 -9 4 0 1.29 0.11
 -9 4 0 1.21 0.13
 8 -4 0 0.34 0.07
 8 -4 0 0.35 0.07
 8 -4 0 0.33 0.08
 8 -4 0 0.23 0.07
 -8 4 0 0.46 0.21
 -8 4 0 0.34 0.08
 -8 4 0 0.21 0.06
 -8 4 0 0.26 0.05
 7 -4 0 4.09 0.18
 7 -4 0 3.86 0.16
 7 -4 0 3.95 0.16
 7 -4 0 4.05 0.14
 7 -4 0 4.01 0.16
 -7 4 0 4.25 0.35
 -7 4 0 3.85 0.13
 -7 4 0 4.05 0.15
 -7 4 0 3.92 0.18
 6 -4 0 3.62 0.13
 6 -4 0 3.67 0.13
 6 -4 0 3.24 0.14
 6 -4 0 3.12 0.4
 6 -4 0 3.44 0.14
 6 -4 0 3.4 0.13
 6 -4 0 3.49 0.43
 -6 4 0 3.2 0.15
 -6 4 0 3.31 0.11
 -6 4 0 3.72 0.3
 -6 4 0 3.7 0.38
 -6 4 0 3.36 0.13
 5 -4 0 0.19 0.04
 5 -4 0 0.17 0.16
 5 -4 0 0.22 0.05
 5 -4 0 0.26 0.18
 5 -4 0 0.28 0.08
 5 -4 0 0.71 0.24
 5 -4 0 0.13 0.05
 5 -4 0 0.18 0.17
 5 -4 0 0.2 0.04
 5 -4 0 0.12 0.04
 5 -4 0 0.22 0.03
 5 -4 0 0.16 0.14
 -5 4 0 0.14 0.05
 -5 4 0 0.2 0.16
 -5 4 0 0.18 0.05
 -5 4 0 0.24 0.04
 -5 4 0 0.19 0.12
 -5 4 0 0.13 0.04
 -5 4 0 0.13 0.03
 -5 4 0 0.26 0.22
 4 -4 0 6.79 0.18
 4 -4 0 6.68 0.28
 4 -4 0 6.91 0.39
 4 -4 0 6.92 0.22
 4 -4 0 6.75 0.21
 4 -4 0 6.54 0.39
 4 -4 0 7.26 0.49
 4 -4 0 6.85 0.19
 4 -4 0 6.26 0.48
 4 -4 0 6.96 0.19
 4 -4 0 6.83 0.51
 4 -4 0 6.46 0.43
 4 -4 0 7.02 0.42
 4 -4 0 8.3 0.51
 -4 4 0 7.33 0.35
 -4 4 0 7.2 0.19
 -4 4 0 7 0.44
 -4 4 0 7.16 0.49
 -4 4 0 7.32 0.23
 -4 4 0 6.8 0.47
 -4 4 0 6.81 0.23
 -4 4 0 7.46 0.53
 -4 4 0 7.22 0.22
 -4 4 0 7.62 0.48
 -4 4 0 6.95 0.21
 -4 4 0 7.31 0.49
 -4 4 0 6.9 0.35
 -4 4 0 6.68 0.21
 -4 4 0 6.53 0.39
 3 -4 0 0 0.08
 3 -4 0 0.08 0.15
 3 -4 0 0.11 0.1
 3 -4 0 -0.02 0.1
 3 -4 0 -0.1 0.13
 3 -4 0 -0.01 0.03
 3 -4 0 0.08 0.14
 3 -4 0 0.03 0.02
 3 -4 0 -0.02 0.13
 3 -4 0 0.09 0.09
 3 -4 0 -0.25 0.12
 3 -4 0 -0.01 0.05
 3 -4 0 0.04 0.03
 3 -4 0 0.01 0.05
 -3 4 0 0 0.03
 -3 4 0 0 0.13
 -3 4 0 -0.03 0.08
 -3 4 0 0.03 0.02
 -3 4 0 0.14 0.15
 -3 4 0 0.16 0.13
 -3 4 0 0.05 0.14
 -3 4 0 -0.03 0.1
 -3 4 0 -0.02 0.14
 -3 4 0 0.03 0.04
 -3 4 0 0 0.03
 -3 4 0 0.12 0.15
 -3 4 0 0.15 0.08
 -3 4 0 -0.01 0.09
 2 -4 0 1.36 0.22
 2 -4 0 0.93 0.19
 2 -4 0 0.75 0.17
 2 -4 0 1.18 0.14
 2 -4 0 1.18 0.12
 2 -4 0 1.11 0.2
 2 -4 0 1.04 0.18
 2 -4 0 0.94 0.09
 2 -4 0 0.85 0.13
 2 -4 0 1.08 0.06
 2 -4 0 1 0.17
 2 -4 0 1.05 0.15
 -2 4 0 1.12 0.15
 -2 4 0 0.77 0.18
 -2 4 0 0.91 0.06
 -2 4 0 1.01 0.06
 -2 4 0 0.86 0.16
 -2 4 0 1.23 0.21
 -2 4 0 0.87 0.18
 -2 4 0 0.95 0.11
 -2 4 0 0.63 0.17
 -2 4 0 1.18 0.17
 -2 4 0 1.11 0.14
 -2 4 0 1.04 0.12
 -2 4 0 0.94 0.19
 1 -4 0 76.35 2.17
 1 -4 0 74.7 1.99
 1 -4 0 72.35 2.11
 1 -4 0 73.35 2.08
 1 -4 0 72.24 2.01
 1 -4 0 74.35 2.03
 1 -4 0 73.76 2.05
 1 -4 0 73.8 2.04
 1 -4 0 74.8 1.99
 1 -4 0 75.38 2.17
 1 -4 0 72.93 1.98
 1 -4 0 75.05 2.18
 1 -4 0 76.12 2.17
 -1 4 0 75.49 2.04
 -1 4 0 76.78 1.99
 -1 4 0 73.38 2.01
 -1 4 0 74.07 1.98
 -1 4 0 75.42 1.98
 -1 4 0 75.55 2.1
 -1 4 0 75.38 2.36
 -1 4 0 72.81 2.16
 -1 4 0 78.62 2.2
 -1 4 0 72.85 2.16
 -1 4 0 76.67 2.18
 0 -4 0 0.42 0.12
 0 -4 0 0.32 0.04
 0 -4 0 0.2 0.08
 0 -4 0 0.29 0.11
 0 -4 0 0.57 0.14
 0 -4 0 0.3 0.12
 0 -4 0 0.4 0.1
 0 -4 0 0.5 0.12
 0 -4 0 0.25 0.07
 0 -4 0 0.34 0.09
 0 -4 0 0.23 0.11
 0 -4 0 0.47 0.1
 0 4 0 0.32 0.12
 0 4 0 0.27 0.11
 0 4 0 0.45 0.1
 0 4 0 0.42 0.13
 0 4 0 0.28 0.09
 0 4 0 0.22 0.11
 0 4 0 0.25 0.09
 0 4 0 0.16 0.11
 0 4 0 0.25 0.07
 0 4 0 0.45 0.11
 0 4 0 0.43 0.1
 -1 -4 0 25.85 0.79
 -1 -4 0 25.96 0.87
 -1 -4 0 24.36 0.84
 -1 -4 0 25.79 0.69
 -1 -4 0 23.63 0.79
 -1 -4 0 24.22 0.84
 -1 -4 0 25.05 0.81
 -1 -4 0 26.36 0.85
 -1 -4 0 25.62 0.79
 -1 -4 0 24.76 0.85
 -1 -4 0 26.13 0.75
 -1 -4 0 24.42 0.74
 1 4 0 25.89 0.88
 1 4 0 26.12 0.79
 1 4 0 25.2 0.82
 1 4 0 25.21 0.85
 1 4 0 23.5 0.86
 1 4 0 25.33 0.87
 1 4 0 25.15 0.77
 1 4 0 25 0.86
 1 4 0 25.78 0.75
 1 4 0 26.16 0.81
 1 4 0 24.73 0.83
 1 4 0 25.13 0.7
 -2 -4 0 19.02 0.67
 -2 -4 0 17.93 0.64
 -2 -4 0 18.52 0.6
 -2 -4 0 18.9 0.55
 -2 -4 0 18.25 0.65
 -2 -4 0 18.91 0.66
 -2 -4 0 18.44 0.51
 -2 -4 0 17.32 0.64
 -2 -4 0 17.7 0.57
 -2 -4 0 18.12 0.58
 -2 -4 0 19.42 0.46
 -2 -4 0 18.89 0.64
 -2 -4 0 19.23 0.71
 -2 -4 0 17.63 0.64
 -2 -4 0 18.7 0.63
 2 4 0 18.35 0.68
 2 4 0 18.74 0.67
 2 4 0 18.37 0.45
 2 4 0 17.85 0.55
 2 4 0 18.56 0.47
 2 4 0 18.67 0.54
 2 4 0 18.23 0.67
 2 4 0 18.57 0.45
 2 4 0 19 0.67
 2 4 0 18.16 0.53
 2 4 0 18.49 0.45
 2 4 0 18.66 0.69
 2 4 0 18.1 0.64
 2 4 0 18.76 0.47
 2 4 0 18.11 0.67
 -3 -4 0 2.44 0.23
 -3 -4 0 2.74 0.22
 -3 -4 0 2.49 0.17
 -3 -4 0 2.29 0.09
 -3 -4 0 2.56 0.19
 -3 -4 0 2.57 0.2
 -3 -4 0 2.48 0.19
 -3 -4 0 2.46 0.09
 -3 -4 0 2.38 0.11
 -3 -4 0 2.32 0.15
 -3 -4 0 2.54 0.2
 -3 -4 0 2.31 0.21
 -3 -4 0 2.81 0.27
 3 4 0 2.14 0.25
 3 4 0 2.75 0.22
 3 4 0 2.25 0.22
 3 4 0 2.32 0.24
 3 4 0 2.53 0.08
 3 4 0 2.64 0.24
 3 4 0 2.41 0.09
 3 4 0 2.47 0.09
 3 4 0 2.29 0.09
 3 4 0 2.12 0.09
 3 4 0 2.62 0.22
 -4 -4 0 0.86 0.05
 -4 -4 0 1.13 0.2
 -4 -4 0 0.89 0.15
 -4 -4 0 1.08 0.21
 -4 -4 0 1.09 0.15
 -4 -4 0 1.03 0.06
 -4 -4 0 1.09 0.12
 -4 -4 0 0.89 0.05
 -4 -4 0 0.97 0.14
 4 4 0 0.93 0.06
 4 4 0 1.03 0.18
 4 4 0 0.85 0.06
 4 4 0 0.97 0.06
 4 4 0 0.92 0.06
 4 4 0 0.93 0.07
 4 4 0 0.89 0.05
 4 4 0 0.86 0.18
 4 4 0 0.96 0.15
 4 4 0 0.92 0.06
 4 4 0 0.99 0.15
 4 4 0 0.79 0.14
 -5 -4 0 0.86 0.04
 -5 -4 0 0.89 0.21
 -5 -4 0 0.94 0.12
 -5 -4 0 0.52 0.14
 -5 -4 0 0.49 0.12
 -5 -4 0 0.8 0.2
 5 4 0 0.8 0.06
 5 4 0 0.77 0.06
 5 4 0 0.85 0.19
 5 4 0 0.77 0.07
 5 4 0 0.81 0.05
 5 4 0 0.81 0.06
 5 4 0 0.77 0.06
 5 4 0 1.09 0.23
 5 4 0 0.77 0.06
 5 4 0 0.7 0.06
 -6 -4 0 2.85 0.23
 -6 -4 0 3.06 0.2
 -6 -4 0 2.89 0.35
 -6 -4 0 3.24 0.38
 -6 -4 0 2.89 0.38
 6 4 0 3 0.11
 6 4 0 3.15 0.13
 6 4 0 2.77 0.12
 6 4 0 2.73 0.11
 6 4 0 3.71 0.36
 6 4 0 2.63 0.12
 6 4 0 3.01 0.13
 6 4 0 2.94 0.11
 6 4 0 2.99 0.37
 -7 -4 0 2.13 0.22
 7 4 0 2.09 0.1
 7 4 0 2.12 0.12
 7 4 0 2.01 0.11
 7 4 0 1.97 0.11
 7 4 0 1.98 0.13
 7 4 0 2.1 0.1
 -8 -4 0 -0.05 0.12
 8 4 0 0.07 0.06
 8 4 0 -0.04 0.06
 8 4 0 0 0.06
 8 4 0 0.03 0.04
 8 4 0 -0.06 0.05
 -9 -4 0 0.26 0.16
 -9 -4 0 0.15 0.2
 9 4 0 0.27 0.06
 9 4 0 0.29 0.09
 9 4 0 0.07 0.07
 9 4 0 0.32 0.09
 10 4 0 2.5 0.13
 10 4 0 2.36 0.17
 10 4 0 2.73 0.17
 10 4 0 2.67 0.18
 11 4 0 0.18 0.1
 11 4 0 0.28 0.1
 11 4 0 0.33 0.09
 11 -5 0 1.28 0.12
 11 -5 0 1.13 0.11
 11 -5 0 1 0.13
 -11 5 0 1.02 0.09
 10 -5 0 0.12 0.1
 10 -5 0 -0.15 0.07
 10 -5 0 -0.06 0.07
 -10 5 0 0.01 0.07
 -10 5 0 -0.03 0.1
 -10 5 0 0.1 0.06
 9 -5 0 0.42 0.08
 9 -5 0 0.27 0.07
 9 -5 0 0.38 0.1
 -9 5 0 0.36 0.06
 -9 5 0 0.43 0.11
 -9 5 0 0.4 0.08
 8 -5 0 10.37 0.31
 8 -5 0 10.24 0.34
 8 -5 0 10.29 0.31
 -8 5 0 10.83 0.3
 -8 5 0 9.65 0.32
 -8 5 0 10.44 0.37
 -8 5 0 10.41 0.6
 7 -5 0 0.54 0.06
 7 -5 0 0.49 0.08
 7 -5 0 0.53 0.07
 7 -5 0 0.54 0.07
 -7 5 0 0.5 0.07
 -7 5 0 0.49 0.09
 -7 5 0 0.51 0.05
 -7 5 0 0.36 0.2
 6 -5 0 3.81 0.15
 6 -5 0 4.12 0.15
 6 -5 0 3.78 0.16
 6 -5 0 3.75 0.46
 6 -5 0 4.05 0.14
 -6 5 0 3.86 0.18
 -6 5 0 3.83 0.15
 -6 5 0 3.84 0.13
 -6 5 0 3.86 0.32
 5 -5 0 0.26 0.04
 5 -5 0 -0.07 0.16
 5 -5 0 0.44 0.2
 5 -5 0 0.07 0.16
 5 -5 0 0.01 0.2
 5 -5 0 0.23 0.04
 5 -5 0 0.25 0.05
 5 -5 0 0.26 0.08
 5 -5 0 0.14 0.05
 5 -5 0 0.28 0.05
 -5 5 0 0.2 0.04
 -5 5 0 0.08 0.04
 -5 5 0 0.21 0.04
 -5 5 0 0.31 0.14
 -5 5 0 0.29 0.17
 -5 5 0 0.24 0.06
 -5 5 0 0.23 0.05
 4 -5 0 1.66 0.26
 4 -5 0 1.54 0.09
 4 -5 0 1.47 0.24
 4 -5 0 1.51 0.07
 4 -5 0 1.53 0.32
 4 -5 0 1.78 0.15
 4 -5 0 1.5 0.08
 4 -5 0 1.58 0.09
 4 -5 0 1.65 0.09
 4 -5 0 1.64 0.21
 4 -5 0 1.99 0.27
 4 -5 0 1.27 0.31
 4 -5 0 1.55 0.25
 -4 5 0 1.65 0.32
 -4 5 0 1.57 0.09
 -4 5 0 1.61 0.07
 -4 5 0 1.48 0.17
 -4 5 0 1.43 0.08
 -4 5 0 2.01 0.32
 -4 5 0 1.59 0.07
 -4 5 0 1.46 0.3
 -4 5 0 1.51 0.23
 -4 5 0 1.54 0.1
 3 -5 0 4.2 0.32
 3 -5 0 4.14 0.15
 3 -5 0 4.27 0.21
 3 -5 0 4.31 0.15
 3 -5 0 4.04 0.12
 3 -5 0 4.92 0.47
 3 -5 0 4.43 0.38
 3 -5 0 4.21 0.32
 3 -5 0 4.81 0.48
 3 -5 0 3.56 0.4
 3 -5 0 4.23 0.35
 3 -5 0 4.34 0.22
 3 -5 0 4.11 0.14
 3 -5 0 4.14 0.43
 3 -5 0 4 0.27
 -3 5 0 4.19 0.25
 -3 5 0 4.19 0.14
 -3 5 0 4.39 0.44
 -3 5 0 5.05 0.44
 -3 5 0 4.34 0.15
 -3 5 0 4.51 0.41
 -3 5 0 4.27 0.32
 -3 5 0 3.95 0.25
 -3 5 0 4.37 0.39
 -3 5 0 4.27 0.14
 -3 5 0 3.89 0.39
 -3 5 0 4.37 0.3
 -3 5 0 3.86 0.41
 -3 5 0 4.2 0.13
 2 -5 0 127.55 3.09
 2 -5 0 126.7 3.28
 2 -5 0 123.87 3.43
 2 -5 0 124.2 3.61
 2 -5 0 128.74 3.37
 2 -5 0 124.47 3.37
 2 -5 0 129.49 3.15
 2 -5 0 124.7 3.35
 2 -5 0 124.09 3.53
 2 -5 0 124.19 3.59
 2 -5 0 127.45 3.35
 2 -5 0 126.21 3.4
 2 -5 0 130.35 3.59
 2 -5 0 131.26 3.6
 2 -5 0 126.81 3.32
 -2 5 0 125.64 3.98
 -2 5 0 128.98 3.6
 -2 5 0 123.14 3.28
 -2 5 0 129.35 3.35
 -2 5 0 125.23 3.6
 -2 5 0 126.81 3.58
 -2 5 0 122.74 3.36
 -2 5 0 130.64 3.32
 -2 5 0 133.74 3.4
 -2 5 0 121.27 3.3
 -2 5 0 125.22 3.39
 1 -5 0 0.08 0.07
 1 -5 0 0.12 0.14
 1 -5 0 0.1 0.15
 1 -5 0 -0.03 0.12
 1 -5 0 0.14 0.09
 1 -5 0 0.04 0.03
 1 -5 0 -0.05 0.04
 1 -5 0 0.06 0.08
 1 -5 0 0.05 0.03
 1 -5 0 0.07 0.1
 1 -5 0 -0.18 0.11
 1 -5 0 0 0.13
 1 -5 0 0.03 0.06
 1 -5 0 -0.01 0.13
 -1 5 0 0 0.1
 -1 5 0 -0.21 0.11
 -1 5 0 0.01 0.13
 -1 5 0 0.12 0.12
 -1 5 0 -0.04 0.09
 -1 5 0 0.05 0.03
 -1 5 0 0.1 0.13
 -1 5 0 0.12 0.14
 -1 5 0 0.03 0.03
 -1 5 0 -0.11 0.11
 -1 5 0 -0.01 0.03
 -1 5 0 0 0.07
 -1 5 0 -0.09 0.06
 0 -5 0 11 0.4
 0 -5 0 11.5 0.47
 0 -5 0 11.76 0.46
 0 -5 0 11.56 0.45
 0 -5 0 11.18 0.47
 0 -5 0 11.87 0.59
 0 -5 0 11.98 0.54
 0 -5 0 11.57 0.35
 0 -5 0 11.55 0.32
 0 -5 0 10.31 0.5
 0 -5 0 11.45 0.42
 0 -5 0 11.35 0.56
 0 -5 0 11.74 0.3
 0 -5 0 10.84 0.55
 0 -5 0 12.51 0.57
 0 5 0 11.99 0.3
 0 5 0 11.28 0.48
 0 5 0 11.29 0.47
 0 5 0 12.6 0.59
 0 5 0 11.32 0.57
 0 5 0 11.18 0.46
 0 5 0 12.17 0.58
 0 5 0 10.84 0.44
 0 5 0 11.49 0.46
 0 5 0 11.66 0.33
 0 5 0 11.09 0.56
 0 5 0 11.3 0.48
 0 5 0 12.34 0.33
 0 5 0 11.46 0.52
 -1 -5 0 1.06 0.06
 -1 -5 0 0.75 0.14
 -1 -5 0 0.98 0.05
 -1 -5 0 1.07 0.11
 -1 -5 0 1.26 0.2
 -1 -5 0 0.89 0.18
 -1 -5 0 0.92 0.19
 -1 -5 0 0.94 0.19
 -1 -5 0 0.93 0.14
 -1 -5 0 1.01 0.17
 -1 -5 0 1.02 0.08
 -1 -5 0 1.18 0.17
 -1 -5 0 0.8 0.16
 -1 -5 0 0.97 0.19
 1 5 0 0.96 0.16
 1 5 0 0.99 0.16
 1 5 0 1.03 0.06
 1 5 0 1.03 0.05
 1 5 0 1.16 0.17
 1 5 0 0.9 0.14
 1 5 0 1.05 0.2
 1 5 0 0.87 0.18
 1 5 0 0.98 0.05
 1 5 0 1.01 0.06
 1 5 0 1.05 0.05
 1 5 0 0.64 0.15
 1 5 0 1.05 0.12
 1 5 0 0.85 0.16
 1 5 0 1.03 0.1
 1 5 0 0.97 0.06
 -2 -5 0 0.09 0.11
 -2 -5 0 0.07 0.12
 -2 -5 0 0.09 0.11
 -2 -5 0 -0.01 0.03
 -2 -5 0 -0.01 0.07
 -2 -5 0 0.04 0.12
 -2 -5 0 0.07 0.08
 -2 -5 0 0.04 0.11
 -2 -5 0 0.14 0.12
 -2 -5 0 0.04 0.02
 -2 -5 0 0.04 0.11
 -2 -5 0 0.04 0.03
 -2 -5 0 0.07 0.11
 2 5 0 0.02 0.03
 2 5 0 -0.04 0.08
 2 5 0 0.03 0.03
 2 5 0 0.02 0.1
 2 5 0 0.05 0.03
 2 5 0 0.13 0.03
 2 5 0 0.17 0.07
 2 5 0 0.01 0.11
 2 5 0 0.16 0.11
 2 5 0 0.09 0.03
 2 5 0 -0.11 0.09
 2 5 0 0.18 0.14
 2 5 0 0 0.11
 2 5 0 0.06 0.07
 2 5 0 0.04 0.02
 -3 -5 0 31.43 1.05
 -3 -5 0 32.41 0.92
 -3 -5 0 32.53 0.78
 -3 -5 0 32.49 1.07
 -3 -5 0 31.2 1.03
 -3 -5 0 30.03 1.01
 -3 -5 0 31.51 0.96
 -3 -5 0 31.18 0.84
 -3 -5 0 32.37 1.02
 -3 -5 0 32.05 0.98
 -3 -5 0 31.1 0.94
 -3 -5 0 31.78 1.03
 -3 -5 0 32.7 1.05
 -3 -5 0 30.29 0.87
 3 5 0 32.78 0.75
 3 5 0 32.69 1.08
 3 5 0 31.6 0.86
 3 5 0 32.56 1.14
 3 5 0 30.75 1.04
 3 5 0 32.1 0.76
 3 5 0 32.4 0.8
 3 5 0 33.95 1.08
 3 5 0 32.19 0.76
 3 5 0 31.82 1.07
 3 5 0 31.51 0.78
 3 5 0 32.07 0.8
 3 5 0 31.88 0.77
 3 5 0 31.9 1.05
 -4 -5 0 0.94 0.16
 -4 -5 0 1.12 0.18
 -4 -5 0 0.96 0.2
 -4 -5 0 1 0.13
 -4 -5 0 0.91 0.05
 -4 -5 0 1.25 0.22
 -4 -5 0 0.92 0.19
 -4 -5 0 0.87 0.07
 4 5 0 1.01 0.19
 4 5 0 0.84 0.06
 4 5 0 0.99 0.06
 4 5 0 0.99 0.07
 4 5 0 0.98 0.18
 4 5 0 0.91 0.07
 4 5 0 1 0.06
 4 5 0 0.9 0.07
 4 5 0 0.82 0.21
 4 5 0 0.83 0.19
 4 5 0 0.9 0.07
 -5 -5 0 1.55 0.28
 -5 -5 0 1.48 0.18
 -5 -5 0 1.48 0.07
 -5 -5 0 1.52 0.16
 -5 -5 0 1.93 0.29
 -5 -5 0 1.52 0.08
 5 5 0 1.49 0.1
 5 5 0 2.02 0.26
 5 5 0 1.47 0.09
 5 5 0 1.55 0.07
 5 5 0 1.43 0.27
 5 5 0 1.5 0.21
 5 5 0 1.64 0.1
 5 5 0 1.39 0.08
 5 5 0 1.5 0.09
 5 5 0 1.64 0.08
 -6 -5 0 0.8 0.07
 -6 -5 0 0.94 0.14
 -6 -5 0 0.79 0.16
 6 5 0 0.87 0.08
 6 5 0 0.62 0.07
 6 5 0 0.75 0.08
 6 5 0 0.69 0.08
 6 5 0 0.94 0.23
 6 5 0 0.78 0.06
 6 5 0 0.86 0.07
 -7 -5 0 0.24 0.13
 7 5 0 0.1 0.05
 7 5 0 0.11 0.06
 7 5 0 0.25 0.07
 7 5 0 0.14 0.05
 7 5 0 0.15 0.06
 7 5 0 0.14 0.05
 -8 -5 0 2.66 0.29
 8 5 0 2.63 0.15
 8 5 0 2.31 0.13
 8 5 0 2.27 0.12
 8 5 0 2.3 0.13
 8 5 0 2.34 0.16
 9 5 0 2.12 0.13
 9 5 0 2.02 0.17
 9 5 0 2.04 0.16
 9 5 0 1.95 0.12
 9 5 0 1.94 0.14
 10 5 0 0.39 0.1
 10 5 0 0.31 0.09
 10 5 0 0.51 0.08
 10 5 0 0.51 0.11
 -11 -5 0 0.14 0.09
 11 5 0 0.05 0.09
 11 5 0 0.16 0.1
 11 5 0 -0.12 0.09
 11 -6 0 1.71 0.13
 11 -6 0 1.69 0.16
 11 -6 0 1.68 0.14
 -11 6 0 1.92 0.15
 -11 6 0 1.71 0.13
 10 -6 0 -0.22 0.09
 10 -6 0 0.07 0.09
 10 -6 0 0.05 0.08
 -10 6 0 0.22 0.11
 -10 6 0 -0.08 0.07
 -10 6 0 -0.02 0.06
 9 -6 0 0.98 0.1
 9 -6 0 1.03 0.11
 9 -6 0 1.05 0.12
 -9 6 0 1 0.09
 -9 6 0 0.84 0.1
 -9 6 0 0.93 0.13
 8 -6 0 1.98 0.14
 8 -6 0 1.9 0.12
 8 -6 0 1.93 0.16
 -8 6 0 1.94 0.17
 -8 6 0 1.77 0.11
 -8 6 0 1.81 0.13
 -8 6 0 1.95 0.32
 7 -6 0 2.74 0.13
 7 -6 0 3.06 0.14
 7 -6 0 2.91 0.16
 7 -6 0 2.79 0.14
 -7 6 0 2.7 0.12
 -7 6 0 2.58 0.14
 -7 6 0 2.91 0.34
 -7 6 0 2.99 0.18
 6 -6 0 0.16 0.06
 6 -6 0 0.24 0.05
 6 -6 0 0.23 0.05
 6 -6 0 0.2 0.06
 -6 6 0 0.2 0.04
 -6 6 0 0.26 0.08
 -6 6 0 0.31 0.06
 -6 6 0 0.15 0.16
 5 -6 0 5.11 0.49
 5 -6 0 5.43 0.17
 5 -6 0 5.42 0.16
 5 -6 0 5.37 0.18
 5 -6 0 5.52 0.2
 5 -6 0 5.49 0.28
 5 -6 0 5.36 0.19
 5 -6 0 4.16 0.46
 -5 6 0 5.68 0.22
 -5 6 0 4.95 0.45
 -5 6 0 5.29 0.35
 -5 6 0 5.5 0.19
 -5 6 0 5.58 0.17
 -5 6 0 5.41 0.2
 4 -6 0 3.29 0.14
 4 -6 0 3.12 0.13
 4 -6 0 3.01 0.35
 4 -6 0 3.38 0.36
 4 -6 0 3.02 0.13
 4 -6 0 3.09 0.12
 4 -6 0 3.08 0.21
 4 -6 0 3.08 0.29
 4 -6 0 3.16 0.11
 4 -6 0 3.12 0.44
 4 -6 0 2.95 0.47
 -4 6 0 3.21 0.12
 -4 6 0 3.17 0.13
 -4 6 0 3.12 0.44
 -4 6 0 3.29 0.11
 -4 6 0 3.14 0.13
 -4 6 0 3.42 0.27
 -4 6 0 3.21 0.34
 -4 6 0 3.1 0.15
 3 -6 0 25.62 1.08
 3 -6 0 23.83 0.76
 3 -6 0 23.33 0.89
 3 -6 0 21.73 0.92
 3 -6 0 23.02 1.09
 3 -6 0 23.31 1.05
 3 -6 0 24.31 0.65
 3 -6 0 22.97 0.97
 3 -6 0 23.58 0.62
 3 -6 0 24.14 0.83
 3 -6 0 23.75 0.68
 -3 6 0 24.06 0.87
 -3 6 0 24.5 0.66
 -3 6 0 23.21 0.68
 -3 6 0 25.49 0.6
 -3 6 0 25.51 1.08
 -3 6 0 23.78 0.68
 -3 6 0 24 0.65
 -3 6 0 22.95 0.88
 -3 6 0 24.37 1.09
 2 -6 0 0.87 0.08
 2 -6 0 1.16 0.28
 2 -6 0 0.96 0.12
 2 -6 0 0.82 0.07
 2 -6 0 1.05 0.13
 2 -6 0 1.14 0.17
 2 -6 0 1.42 0.3
 2 -6 0 1.03 0.22
 2 -6 0 1.01 0.27
 2 -6 0 0.84 0.06
 2 -6 0 0.84 0.08
 2 -6 0 0.7 0.23
 2 -6 0 1.01 0.17
 2 -6 0 0.7 0.15
 2 -6 0 0.62 0.23
 -2 6 0 0.41 0.23
 -2 6 0 0.92 0.07
 -2 6 0 0.46 0.23
 -2 6 0 0.64 0.25
 -2 6 0 0.61 0.12
 -2 6 0 1.01 0.24
 -2 6 0 0.9 0.07
 -2 6 0 0.99 0.08
 -2 6 0 0.93 0.06
 -2 6 0 0.83 0.27
 -2 6 0 0.85 0.19
 -2 6 0 1.23 0.26
 -2 6 0 1.06 0.21
 1 -6 0 9.29 0.29
 1 -6 0 8.45 0.36
 1 -6 0 9.85 0.59
 1 -6 0 8.51 0.51
 1 -6 0 9.71 0.3
 1 -6 0 9.04 0.42
 1 -6 0 8.87 0.39
 1 -6 0 9.28 0.59
 1 -6 0 8.92 0.53
 1 -6 0 9.2 0.28
 1 -6 0 9.39 0.42
 1 -6 0 9.34 0.47
 1 -6 0 9.48 0.59
 1 -6 0 9.24 0.61
 1 -6 0 9.37 0.25
 -1 6 0 9.97 0.54
 -1 6 0 9.34 0.27
 -1 6 0 8.7 0.58
 -1 6 0 8.67 0.39
 -1 6 0 9.71 0.6
 -1 6 0 10.28 0.61
 -1 6 0 9.38 0.59
 -1 6 0 9.11 0.29
 -1 6 0 9.86 0.28
 -1 6 0 9.08 0.44
 -1 6 0 9.27 0.47
 -1 6 0 9.15 0.48
 -1 6 0 9.76 0.27
 0 -6 0 15.8 0.56
 0 -6 0 16.38 0.42
 0 -6 0 15.24 0.63
 0 -6 0 16.7 0.45
 0 -6 0 15.95 0.74
 0 -6 0 15.25 0.75
 0 -6 0 16.2 0.69
 0 -6 0 17.15 0.47
 0 -6 0 16.76 0.55
 0 -6 0 16.58 0.62
 0 -6 0 16.63 0.48
 0 -6 0 16.6 0.65
 0 -6 0 15.83 0.76
 0 -6 0 16.67 0.72
 0 -6 0 15.05 0.76
 0 6 0 16.21 0.4
 0 6 0 17.52 0.7
 0 6 0 16.04 0.75
 0 6 0 16.94 0.62
 0 6 0 17.5 0.66
 0 6 0 15.56 0.75
 0 6 0 14.3 0.6
 0 6 0 18.61 0.83
 0 6 0 15.43 0.42
 0 6 0 17.23 0.78
 0 6 0 15.71 0.64
 0 6 0 16.65 0.46
 0 6 0 16.03 0.46
 0 6 0 15.63 0.39
 0 6 0 16.2 0.44
 -1 -6 0 1.3 0.19
 -1 -6 0 0.98 0.22
 -1 -6 0 1.14 0.06
 -1 -6 0 1.28 0.24
 -1 -6 0 0.65 0.19
 -1 -6 0 0.98 0.13
 -1 -6 0 0.98 0.09
 -1 -6 0 1.06 0.07
 -1 -6 0 0.89 0.21
 -1 -6 0 1.39 0.21
 -1 -6 0 0.97 0.21
 -1 -6 0 1 0.2
 1 6 0 1.07 0.06
 1 6 0 1.14 0.19
 1 6 0 1.05 0.06
 1 6 0 1 0.06
 1 6 0 0.74 0.2
 1 6 0 1.05 0.24
 1 6 0 1.29 0.25
 1 6 0 1.02 0.2
 1 6 0 1.02 0.17
 1 6 0 1.07 0.06
 1 6 0 1.14 0.14
 1 6 0 1.02 0.06
 1 6 0 1 0.06
 1 6 0 0.8 0.22
 1 6 0 1.32 0.13
 -2 -6 0 3.04 0.33
 -2 -6 0 2.87 0.2
 -2 -6 0 3.34 0.29
 -2 -6 0 3.16 0.3
 -2 -6 0 2.21 0.29
 -2 -6 0 2.8 0.32
 -2 -6 0 2.94 0.32
 -2 -6 0 2.77 0.09
 -2 -6 0 2.83 0.26
 -2 -6 0 3.61 0.35
 -2 -6 0 2.81 0.11
 -2 -6 0 2.79 0.13
 2 6 0 3.19 0.1
 2 6 0 2.97 0.11
 2 6 0 2.76 0.18
 2 6 0 2.98 0.11
 2 6 0 2.39 0.27
 2 6 0 3.37 0.35
 2 6 0 3.21 0.26
 2 6 0 3.29 0.22
 2 6 0 3.44 0.36
 2 6 0 2.81 0.31
 2 6 0 3.21 0.34
 2 6 0 2.87 0.11
 2 6 0 3.01 0.32
 2 6 0 3.02 0.11
 -3 -6 0 0.83 0.12
 -3 -6 0 0.64 0.06
 -3 -6 0 0.68 0.04
 -3 -6 0 0.66 0.18
 -3 -6 0 0.91 0.21
 -3 -6 0 0.4 0.16
 -3 -6 0 0.74 0.18
 -3 -6 0 0.76 0.06
 -3 -6 0 0.81 0.2
 3 6 0 0.59 0.05
 3 6 0 0.68 0.06
 3 6 0 0.81 0.06
 3 6 0 0.84 0.2
 3 6 0 0.52 0.04
 3 6 0 0.77 0.2
 3 6 0 0.75 0.19
 3 6 0 0.57 0.06
 3 6 0 0.71 0.06
 3 6 0 0.62 0.05
 -4 -6 0 2.52 0.25
 -4 -6 0 2.63 0.08
 -4 -6 0 2.67 0.21
 -4 -6 0 2.3 0.12
 -4 -6 0 3.37 0.35
 -4 -6 0 2.55 0.1
 -4 -6 0 2.48 0.33
 4 6 0 2.49 0.1
 4 6 0 2.53 0.1
 4 6 0 2.57 0.11
 4 6 0 2.4 0.29
 4 6 0 2.47 0.11
 4 6 0 2.66 0.12
 4 6 0 2.69 0.11
 4 6 0 2.3 0.32
 4 6 0 2.67 0.3
 -5 -6 0 0.68 0.07
 -5 -6 0 0.61 0.04
 -5 -6 0 0.61 0.05
 -5 -6 0 0.46 0.13
 -5 -6 0 0.66 0.22
 -5 -6 0 0.59 0.12
 5 6 0 0.55 0.06
 5 6 0 0.57 0.06
 5 6 0 0.59 0.06
 5 6 0 0.57 0.06
 5 6 0 1.08 0.24
 5 6 0 0.63 0.07
 5 6 0 0.58 0.07
 -6 -6 0 1.94 0.11
 -6 -6 0 2.18 0.24
 -6 -6 0 2.34 0.22
 6 6 0 2.24 0.12
 6 6 0 2.35 0.11
 6 6 0 2.12 0.11
 6 6 0 2.35 0.12
 6 6 0 2.27 0.12
 6 6 0 2.39 0.13
 -7 -6 0 0.57 0.16
 -7 -6 0 0.4 0.06
 7 6 0 0.42 0.07
 7 6 0 0.36 0.06
 7 6 0 0.41 0.06
 7 6 0 0.38 0.07
 7 6 0 0.44 0.08
 7 6 0 0.32 0.07
 -8 -6 0 0.34 0.16
 8 6 0 0.18 0.06
 8 6 0 0.23 0.07
 8 6 0 0.1 0.08
 8 6 0 0.24 0.08
 8 6 0 0.21 0.07
 9 6 0 -0.04 0.06
 9 6 0 0.15 0.08
 9 6 0 0.2 0.07
 9 6 0 0.08 0.09
 9 6 0 0.16 0.1
 10 6 0 0.06 0.08
 10 6 0 0.01 0.09
 10 6 0 -0.03 0.06
 10 6 0 -0.01 0.09
 -11 -6 0 0.68 0.11
 11 6 0 0.37 0.1
 11 6 0 0.68 0.12
 11 6 0 0.76 0.13
 10 -7 0 0.35 0.09
 10 -7 0 0.35 0.11
 10 -7 0 0.47 0.11
 -10 7 0 0.23 0.08
 -10 7 0 0.54 0.1
 9 -7 0 1.47 0.13
 9 -7 0 1.46 0.12
 9 -7 0 1.18 0.13
 -9 7 0 1.49 0.12
 -9 7 0 1.33 0.12
 -9 7 0 1.6 0.17
 8 -7 0 0.46 0.08
 8 -7 0 0.45 0.1
 8 -7 0 0.44 0.09
 8 -7 0 0.4 0.07
 -8 7 0 0.32 0.08
 -8 7 0 0.48 0.12
 -8 7 0 0.38 0.07
 7 -7 0 2.82 0.14
 7 -7 0 2.99 0.17
 7 -7 0 3.08 0.13
 7 -7 0 2.92 0.16
 -7 7 0 3.14 0.19
 -7 7 0 2.94 0.13
 -7 7 0 2.57 0.34
 -7 7 0 2.75 0.15
 6 -7 0 8.52 0.28
 6 -7 0 8.49 0.28
 6 -7 0 8.47 0.26
 6 -7 0 8.41 0.25
 -6 7 0 8.35 0.25
 -6 7 0 9.04 0.52
 -6 7 0 8.32 0.28
 -6 7 0 9.08 0.33
 -6 7 0 8.28 0.29
 5 -7 0 1.45 0.08
 5 -7 0 1.25 0.08
 5 -7 0 1.4 0.17
 5 -7 0 1.34 0.1
 5 -7 0 1.37 0.11
 5 -7 0 1.31 0.1
 -5 7 0 1.33 0.08
 -5 7 0 1.38 0.11
 -5 7 0 1.26 0.11
 -5 7 0 1.22 0.1
 -5 7 0 1.29 0.22
 4 -7 0 10.92 0.31
 4 -7 0 10.97 0.62
 4 -7 0 10.64 0.54
 4 -7 0 10.56 0.3
 4 -7 0 10.86 0.45
 4 -7 0 10.65 0.34
 4 -7 0 9.25 0.61
 4 -7 0 11.52 0.33
 -4 7 0 10.25 0.34
 -4 7 0 11.44 0.7
 -4 7 0 10.61 0.52
 -4 7 0 11.46 0.3
 -4 7 0 10.68 0.33
 -4 7 0 10.85 0.32
 -4 7 0 11.24 0.36
 3 -7 0 2.77 0.3
 3 -7 0 3.33 0.51
 3 -7 0 3.31 0.29
 3 -7 0 2.73 0.13
 3 -7 0 2.54 0.13
 3 -7 0 2.61 0.21
 3 -7 0 2.68 0.11
 -3 7 0 2.68 0.14
 -3 7 0 2.54 0.11
 -3 7 0 2.43 0.46
 -3 7 0 2.41 0.12
 -3 7 0 2.45 0.12
 -3 7 0 2.87 0.33
 -3 7 0 2.55 0.24
 -3 7 0 2.64 0.32
 2 -7 0 22.06 0.81
 2 -7 0 21.57 0.73
 2 -7 0 21.41 0.61
 2 -7 0 23.33 1.11
 2 -7 0 21.75 0.64
 2 -7 0 22.45 0.57
 2 -7 0 22.29 0.8
 2 -7 0 24.11 1.08
 -2 7 0 23 1.1
 -2 7 0 22.65 0.62
 -2 7 0 22.86 0.86
 -2 7 0 22.57 0.63
 -2 7 0 20.92 0.82
 -2 7 0 22.11 1.07
 -2 7 0 23.21 0.86
 -2 7 0 21.8 0.61
 1 -7 0 0.24 0.04
 1 -7 0 0.32 0.04
 1 -7 0 0.28 0.05
 1 -7 0 0.25 0.1
 1 -7 0 0.29 0.07
 1 -7 0 0.34 0.12
 1 -7 0 0.04 0.21
 1 -7 0 0.26 0.15
 1 -7 0 -0.24 0.21
 1 -7 0 0.28 0.14
 1 -7 0 0.29 0.05
 1 -7 0 0.35 0.16
 -1 7 0 0.29 0.04
 -1 7 0 0.21 0.23
 -1 7 0 0.14 0.23
 -1 7 0 0.57 0.18
 -1 7 0 0.28 0.05
 -1 7 0 0.43 0.26
 -1 7 0 0.29 0.04
 -1 7 0 0.18 0.11
 -1 7 0 0.37 0.18
 0 -7 0 4.42 0.46
 0 -7 0 5.3 0.37
 0 -7 0 6.02 0.19
 0 -7 0 6.05 0.19
 0 -7 0 5.55 0.17
 0 -7 0 5.84 0.36
 0 -7 0 4.51 0.28
 0 -7 0 5.52 0.5
 0 -7 0 4.56 0.48
 0 -7 0 6.26 0.29
 0 -7 0 6.01 0.22
 0 7 0 6.31 0.42
 0 7 0 5.49 0.17
 0 7 0 5.11 0.15
 0 7 0 6.02 0.46
 0 7 0 5.68 0.18
 0 7 0 5.61 0.18
 0 7 0 5.42 0.39
 0 7 0 4.91 0.17
 0 7 0 5.54 0.49
 0 7 0 4.61 0.29
 0 7 0 5.63 0.16
 0 7 0 4.75 0.27
 0 7 0 6.07 0.54
 -1 -7 0 0.12 0.09
 -1 -7 0 0.48 0.22
 -1 -7 0 0.32 0.05
 -1 -7 0 0.24 0.06
 -1 -7 0 0.34 0.16
 -1 -7 0 0.21 0.04
 -1 -7 0 0.46 0.22
 -1 -7 0 0.44 0.17
 -1 -7 0 0.22 0.04
 1 7 0 0.27 0.17
 1 7 0 0.22 0.08
 1 7 0 0.17 0.18
 1 7 0 0.28 0.04
 1 7 0 0.18 0.11
 1 7 0 0.21 0.12
 1 7 0 0.37 0.05
 1 7 0 0.27 0.04
 1 7 0 -0.09 0.18
 1 7 0 0.33 0.04
 1 7 0 0.32 0.04
 1 7 0 0.16 0.17
 -2 -7 0 2.43 0.32
 -2 -7 0 1.83 0.09
 -2 -7 0 2.02 0.27
 -2 -7 0 1.69 0.18
 -2 -7 0 2.06 0.35
 -2 -7 0 1.86 0.08
 -2 -7 0 2.01 0.12
 -2 -7 0 1.32 0.24
 2 7 0 1.79 0.09
 2 7 0 2.02 0.08
 2 7 0 1.87 0.09
 2 7 0 1.76 0.27
 2 7 0 1.8 0.09
 2 7 0 1.88 0.09
 -3 -7 0 29.74 1.06
 -3 -7 0 28.94 0.92
 -3 -7 0 28.76 1.05
 -3 -7 0 28.38 0.72
 -3 -7 0 27.67 0.81
 -3 -7 0 28.25 1.05
 -3 -7 0 28.73 0.77
 3 7 0 28.63 0.78
 3 7 0 28.61 0.73
 3 7 0 27.97 0.74
 3 7 0 29.63 1.09
 3 7 0 28.75 0.7
 3 7 0 28.29 0.71
 -4 -7 0 4.19 0.13
 -4 -7 0 3.81 0.17
 -4 -7 0 4.06 0.26
 -4 -7 0 4.77 0.44
 -4 -7 0 4.03 0.14
 4 7 0 3.88 0.15
 4 7 0 3.8 0.4
 4 7 0 3.77 0.14
 4 7 0 3.89 0.15
 4 7 0 3.88 0.15
 -5 -7 0 0.75 0.07
 -5 -7 0 0.37 0.14
 -5 -7 0 0.78 0.06
 -5 -7 0 0.69 0.08
 -5 -7 0 0.97 0.16
 5 7 0 0.64 0.08
 5 7 0 0.64 0.07
 5 7 0 0.69 0.08
 5 7 0 0.77 0.07
 5 7 0 0.75 0.07
 -6 -7 0 1.57 0.2
 -6 -7 0 1.27 0.11
 -6 -7 0 1.38 0.21
 -6 -7 0 1.26 0.07
 6 7 0 1.55 0.12
 6 7 0 1.14 0.1
 6 7 0 1.53 0.11
 6 7 0 1.38 0.11
 6 7 0 1.28 0.11
 -7 -7 0 0.84 0.19
 -7 -7 0 0.88 0.09
 -7 -7 0 1.02 0.07
 7 7 0 1.02 0.09
 7 7 0 0.89 0.09
 7 7 0 1.12 0.09
 7 7 0 1.08 0.11
 7 7 0 1.03 0.11
 -8 -7 0 0.56 0.08
 8 7 0 0.23 0.07
 8 7 0 0.54 0.11
 8 7 0 0.53 0.1
 8 7 0 0.49 0.09
 8 7 0 0.5 0.08
 -9 -7 0 0.1 0.06
 9 7 0 -0.06 0.06
 9 7 0 -0.03 0.07
 9 7 0 0.07 0.1
 9 7 0 0.03 0.1
 10 7 0 0.48 0.08
 10 7 0 0.32 0.12
 10 7 0 0.47 0.12
 10 -8 0 0.04 0.1
 10 -8 0 0.09 0.1
 -10 8 0 -0.05 0.09
 -10 8 0 0.03 0.07
 9 -8 0 1.86 0.15
 9 -8 0 1.85 0.16
 -9 8 0 2.11 0.13
 -9 8 0 2.24 0.21
 -9 8 0 2.07 0.17
 8 -8 0 -0.01 0.08
 8 -8 0 0.1 0.09
 8 -8 0 0.04 0.07
 -8 8 0 0.22 0.11
 -8 8 0 0 0.06
 -8 8 0 0.08 0.08
 7 -8 0 1.52 0.13
 7 -8 0 1.49 0.12
 7 -8 0 1.63 0.13
 -7 8 0 1.59 0.15
 -7 8 0 1.59 0.11
 -7 8 0 1.51 0.14
 -7 8 0 1.34 0.31
 6 -8 0 2.77 0.15
 6 -8 0 3.27 0.16
 6 -8 0 2.86 0.16
 -6 8 0 2.72 0.33
 -6 8 0 3.12 0.13
 -6 8 0 3.08 0.16
 -6 8 0 3.07 0.19
 -6 8 0 2.94 0.16
 5 -8 0 0.03 0.06
 5 -8 0 0.07 0.06
 5 -8 0 0.21 0.12
 5 -8 0 0.12 0.06
 -5 8 0 -0.01 0.06
 -5 8 0 0.12 0.18
 -5 8 0 0.03 0.06
 -5 8 0 0.09 0.04
 4 -8 0 0.8 0.08
 4 -8 0 0.78 0.07
 4 -8 0 0.81 0.08
 4 -8 0 0.78 0.08
 4 -8 0 0.92 0.16
 -4 8 0 0.75 0.08
 -4 8 0 0.89 0.2
 -4 8 0 0.75 0.08
 3 -8 0 13.08 0.38
 3 -8 0 12.25 0.39
 3 -8 0 12.47 0.6
 3 -8 0 12.27 0.35
 3 -8 0 12.75 0.51
 -3 8 0 12.08 0.39
 -3 8 0 13.02 0.58
 -3 8 0 13.13 0.69
 -3 8 0 12.38 0.37
 -3 8 0 12.38 0.37
 2 -8 0 5.57 0.2
 2 -8 0 5.15 0.39
 2 -8 0 5.79 0.18
 2 -8 0 5.66 0.31
 2 -8 0 5.47 0.21
 -2 8 0 5.88 0.48
 -2 8 0 6.06 0.47
 -2 8 0 5.35 0.34
 -2 8 0 5.67 0.19
 -2 8 0 5.62 0.2
 -2 8 0 5.8 0.19
 1 -8 0 3.77 0.51
 1 -8 0 3.53 0.15
 1 -8 0 3.77 0.13
 1 -8 0 3.85 0.26
 1 -8 0 3.87 0.18
 1 -8 0 4.6 0.39
 1 -8 0 3.22 0.33
 1 -8 0 3.61 0.15
 -1 8 0 3.93 0.37
 -1 8 0 3.46 0.38
 -1 8 0 3.3 0.26
 -1 8 0 3.34 0.14
 -1 8 0 3.49 0.13
 -1 8 0 4.19 0.56
 -1 8 0 3.63 0.14
 -1 8 0 3.5 0.14
 0 -8 0 0.31 0.05
 0 -8 0 0.39 0.08
 0 -8 0 0.35 0.04
 0 -8 0 0.43 0.12
 0 -8 0 0.38 0.27
 0 -8 0 0.49 0.18
 0 -8 0 0.38 0.06
 0 -8 0 0.2 0.16
 0 8 0 0.35 0.2
 0 8 0 0.23 0.05
 0 8 0 0.34 0.05
 0 8 0 0.32 0.05
 0 8 0 0.35 0.05
 0 8 0 0.19 0.12
 0 8 0 0.01 0.25
 0 8 0 0.21 0.04
 -1 -8 0 0.42 0.08
 -1 -8 0 0.41 0.06
 -1 -8 0 0.5 0.2
 -1 -8 0 0.24 0.19
 -1 -8 0 0.25 0.05
 -1 -8 0 0.26 0.04
 -1 -8 0 0.22 0.11
 1 8 0 0.2 0.19
 1 8 0 0.34 0.04
 1 8 0 0.29 0.05
 1 8 0 0.17 0.17
 1 8 0 0.36 0.05
 1 8 0 0.29 0.05
 1 8 0 0.25 0.22
 1 8 0 0.3 0.05
 1 8 0 0.43 0.14
 -2 -8 0 2.35 0.1
 -2 -8 0 2.39 0.12
 -2 -8 0 2.55 0.15
 -2 -8 0 2.27 0.31
 -2 -8 0 2.61 0.33
 -2 -8 0 2.77 0.23
 2 8 0 2.45 0.11
 2 8 0 2.69 0.11
 2 8 0 2.56 0.12
 2 8 0 2.46 0.11
 2 8 0 2.05 0.32
 2 8 0 2.49 0.1
 -3 -8 0 5.47 0.17
 -3 -8 0 5.97 0.47
 -3 -8 0 5.37 0.32
 -3 -8 0 5.41 0.19
 -3 -8 0 5.48 0.22
 3 8 0 5.5 0.18
 3 8 0 5.63 0.18
 3 8 0 5.5 0.19
 3 8 0 5.47 0.17
 3 8 0 5.48 0.19
 -4 -8 0 0.19 0.04
 -4 -8 0 0.1 0.04
 -4 -8 0 0.19 0.07
 -4 -8 0 0.14 0.11
 4 8 0 0.08 0.05
 4 8 0 0.2 0.06
 4 8 0 0.19 0.06
 4 8 0 0.16 0.05
 -5 -8 0 0.59 0.08
 -5 -8 0 0.61 0.06
 -5 -8 0 0.55 0.17
 -5 -8 0 0.67 0.16
 -5 -8 0 0.63 0.05
 5 8 0 0.52 0.07
 5 8 0 0.56 0.08
 5 8 0 0.49 0.08
 5 8 0 0.38 0.07
 -6 -8 0 0.46 0.08
 -6 -8 0 0.25 0.16
 -6 -8 0 0.6 0.05
 6 8 0 0.45 0.07
 6 8 0 0.63 0.08
 6 8 0 0.55 0.09
 6 8 0 0.6 0.09
 -7 -8 0 0.54 0.08
 -7 -8 0 0.43 0.05
 7 8 0 0.6 0.1
 7 8 0 0.35 0.07
 7 8 0 0.42 0.08
 7 8 0 0.49 0.1
 -8 -8 0 0.73 0.09
 -8 -8 0 0.89 0.08
 8 8 0 0.99 0.13
 8 8 0 0.97 0.12
 8 8 0 0.89 0.1
 8 8 0 1.05 0.11
 -9 -8 0 0.1 0.04
 -9 -8 0 0.04 0.06
 9 8 0 0.05 0.07
 9 8 0 0.2 0.11
 9 8 0 0.2 0.11
 -10 -8 0 0.08 0.04
 10 8 0 0.04 0.11
 10 8 0 0.08 0.07
 10 8 0 0.04 0.11
 9 -9 0 1.98 0.15
 9 -9 0 1.92 0.16
 -9 9 0 2.11 0.18
 8 -9 0 0.33 0.08
 8 -9 0 0.44 0.11
 8 -9 0 0.44 0.1
 -8 9 0 0.37 0.1
 7 -9 0 -0.06 0.07
 7 -9 0 0.05 0.09
 7 -9 0 -0.07 0.07
 -7 9 0 -0.02 0.08
 6 -9 0 3.35 0.19
 6 -9 0 3.53 0.18
 6 -9 0 3.7 0.17
 -6 9 0 3.51 0.39
 -6 9 0 3.55 0.18
 -6 9 0 3.37 0.18
 5 -9 0 2.04 0.14
 5 -9 0 1.73 0.14
 5 -9 0 1.77 0.12
 5 -9 0 2.43 0.26
 -5 9 0 1.66 0.13
 -5 9 0 1.97 0.31
 -5 9 0 1.8 0.14
 4 -9 0 1.62 0.12
 4 -9 0 1.93 0.23
 4 -9 0 1.53 0.13
 4 -9 0 1.63 0.11
 4 -9 0 1.33 0.12
 -4 9 0 1.44 0.12
 -4 9 0 1.47 0.12
 -4 9 0 1.46 0.26
 3 -9 0 0.26 0.14
 3 -9 0 0.59 0.08
 3 -9 0 0.36 0.07
 -3 9 0 0.48 0.07
 -3 9 0 0.57 0.18
 -3 9 0 0.44 0.07
 -3 9 0 0.51 0.07
 2 -9 0 0.08 0.06
 2 -9 0 -0.12 0.19
 2 -9 0 0.29 0.13
 2 -9 0 0.25 0.07
 -2 9 0 0.13 0.05
 -2 9 0 0.19 0.06
 -2 9 0 0.14 0.15
 -2 9 0 0.14 0.06
 1 -9 0 0.1 0.06
 1 -9 0 0.26 0.19
 1 -9 0 0.12 0.11
 1 -9 0 0.16 0.06
 -1 9 0 0.14 0.05
 -1 9 0 0.21 0.05
 -1 9 0 0.28 0.14
 -1 9 0 0.11 0.05
 -1 9 0 0.14 0.05
 0 -9 0 3.16 0.12
 0 -9 0 3.36 0.18
 0 -9 0 3.25 0.15
 0 -9 0 2.63 0.33
 0 -9 0 3.51 0.41
 0 -9 0 3.39 0.27
 0 -9 0 2.95 0.15
 0 9 0 3.2 0.14
 0 9 0 3.07 0.13
 0 9 0 3.09 0.14
 0 9 0 3.03 0.13
 0 9 0 3.09 0.27
 0 9 0 3.05 0.14
 -1 -9 0 4.14 0.3
 -1 -9 0 4.45 0.17
 -1 -9 0 4.25 0.21
 -1 -9 0 4.22 0.44
 -1 -9 0 4.15 0.17
 -1 -9 0 4.24 0.15
 1 9 0 4.18 0.15
 1 9 0 4.25 0.32
 1 9 0 3.94 0.16
 1 9 0 4.1 0.16
 1 9 0 4.32 0.16
 -2 -9 0 1.23 0.08
 -2 -9 0 1.18 0.1
 -2 -9 0 1.46 0.2
 -2 -9 0 1.24 0.12
 2 9 0 1.28 0.1
 2 9 0 1.38 0.08
 2 9 0 1.38 0.11
 2 9 0 1.31 0.09
 2 9 0 1.2 0.09
 -3 -9 0 2.66 0.11
 -3 -9 0 2.58 0.16
 -3 -9 0 2.74 0.25
 -3 -9 0 2.49 0.13
 3 9 0 2.57 0.13
 3 9 0 2.77 0.11
 3 9 0 2.67 0.13
 3 9 0 2.67 0.14
 3 9 0 2.68 0.14
 -4 -9 0 1.09 0.09
 -4 -9 0 1.13 0.12
 -4 -9 0 1.3 0.08
 -4 -9 0 1.32 0.2
 4 9 0 1.48 0.12
 4 9 0 1.14 0.09
 4 9 0 1.24 0.1
 4 9 0 1.39 0.11
 -5 -9 0 -0.03 0.15
 -5 -9 0 0.05 0.04
 -5 -9 0 0.11 0.05
 -5 -9 0 -0.04 0.06
 -5 -9 0 0.36 0.14
 5 9 0 0.03 0.06
 5 9 0 0.1 0.06
 5 9 0 0.07 0.07
 5 9 0 0.04 0.08
 -6 -9 0 0.2 0.08
 -6 -9 0 0.22 0.05
 6 9 0 0.22 0.07
 6 9 0 0.22 0.09
 6 9 0 0.27 0.09
 6 9 0 0.37 0.08
 -7 -9 0 0.77 0.1
 -7 -9 0 0.61 0.06
 7 9 0 0.67 0.11
 7 9 0 0.69 0.09
 7 9 0 0.75 0.11
 7 9 0 0.59 0.09
 -8 -9 0 0.51 0.09
 -8 -9 0 0.47 0.06
 8 9 0 0.48 0.11
 8 9 0 0.53 0.09
 8 9 0 0.64 0.12
 -9 -9 0 0.05 0.05
 9 9 0 0 0.11
 9 9 0 0 0.08
 9 9 0 -0.02 0.11
 9 -10 0 0.68 0.11
 9 -10 0 0.74 0.12
 -9 10 0 0.49 0.11
 8 -10 0 2.56 0.18
 8 -10 0 2.53 0.16
 8 -10 0 2.81 0.2
 -8 10 0 2.48 0.19
 7 -10 0 0.09 0.08
 7 -10 0 0.01 0.08
 7 -10 0 0.02 0.09
 -7 10 0 0.02 0.08
 -7 10 0 -0.02 0.09
 6 -10 0 3.62 0.19
 6 -10 0 3.24 0.17
 6 -10 0 3.38 0.18
 -6 10 0 2.82 0.19
 -6 10 0 3.47 0.19
 5 -10 0 0.33 0.08
 5 -10 0 0.32 0.17
 5 -10 0 0.28 0.07
 5 -10 0 0.28 0.08
 -5 10 0 0.21 0.08
 -5 10 0 0.27 0.22
 -5 10 0 0.35 0.09
 4 -10 0 0.85 0.09
 4 -10 0 0.51 0.18
 4 -10 0 0.94 0.11
 4 -10 0 0.81 0.1
 -4 10 0 0.82 0.1
 -4 10 0 0.78 0.1
 -4 10 0 1.23 0.25
 3 -10 0 1.72 0.22
 3 -10 0 1.41 0.13
 3 -10 0 1.66 0.14
 -3 10 0 1.8 0.26
 -3 10 0 1.56 0.13
 -3 10 0 1.42 0.12
 2 -10 0 1.25 0.11
 2 -10 0 1.18 0.11
 2 -10 0 1.24 0.21
 -2 10 0 1.24 0.23
 -2 10 0 1.05 0.09
 -2 10 0 0.94 0.09
 -2 10 0 0.92 0.09
 -2 10 0 1.12 0.11
 1 -10 0 0.01 0.13
 1 -10 0 0.01 0.06
 1 -10 0 0.08 0.07
 -1 10 0 -0.04 0.05
 -1 10 0 0.24 0.15
 -1 10 0 0.04 0.05
 -1 10 0 0.07 0.05
 -1 10 0 0.1 0.06
 0 -10 0 0.39 0.06
 0 -10 0 0.45 0.07
 0 -10 0 0.59 0.17
 0 -10 0 0.45 0.1
 0 -10 0 0.43 0.08
 0 10 0 0.64 0.18
 0 10 0 0.42 0.06
 0 10 0 0.34 0.07
 0 10 0 0.52 0.07
 -1 -10 0 7.49 0.42
 -1 -10 0 6.65 0.25
 -1 -10 0 6.84 0.22
 -1 -10 0 7.23 0.25
 -1 -10 0 7.27 0.3
 1 10 0 6.88 0.24
 1 10 0 6.78 0.23
 1 10 0 6.96 0.23
 1 10 0 6.87 0.43
 1 10 0 6.95 0.21
 -2 -10 0 0.6 0.08
 -2 -10 0 0.67 0.11
 -2 -10 0 0.66 0.18
 -2 -10 0 0.63 0.07
 2 10 0 0.74 0.08
 2 10 0 0.66 0.06
 2 10 0 0.58 0.08
 2 10 0 0.75 0.09
 -3 -10 0 1.59 0.14
 -3 -10 0 1.68 0.12
 -3 -10 0 1.64 0.22
 -3 -10 0 1.78 0.1
 3 10 0 1.61 0.13
 3 10 0 1.65 0.11
 3 10 0 1.52 0.12
 3 10 0 1.74 0.12
 3 10 0 1.75 0.09
 -4 -10 0 4.49 0.19
 -4 -10 0 5.22 0.24
 -4 -10 0 4.55 0.36
 -4 -10 0 4.78 0.17
 -4 -10 0 5.12 0.38
 4 10 0 4.94 0.21
 4 10 0 5.04 0.19
 4 10 0 5.43 0.22
 4 10 0 5.17 0.19
 -5 -10 0 0.68 0.08
 -5 -10 0 0.66 0.1
 -5 -10 0 0.51 0.19
 -5 -10 0 0.58 0.07
 5 10 0 0.72 0.09
 5 10 0 0.7 0.09
 5 10 0 0.71 0.1
 5 10 0 0.64 0.1
 -6 -10 0 1.27 0.1
 -6 -10 0 1.28 0.13
 6 10 0 1.25 0.13
 6 10 0 1.54 0.14
 6 10 0 1.25 0.11
 -7 -10 0 2.37 0.17
 -7 -10 0 2.17 0.12
 7 10 0 2.4 0.19
 7 10 0 2.68 0.16
 7 10 0 2.23 0.18
 -8 -10 0 0.02 0.05
 8 10 0 -0.1 0.1
 8 10 0 -0.02 0.08
 8 10 0 0.12 0.11
 9 10 0 -0.02 0.08
 8 -11 0 0.05 0.09
 8 -11 0 0.16 0.1
 8 -11 0 -0.02 0.09
 -8 11 0 0.19 0.1
 7 -11 0 0.02 0.09
 7 -11 0 0.19 0.09
 -7 11 0 -0.02 0.08
 -7 11 0 0.02 0.09
 6 -11 0 0.07 0.09
 6 -11 0 0.01 0.08
 -6 11 0 0.05 0.09
 -6 11 0 -0.14 0.08
 5 -11 0 6.17 0.26
 5 -11 0 6.02 0.23
 -5 11 0 6.41 0.26
 -5 11 0 5.19 0.25
 4 -11 0 0.12 0.16
 4 -11 0 0.02 0.09
 4 -11 0 0.08 0.08
 4 -11 0 0.02 0.07
 -4 11 0 0.33 0.21
 -4 11 0 -0.02 0.07
 -4 11 0 0.14 0.08
 3 -11 0 0.44 0.18
 3 -11 0 0.31 0.08
 3 -11 0 0.3 0.09
 -3 11 0 0.37 0.08
 -3 11 0 0.46 0.2
 -3 11 0 0.31 0.08
 -3 11 0 0.26 0.08
 2 -11 0 0.86 0.11
 2 -11 0 1.26 0.22
 2 -11 0 0.83 0.1
 -2 11 0 0.92 0.1
 -2 11 0 0.98 0.1
 -2 11 0 0.64 0.09
 -2 11 0 0.94 0.1
 -2 11 0 1.09 0.22
 1 -11 0 0.85 0.1
 1 -11 0 0.83 0.1
 1 -11 0 0.36 0.17
 -1 11 0 0.99 0.22
 -1 11 0 0.77 0.09
 -1 11 0 0.66 0.08
 -1 11 0 0.8 0.09
 0 -11 0 4.77 0.35
 0 -11 0 4.41 0.2
 0 -11 0 3.94 0.2
 0 11 0 3.97 0.18
 0 11 0 4.39 0.18
 0 11 0 4.78 0.37
 0 11 0 3.89 0.17
 -1 -11 0 0.94 0.1
 -1 -11 0 0.94 0.08
 -1 -11 0 0.88 0.13
 -1 -11 0 0.42 0.18
 1 11 0 0.91 0.1
 1 11 0 0.97 0.1
 1 11 0 1.13 0.24
 1 11 0 0.77 0.08
 -2 -11 0 0.78 0.1
 -2 -11 0 0.86 0.08
 -2 -11 0 1.11 0.21
 -2 -11 0 0.82 0.12
 2 11 0 0.81 0.1
 2 11 0 0.82 0.1
 2 11 0 0.94 0.08
 2 11 0 0.91 0.08
 -3 -11 0 1.81 0.16
 -3 -11 0 1.77 0.11
 -3 -11 0 2.39 0.29
 -3 -11 0 1.58 0.13
 3 11 0 1.66 0.14
 3 11 0 1.85 0.13
 3 11 0 1.93 0.15
 -4 -11 0 0.55 0.08
 -4 -11 0 0.49 0.11
 -4 -11 0 0.46 0.07
 4 11 0 0.5 0.1
 4 11 0 0.48 0.09
 4 11 0 0.5 0.09
 -5 -11 0 0.68 0.09
 -5 -11 0 0.72 0.08
 -5 -11 0 0.64 0.12
 5 11 0 0.7 0.11
 5 11 0 0.95 0.12
 5 11 0 0.75 0.1
 -6 -11 0 0.37 0.1
 -6 -11 0 0.2 0.06
 6 11 0 0.53 0.11
 6 11 0 0.28 0.11
 6 11 0 0.31 0.09
 -7 -11 0 0.25 0.06
 7 11 0 0.34 0.12
 7 11 0 0.42 0.1
 7 11 0 0.48 0.12
 -8 -11 0 -0.06 0.05
 8 11 0 -0.03 0.11
 8 11 0 0.04 0.11
 8 11 0 0.01 0.08
 7 -12 0 -0.05 0.09
 7 -12 0 -0.08 0.09
 -7 12 0 0.06 0.09
 -7 12 0 0.06 0.1
 6 -12 0 0.89 0.12
 6 -12 0 0.69 0.11
 -6 12 0 0.7 0.12
 -6 12 0 1.01 0.13
 5 -12 0 0.22 0.07
 5 -12 0 0.34 0.09
 5 -12 0 0.23 0.1
 -5 12 0 0.32 0.09
 -5 12 0 0.25 0.09
 -5 12 0 0.24 0.1
 4 -12 0 2.19 0.18
 4 -12 0 1.97 0.17
 4 -12 0 1.81 0.14
 -4 12 0 2.24 0.16
 -4 12 0 1.6 0.14
 -4 12 0 1.63 0.15
 3 -12 0 0.97 0.12
 3 -12 0 1.08 0.13
 3 -12 0 1.36 0.11
 -3 12 0 1.14 0.11
 -3 12 0 1.13 0.11
 -3 12 0 0.84 0.11
 2 -12 0 0.1 0.09
 2 -12 0 0.03 0.09
 -2 12 0 -0.14 0.06
 -2 12 0 0.11 0.08
 -2 12 0 0.09 0.08
 1 -12 0 0.6 0.11
 1 -12 0 0.77 0.11
 -1 12 0 0.62 0.09
 -1 12 0 0.55 0.09
 -1 12 0 1.14 0.25
 -1 12 0 0.77 0.1
 0 -12 0 0.05 0.08
 0 -12 0 0.1 0.08
 0 12 0 0.18 0.08
 0 12 0 0.07 0.06
 0 12 0 0.4 0.21
 0 12 0 0.1 0.07
 -1 -12 0 4.65 0.19
 -1 -12 0 4.72 0.22
 1 12 0 4.63 0.21
 1 12 0 4.84 0.2
 1 12 0 4.44 0.19
 -2 -12 0 1.77 0.12
 -2 -12 0 1.76 0.15
 -2 -12 0 2.1 0.2
 2 12 0 1.61 0.13
 2 12 0 1.76 0.11
 2 12 0 1.81 0.14
 -3 -12 0 1.24 0.11
 -3 -12 0 0.95 0.14
 -3 -12 0 1.34 0.11
 3 12 0 1.29 0.13
 3 12 0 1.27 0.12
 3 12 0 1.33 0.11
 -4 -12 0 1.59 0.17
 -4 -12 0 1.76 0.12
 -4 -12 0 1.73 0.14
 4 12 0 1.61 0.14
 4 12 0 1.89 0.15
 4 12 0 1.8 0.15
 -5 -12 0 0.08 0.09
 -5 -12 0 0.04 0.07
 -5 -12 0 0.03 0.06
 5 12 0 0 0.08
 5 12 0 0.18 0.11
 5 12 0 0.04 0.1
 -6 -12 0 0.28 0.07
 6 12 0 0.03 0.08
 6 12 0 0.29 0.11
 6 12 0 0.17 0.11
 -7 -12 0 0.35 0.08
 7 12 0 0.62 0.13
 7 12 0 0.52 0.1
 7 12 0 0.49 0.13
 6 -13 0 0.01 0.09
 6 -13 0 0.15 0.1
 -6 13 0 0.15 0.1
 -6 13 0 -0.01 0.09
 -6 13 0 0.11 0.11
 5 -13 0 1.44 0.13
 5 -13 0 1.62 0.15
 -5 13 0 1.2 0.13
 -5 13 0 1.45 0.15
 -5 13 0 1.56 0.15
 4 -13 0 -0.02 0.09
 4 -13 0 0.05 0.09
 4 -13 0 0.02 0.1
 -4 13 0 0.08 0.09
 -4 13 0 0.15 0.1
 -4 13 0 0.01 0.08
 3 -13 0 0.8 0.11
 3 -13 0 0.89 0.13
 3 -13 0 0.74 0.12
 -3 13 0 0.7 0.11
 -3 13 0 0.66 0.1
 -3 13 0 0.69 0.11
 2 -13 0 0.31 0.11
 2 -13 0 0.33 0.1
 2 -13 0 0.3 0.08
 -2 13 0 0.36 0.09
 -2 13 0 0.41 0.11
 -2 13 0 0.2 0.09
 1 -13 0 0.18 0.1
 1 -13 0 0.23 0.09
 -1 13 0 0.18 0.07
 -1 13 0 0.13 0.09
 -1 13 0 0.27 0.09
 0 -13 0 4.85 0.23
 0 -13 0 4.43 0.23
 0 13 0 4.5 0.22
 0 13 0 5.05 0.21
 0 13 0 4.25 0.2
 -1 -13 0 0.85 0.12
 1 13 0 0.86 0.09
 1 13 0 1.06 0.12
 1 13 0 0.96 0.12
 -2 -13 0 -0.01 0.07
 -2 -13 0 -0.18 0.08
 2 13 0 -0.08 0.05
 2 13 0 -0.1 0.09
 2 13 0 0 0.09
 -3 -13 0 0.08 0.11
 -3 -13 0 0.08 0.08
 -3 -13 0 0.02 0.07
 3 13 0 0.1 0.1
 3 13 0 0.01 0.09
 -4 -13 0 0.03 0.08
 -4 -13 0 -0.1 0.06
 -4 -13 0 0.13 0.11
 4 13 0 0.02 0.08
 4 13 0 -0.05 0.1
 4 13 0 -0.07 0.1
 -5 -13 0 0.01 0.07
 -5 -13 0 0.11 0.07
 5 13 0 0.22 0.11
 5 13 0 -0.1 0.1
 5 13 0 0.13 0.09
 -6 -13 0 0.02 0.07
 6 13 0 0.14 0.09
 6 13 0 0.2 0.12
 4 -14 0 0 0.09
 4 -14 0 0.01 0.1
 4 -14 0 0.09 0.11
 -4 14 0 0.31 0.1
 -4 14 0 -0.09 0.1
 3 -14 0 0.33 0.12
 3 -14 0 0.29 0.11
 3 -14 0 0.27 0.1
 -3 14 0 0.18 0.1
 -3 14 0 0.11 0.11
 -3 14 0 0.37 0.1
 2 -14 0 -0.01 0.08
 2 -14 0 -0.03 0.1
 2 -14 0 0.03 0.11
 -2 14 0 0.02 0.08
 -2 14 0 0.08 0.1
 -2 14 0 0.16 0.1
 1 -14 0 1.61 0.16
 1 -14 0 1.21 0.12
 1 -14 0 1.27 0.14
 -1 14 0 1.24 0.12
 -1 14 0 1.43 0.14
 -1 14 0 1.17 0.13
 0 -14 0 0.65 0.12
 0 -14 0 0.5 0.12
 0 14 0 0.31 0.11
 0 14 0 0.5 0.09
 0 14 0 0.66 0.12
 -1 -14 0 2.01 0.18
 1 14 0 1.68 0.13
 1 14 0 1.88 0.15
 1 14 0 1.75 0.15
 -2 -14 0 0.35 0.11
 2 14 0 0.46 0.12
 2 14 0 0.4 0.11
 -3 -14 0 -0.04 0.07
 -3 -14 0 0 0.09
 3 14 0 0.13 0.11
 -4 -14 0 0.02 0.08
 -4 -14 0 -0.04 0.07
 4 14 0 0 0.11
 2 -15 0 0.04 0.09
 2 -15 0 0.09 0.1
 2 -15 0 0.01 0.11
 -2 15 0 -0.03 0.08
 1 -15 0 0.52 0.1
 1 -15 0 0.45 0.11
 1 -15 0 0.64 0.13
 -1 15 0 0.5 0.09
 -1 15 0 0.41 0.11
 0 -15 0 1.58 0.16
 0 15 0 1.03 0.1
 0 15 0 1 0.13
 -1 -15 0 -0.06 0.1
 1 15 0 0.07 0.11
 1 15 -1 -0.01 0.11
 -1 -15 1 0.09 0.11
 0 15 -1 0.01 0.07
 0 15 -1 -0.11 0.1
 0 15 -1 0.13 0.11
 0 -15 1 0.02 0.11
 -1 15 -1 0.38 0.11
 -1 15 -1 0.22 0.08
 -1 15 -1 0.22 0.11
 1 -15 1 0.16 0.1
 1 -15 1 0.39 0.12
 -2 15 -1 0.07 0.11
 -2 15 -1 -0.14 0.1
 -2 15 -1 0.04 0.08
 2 -15 1 -0.05 0.09
 2 -15 1 0.14 0.12
 2 -15 1 -0.03 0.1
 4 14 -1 -0.07 0.1
 4 14 -1 0.02 0.11
 -4 -14 1 0.07 0.09
 -4 -14 1 0.07 0.07
 3 14 -1 0.72 0.12
 3 14 -1 0.47 0.12
 -3 -14 1 0.41 0.1
 -3 -14 1 0.51 0.09
 2 14 -1 0.04 0.1
 2 14 -1 0.31 0.11
 -2 -14 1 0.19 0.1
 1 14 -1 0.31 0.11
 1 14 -1 0.45 0.11
 1 14 -1 0.25 0.07
 -1 -14 1 0.37 0.11
 0 14 -1 0.29 0.11
 0 14 -1 0.11 0.1
 0 14 -1 0.13 0.07
 0 -14 1 0.07 0.1
 0 -14 1 0.18 0.1
 -1 14 -1 0.92 0.12
 -1 14 -1 1.08 0.13
 -1 14 -1 0.65 0.1
 1 -14 1 0.89 0.11
 1 -14 1 0.9 0.13
 1 -14 1 1.01 0.13
 -2 14 -1 0.03 0.1
 -2 14 -1 0.28 0.11
 -2 14 -1 0.12 0.08
 2 -14 1 0.22 0.11
 2 -14 1 0.14 0.1
 2 -14 1 0.12 0.09
 -3 14 -1 0.8 0.12
 -3 14 -1 0.59 0.12
 -3 14 -1 0.98 0.12
 3 -14 1 0.94 0.14
 3 -14 1 0.96 0.13
 3 -14 1 0.78 0.11
 -4 14 -1 0.01 0.09
 -4 14 -1 0.31 0.11
 -4 14 -1 0.07 0.1
 4 -14 1 0.35 0.12
 4 -14 1 0.35 0.1
 4 -14 1 0.11 0.11
 6 13 -1 2.03 0.17
 6 13 -1 1.87 0.17
 6 13 -1 2.04 0.15
 -6 -13 1 1.78 0.13
 5 13 -1 0.53 0.1
 5 13 -1 0.41 0.12
 5 13 -1 0.44 0.12
 -5 -13 1 0.47 0.09
 -5 -13 1 0.62 0.1
 4 13 -1 0.52 0.12
 4 13 -1 0.55 0.12
 4 13 -1 0.41 0.09
 -4 -13 1 0.47 0.08
 -4 -13 1 0.48 0.1
 -4 -13 1 0.37 0.12
 3 13 -1 -0.03 0.09
 3 13 -1 0.16 0.1
 -3 -13 1 0.02 0.07
 -3 -13 1 0.07 0.09
 -3 -13 1 0.09 0.11
 2 13 -1 0.57 0.11
 2 13 -1 0.58 0.07
 2 13 -1 0.82 0.12
 -2 -13 1 0.79 0.11
 -2 -13 1 0.84 0.09
 1 13 -1 0.01 0.09
 1 13 -1 0.01 0.09
 1 13 -1 -0.07 0.06
 -1 -13 1 -0.07 0.08
 0 13 -1 0.01 0.09
 0 13 -1 0.05 0.07
 0 13 -1 -0.01 0.09
 0 -13 1 0.11 0.09
 0 -13 1 -0.08 0.09
 -1 13 -1 0.05 0.07
 -1 13 -1 0.18 0.09
 -1 13 -1 0.22 0.09
 1 -13 1 0.1 0.1
 1 -13 1 0.09 0.09
 -2 13 -1 0.06 0.09
 -2 13 -1 -0.04 0.07
 -2 13 -1 0.02 0.1
 2 -13 1 0.12 0.08
 2 -13 1 -0.01 0.1
 2 -13 1 0.06 0.09
 -3 13 -1 0.17 0.08
 -3 13 -1 0.11 0.09
 -3 13 -1 0.06 0.09
 3 -13 1 0.22 0.1
 3 -13 1 0.12 0.08
 3 -13 1 0.13 0.1
 -4 13 -1 0.89 0.12
 -4 13 -1 0.86 0.12
 -4 13 -1 0.85 0.11
 4 -13 1 0.79 0.11
 4 -13 1 0.67 0.13
 4 -13 1 0.97 0.13
 -5 13 -1 0.37 0.11
 -5 13 -1 0.32 0.11
 -5 13 -1 0.19 0.09
 5 -13 1 0.44 0.1
 5 -13 1 0.26 0.08
 5 -13 1 0.23 0.1
 -6 13 -1 0.07 0.1
 -6 13 -1 -0.04 0.09
 -6 13 -1 -0.02 0.11
 6 -13 1 -0.01 0.09
 6 -13 1 0 0.09
 7 12 -1 0.55 0.13
 7 12 -1 0.79 0.14
 7 12 -1 0.75 0.11
 -7 -12 1 0.47 0.08
 6 12 -1 0.19 0.11
 6 12 -1 -0.1 0.11
 6 12 -1 -0.12 0.08
 -6 -12 1 0.06 0.06
 5 12 -1 0.65 0.1
 5 12 -1 0.55 0.12
 5 12 -1 0.43 0.11
 -5 -12 1 0.37 0.11
 -5 -12 1 0.44 0.08
 -5 -12 1 0.25 0.07
 4 12 -1 0.68 0.09
 4 12 -1 0.44 0.11
 4 12 -1 0.64 0.11
 -4 -12 1 0.47 0.08
 -4 -12 1 0.52 0.09
 -4 -12 1 0.38 0.13
 3 12 -1 0.02 0.09
 3 12 -1 0.01 0.07
 3 12 -1 -0.06 0.07
 -3 -12 1 0 0.11
 -3 -12 1 0.02 0.06
 -3 -12 1 -0.01 0.07
 2 12 -1 -0.05 0.05
 2 12 -1 -0.06 0.08
 2 12 -1 -0.13 0.08
 -2 -12 1 -0.19 0.09
 -2 -12 1 0.06 0.08
 -2 -12 1 0.01 0.06
 1 12 -1 0.03 0.08
 1 12 -1 0.05 0.08
 1 12 -1 0.06 0.06
 -1 -12 1 0.05 0.06
 -1 -12 1 0.06 0.08
 0 12 -1 0.14 0.06
 0 12 -1 0.11 0.08
 0 12 -1 0.08 0.08
 0 12 -1 0.22 0.2
 0 -12 1 0.05 0.08
 0 -12 1 -0.01 0.08
 -1 12 -1 0.1 0.07
 -1 12 -1 -0.01 0.08
 -1 12 -1 0.48 0.21
 -1 12 -1 -0.01 0.07
 1 -12 1 0.06 0.08
 1 -12 1 0.14 0.09
 -2 12 -1 2.31 0.15
 -2 12 -1 2.27 0.15
 -2 12 -1 2.08 0.15
 2 -12 1 2.25 0.17
 2 -12 1 2.08 0.17
 -3 12 -1 -0.02 0.07
 -3 12 -1 -0.11 0.07
 -3 12 -1 0.04 0.07
 3 -12 1 -0.08 0.09
 3 -12 1 0.12 0.09
 3 -12 1 0.14 0.08
 -4 12 -1 0.66 0.11
 -4 12 -1 0.52 0.11
 -4 12 -1 0.44 0.1
 4 -12 1 0.66 0.12
 4 -12 1 0.71 0.1
 4 -12 1 0.66 0.11
 -5 12 -1 1.55 0.14
 -5 12 -1 1.42 0.14
 -5 12 -1 1.26 0.13
 5 -12 1 1.5 0.14
 5 -12 1 1.45 0.13
 5 -12 1 1.52 0.13
 -6 12 -1 0.1 0.1
 -6 12 -1 0.03 0.09
 6 -12 1 0.16 0.09
 6 -12 1 0.04 0.09
 -7 12 -1 0.18 0.1
 -7 12 -1 0.27 0.11
 7 -12 1 0.15 0.1
 7 -12 1 0.18 0.1
 8 11 -1 0.3 0.12
 8 11 -1 0.63 0.13
 8 11 -1 0.29 0.1
 -8 -11 1 0.32 0.07
 7 11 -1 0.85 0.13
 7 11 -1 0.89 0.11
 7 11 -1 0.89 0.14
 -7 -11 1 0.82 0.09
 6 11 -1 0.82 0.13
 6 11 -1 0.96 0.13
 6 11 -1 0.84 0.11
 -6 -11 1 0.69 0.09
 -6 -11 1 0.84 0.13
 -6 -11 1 0.79 0.08
 5 11 -1 0.06 0.07
 5 11 -1 0.21 0.09
 5 11 -1 0.23 0.1
 -5 -11 1 0.14 0.06
 -5 -11 1 0.27 0.1
 -5 -11 1 0.19 0.07
 4 11 -1 1.09 0.1
 4 11 -1 0.77 0.11
 4 11 -1 0.95 0.11
 -4 -11 1 0.89 0.1
 -4 -11 1 1.02 0.09
 -4 -11 1 0.96 0.14
 3 11 -1 0.1 0.08
 3 11 -1 0.18 0.07
 3 11 -1 0.12 0.07
 -3 -11 1 0.06 0.06
 -3 -11 1 0.26 0.18
 -3 -11 1 0.27 0.16
 -3 -11 1 0.1 0.09
 -3 -11 1 0.01 0.07
 2 11 -1 0.02 0.04
 2 11 -1 0.11 0.07
 2 11 -1 0.02 0.07
 2 11 -1 -0.01 0.06
 -2 -11 1 -0.14 0.06
 -2 -11 1 -0.03 0.08
 -2 -11 1 0.14 0.15
 -2 -11 1 0.01 0.05
 1 11 -1 2.05 0.14
 1 11 -1 1.98 0.13
 1 11 -1 2.1 0.12
 1 11 -1 2.18 0.3
 -1 -11 1 2.06 0.15
 -1 -11 1 2.18 0.19
 -1 -11 1 1.98 0.12
 -1 -11 1 2.16 0.14
 -1 -11 1 2.53 0.28
 0 11 -1 0.28 0.08
 0 11 -1 0.3 0.07
 0 11 -1 0.43 0.19
 0 11 -1 0.44 0.07
 0 -11 1 0.28 0.16
 0 -11 1 0.53 0.09
 0 -11 1 0.53 0.09
 -1 11 -1 5.6 0.23
 -1 11 -1 6.11 0.43
 -1 11 -1 5.68 0.22
 1 -11 1 6.05 0.24
 1 -11 1 6.85 0.42
 1 -11 1 6.04 0.25
 -2 11 -1 0.27 0.07
 -2 11 -1 0.35 0.07
 -2 11 -1 0.53 0.19
 -2 11 -1 0.44 0.08
 2 -11 1 0.38 0.09
 2 -11 1 0.32 0.09
 2 -11 1 0.21 0.16
 -3 11 -1 0.44 0.2
 -3 11 -1 0.19 0.07
 -3 11 -1 0.4 0.08
 -3 11 -1 0.17 0.07
 3 -11 1 0.31 0.19
 3 -11 1 0.34 0.08
 3 -11 1 0.29 0.09
 3 -11 1 0.32 0.09
 -4 11 -1 0.01 0.08
 -4 11 -1 0.13 0.08
 4 -11 1 0.23 0.09
 4 -11 1 0.23 0.17
 4 -11 1 0.09 0.08
 4 -11 1 0.01 0.07
 -5 11 -1 3.64 0.2
 -5 11 -1 3.27 0.19
 5 -11 1 3.79 0.16
 5 -11 1 3.13 0.18
 5 -11 1 3.53 0.19
 -6 11 -1 2.95 0.19
 -6 11 -1 2.93 0.19
 6 -11 1 3.09 0.18
 6 -11 1 2.9 0.18
 -7 11 -1 0.28 0.1
 -7 11 -1 0.23 0.09
 7 -11 1 0.28 0.1
 7 -11 1 0.4 0.1
 -8 11 -1 0.51 0.11
 8 -11 1 0.62 0.11
 8 -11 1 0.59 0.1
 9 10 -1 0.17 0.11
 9 10 -1 0.08 0.11
 9 10 -1 -0.01 0.08
 -9 -10 1 0.1 0.05
 8 10 -1 1.11 0.14
 8 10 -1 1.13 0.12
 8 10 -1 1.15 0.14
 -8 -10 1 1.11 0.09
 7 10 -1 0.22 0.11
 7 10 -1 0.23 0.08
 7 10 -1 0.17 0.1
 -7 -10 1 0.23 0.06
 -7 -10 1 0.24 0.08
 6 10 -1 0.54 0.09
 6 10 -1 0.6 0.1
 6 10 -1 0.46 0.1
 -6 -10 1 0.32 0.06
 -6 -10 1 0.3 0.09
 -6 -10 1 0.44 0.07
 5 10 -1 2 0.15
 5 10 -1 1.7 0.13
 5 10 -1 1.86 0.15
 -5 -10 1 1.85 0.11
 -5 -10 1 1.92 0.26
 -5 -10 1 1.72 0.16
 -5 -10 1 1.97 0.12
 4 10 -1 0.02 0.07
 4 10 -1 0.16 0.08
 4 10 -1 0.11 0.07
 -4 -10 1 0.09 0.05
 -4 -10 1 -0.03 0.07
 -4 -10 1 0.03 0.06
 -4 -10 1 0.07 0.14
 -4 -10 1 0.13 0.15
 3 10 -1 0.24 0.08
 3 10 -1 0.28 0.07
 3 10 -1 0.16 0.07
 3 10 -1 0.24 0.04
 -3 -10 1 0.19 0.08
 -3 -10 1 0.18 0.05
 -3 -10 1 0.07 0.06
 -3 -10 1 0.17 0.14
 2 10 -1 0.14 0.07
 2 10 -1 0.08 0.05
 2 10 -1 0.17 0.07
 2 10 -1 0.17 0.04
 -2 -10 1 0.1 0.13
 -2 -10 1 0.21 0.08
 -2 -10 1 0.16 0.06
 -2 -10 1 0.2 0.06
 1 10 -1 1.86 0.12
 1 10 -1 1.87 0.11
 1 10 -1 1.8 0.1
 1 10 -1 1.88 0.12
 1 10 -1 2.01 0.27
 -1 -10 1 1.67 0.23
 -1 -10 1 1.98 0.11
 -1 -10 1 1.71 0.16
 -1 -10 1 1.99 0.13
 -1 -10 1 1.72 0.13
 0 10 -1 2.25 0.13
 0 10 -1 2.51 0.29
 0 10 -1 1.98 0.12
 0 10 -1 2.18 0.12
 0 -10 1 1.96 0.17
 0 -10 1 2.41 0.11
 0 -10 1 2.28 0.14
 0 -10 1 2.4 0.25
 0 -10 1 2.06 0.13
 -1 10 -1 -0.05 0.14
 -1 10 -1 -0.06 0.04
 -1 10 -1 -0.04 0.05
 -1 10 -1 -0.06 0.05
 1 -10 1 -0.04 0.13
 1 -10 1 0 0.06
 1 -10 1 -0.02 0.07
 -2 10 -1 0.72 0.08
 -2 10 -1 0.84 0.08
 -2 10 -1 0.79 0.08
 -2 10 -1 0.85 0.21
 -2 10 -1 0.86 0.09
 2 -10 1 0.68 0.09
 2 -10 1 0.76 0.1
 2 -10 1 0.6 0.18
 -3 10 -1 5.75 0.41
 -3 10 -1 4.81 0.2
 -3 10 -1 4.64 0.21
 3 -10 1 5.56 0.22
 3 -10 1 5.04 0.22
 3 -10 1 5.03 0.19
 3 -10 1 4.97 0.36
 -4 10 -1 0.32 0.08
 -4 10 -1 0.31 0.08
 -4 10 -1 0.23 0.2
 4 -10 1 0.29 0.07
 4 -10 1 0.19 0.08
 4 -10 1 0.16 0.08
 4 -10 1 0.43 0.16
 -5 10 -1 0.94 0.11
 -5 10 -1 0.75 0.26
 -5 10 -1 0.9 0.11
 5 -10 1 1.17 0.09
 5 -10 1 0.96 0.1
 5 -10 1 1.18 0.12
 5 -10 1 1.23 0.21
 -6 10 -1 2.43 0.17
 -6 10 -1 2.53 0.17
 6 -10 1 2.4 0.16
 6 -10 1 2.52 0.16
 6 -10 1 2.88 0.18
 -7 10 -1 1.87 0.17
 -7 10 -1 1.63 0.14
 7 -10 1 1.52 0.13
 7 -10 1 1.81 0.14
 7 -10 1 1.58 0.14
 -8 10 -1 0 0.1
 8 -10 1 -0.1 0.09
 8 -10 1 0.11 0.09
 8 -10 1 -0.01 0.07
 -9 10 -1 0.19 0.1
 9 -10 1 0.06 0.1
 9 -10 1 0.26 0.1
 9 9 -1 0.02 0.1
 9 9 -1 0.02 0.11
 9 9 -1 -0.03 0.08
 -9 -9 1 -0.02 0.05
 8 9 -1 0.08 0.08
 8 9 -1 0.13 0.1
 8 9 -1 0.14 0.1
 -8 -9 1 0.1 0.07
 -8 -9 1 0.13 0.05
 7 9 -1 0.4 0.1
 7 9 -1 0.48 0.1
 7 9 -1 0.43 0.09
 -7 -9 1 0.23 0.08
 -7 -9 1 0.39 0.06
 6 9 -1 -0.05 0.08
 6 9 -1 0.05 0.07
 6 9 -1 -0.08 0.06
 6 9 -1 0.07 0.06
 -6 -9 1 0.07 0.07
 -6 -9 1 -0.03 0.04
 -6 -9 1 0.02 0.05
 -6 -9 1 -0.12 0.16
 5 9 -1 -0.12 0.07
 5 9 -1 -0.02 0.06
 5 9 -1 -0.01 0.06
 5 9 -1 -0.01 0.06
 -5 -9 1 0.04 0.04
 -5 -9 1 0.05 0.05
 -5 -9 1 -0.09 0.15
 -5 -9 1 -0.04 0.06
 -5 -9 1 -0.05 0.13
 4 9 -1 5.17 0.19
 4 9 -1 5.19 0.19
 4 9 -1 5.42 0.2
 4 9 -1 5.45 0.21
 -4 -9 1 5.1 0.17
 -4 -9 1 5.02 0.23
 -4 -9 1 5.5 0.35
 -4 -9 1 5.62 0.38
 -4 -9 1 5.27 0.19
 3 9 -1 5.49 0.17
 3 9 -1 4.99 0.18
 3 9 -1 5.18 0.2
 3 9 -1 5.32 0.18
 3 9 -1 5.01 0.2
 -3 -9 1 4.93 0.33
 -3 -9 1 5.25 0.17
 -3 -9 1 5.08 0.23
 -3 -9 1 5.24 0.19
 2 9 -1 0.07 0.05
 2 9 -1 0 0.03
 2 9 -1 0.01 0.05
 2 9 -1 -0.08 0.05
 -2 -9 1 -0.02 0.06
 -2 -9 1 0.05 0.11
 -2 -9 1 0.01 0.04
 -2 -9 1 0 0.05
 1 9 -1 1.62 0.09
 1 9 -1 1.75 0.1
 1 9 -1 1.84 0.24
 1 9 -1 1.7 0.09
 1 9 -1 1.62 0.11
 -1 -9 1 1.89 0.22
 -1 -9 1 1.71 0.09
 -1 -9 1 1.52 0.11
 -1 -9 1 1.86 0.11
 -1 -9 1 1.5 0.14
 0 9 -1 0.18 0.05
 0 9 -1 0.21 0.14
 0 9 -1 0.23 0.05
 0 9 -1 0.24 0.05
 0 -9 1 0.24 0.06
 0 -9 1 0.4 0.14
 0 -9 1 0.18 0.06
 0 -9 1 0.19 0.05
 0 -9 1 0.17 0.07
 0 -9 1 0.01 0.18
 -1 9 -1 1.56 0.1
 -1 9 -1 1.85 0.1
 -1 9 -1 1.55 0.1
 -1 9 -1 1.99 0.24
 -1 9 -1 1.63 0.1
 1 -9 1 1.63 0.2
 1 -9 1 1.31 0.25
 1 -9 1 1.7 0.11
 1 -9 1 1.58 0.12
 -2 9 -1 0.43 0.06
 -2 9 -1 0.45 0.07
 -2 9 -1 0.66 0.19
 -2 9 -1 0.58 0.07
 2 -9 1 0.45 0.07
 2 -9 1 0.52 0.08
 2 -9 1 0.47 0.15
 -3 9 -1 0.23 0.07
 -3 9 -1 0.43 0.18
 -3 9 -1 0.32 0.07
 3 -9 1 0.28 0.14
 3 -9 1 0.31 0.07
 3 -9 1 0.39 0.08
 -4 9 -1 0.96 0.23
 -4 9 -1 0.83 0.09
 -4 9 -1 0.71 0.09
 4 -9 1 1.55 0.22
 4 -9 1 0.96 0.1
 4 -9 1 0.92 0.08
 4 -9 1 1.1 0.1
 4 -9 1 1.02 0.09
 -5 9 -1 4.47 0.19
 -5 9 -1 3.89 0.19
 -5 9 -1 4.28 0.43
 5 -9 1 4.38 0.18
 5 -9 1 4.13 0.18
 5 -9 1 4.2 0.19
 5 -9 1 4.55 0.16
 5 -9 1 4.68 0.34
 -6 9 -1 8.32 0.56
 -6 9 -1 8.85 0.31
 -6 9 -1 8.57 0.32
 6 -9 1 8.61 0.31
 6 -9 1 8.95 0.27
 6 -9 1 8.66 0.29
 6 -9 1 9.23 0.3
 -7 9 -1 6.21 0.25
 7 -9 1 6.31 0.26
 7 -9 1 6.28 0.24
 7 -9 1 6.22 0.24
 -8 9 -1 0.44 0.1
 8 -9 1 0.33 0.08
 8 -9 1 0.3 0.09
 8 -9 1 0.36 0.11
 -9 9 -1 -0.05 0.09
 9 -9 1 -0.08 0.09
 9 -9 1 0 0.1
 10 8 -1 0.01 0.11
 10 8 -1 0.26 0.11
 10 8 -1 0.11 0.08
 -10 -8 1 0.22 0.05
 9 8 -1 1.88 0.16
 9 8 -1 1.81 0.15
 9 8 -1 2.18 0.18
 -9 -8 1 2.15 0.15
 -9 -8 1 1.89 0.1
 8 8 -1 2.28 0.15
 8 8 -1 1.97 0.16
 8 8 -1 1.94 0.16
 -8 -8 1 1.85 0.1
 -8 -8 1 1.8 0.14
 7 8 -1 1.09 0.1
 7 8 -1 1.22 0.1
 7 8 -1 1.17 0.12
 7 8 -1 1.47 0.13
 -7 -8 1 1.27 0.08
 -7 -8 1 1.15 0.11
 6 8 -1 0.87 0.1
 6 8 -1 0.75 0.08
 6 8 -1 0.77 0.1
 6 8 -1 0.74 0.09
 -6 -8 1 0.76 0.09
 -6 -8 1 0.81 0.2
 -6 -8 1 0.83 0.07
 -6 -8 1 0.69 0.06
 5 8 -1 0.09 0.06
 5 8 -1 0.06 0.05
 5 8 -1 0.08 0.07
 5 8 -1 0.08 0.06
 -5 -8 1 0.13 0.06
 -5 -8 1 0.17 0.05
 -5 -8 1 0.27 0.13
 -5 -8 1 0.08 0.14
 -5 -8 1 0.13 0.04
 4 8 -1 4.66 0.18
 4 8 -1 4.39 0.17
 4 8 -1 4.69 0.17
 4 8 -1 4.47 0.18
 -4 -8 1 4.46 0.16
 -4 -8 1 4.58 0.29
 -4 -8 1 4.78 0.2
 -4 -8 1 4.48 0.15
 3 8 -1 8.32 0.25
 3 8 -1 8.46 0.25
 3 8 -1 8.56 0.26
 3 8 -1 8.72 0.25
 3 8 -1 8.5 0.26
 -3 -8 1 8.29 0.39
 -3 -8 1 8.97 0.56
 -3 -8 1 8.44 0.3
 -3 -8 1 8.02 0.26
 -3 -8 1 8.57 0.24
 2 8 -1 2.48 0.11
 2 8 -1 2.65 0.12
 2 8 -1 2.32 0.1
 2 8 -1 2.27 0.32
 2 8 -1 2.38 0.11
 2 8 -1 2.43 0.11
 -2 -8 1 2.31 0.1
 -2 -8 1 2.28 0.12
 -2 -8 1 2.24 0.32
 -2 -8 1 2.27 0.14
 -2 -8 1 3.26 0.35
 -2 -8 1 2.62 0.23
 1 8 -1 1.51 0.2
 1 8 -1 1.64 0.28
 1 8 -1 1.43 0.23
 1 8 -1 1.46 0.09
 1 8 -1 1.46 0.09
 1 8 -1 1.49 0.08
 1 8 -1 1.41 0.08
 1 8 -1 1.75 0.41
 1 8 -1 1.25 0.28
 -1 -8 1 1.55 0.1
 -1 -8 1 1.5 0.18
 -1 -8 1 1.65 0.13
 -1 -8 1 1.28 0.1
 -1 -8 1 1.43 0.08
 -1 -8 1 1.99 0.3
 -1 -8 1 1.76 0.25
 0 8 -1 5.82 0.18
 0 8 -1 5.58 0.46
 0 8 -1 5.23 0.19
 0 8 -1 5.31 0.19
 0 8 -1 5.31 0.62
 0 8 -1 5.4 0.33
 0 8 -1 5.81 0.16
 0 8 -1 5.38 0.18
 0 -8 1 5.2 0.39
 0 -8 1 5.21 0.57
 0 -8 1 5.57 0.23
 0 -8 1 5.52 0.17
 0 -8 1 5.5 0.31
 0 -8 1 5.31 0.19
 0 -8 1 5.36 0.2
 0 -8 1 5.13 0.42
 -1 8 -1 2.53 0.12
 -1 8 -1 2.6 0.11
 -1 8 -1 2.67 0.48
 -1 8 -1 2.48 0.23
 -1 8 -1 2.66 0.32
 -1 8 -1 2.68 0.12
 -1 8 -1 2.73 0.35
 -1 8 -1 2.56 0.11
 1 -8 1 2.52 0.13
 1 -8 1 2.3 0.12
 1 -8 1 2.83 0.34
 1 -8 1 2.56 0.15
 1 -8 1 2.85 0.23
 1 -8 1 2.34 0.28
 1 -8 1 2.6 0.47
 1 -8 1 2.72 0.11
 -2 8 -1 11.1 0.32
 -2 8 -1 10.41 0.62
 -2 8 -1 10.67 0.32
 -2 8 -1 10.94 0.34
 -2 8 -1 10.59 0.5
 -2 8 -1 10.95 0.6
 2 -8 1 10.45 0.45
 2 -8 1 10.35 0.34
 2 -8 1 10.22 0.52
 2 -8 1 10.91 0.33
 -3 8 -1 6.74 0.54
 -3 8 -1 6.89 0.23
 -3 8 -1 6.87 0.22
 -3 8 -1 7.11 0.41
 -3 8 -1 6.73 0.24
 3 -8 1 7.08 0.22
 3 -8 1 7.23 0.24
 3 -8 1 6.65 0.24
 3 -8 1 7.18 0.36
 -4 8 -1 0.44 0.07
 -4 8 -1 0.66 0.2
 -4 8 -1 0.59 0.07
 4 -8 1 0.59 0.15
 4 -8 1 0.68 0.07
 4 -8 1 0.67 0.07
 4 -8 1 0.56 0.08
 4 -8 1 0.69 0.08
 -5 8 -1 1.55 0.12
 -5 8 -1 2.04 0.15
 -5 8 -1 1.67 0.26
 -5 8 -1 1.82 0.1
 -5 8 -1 1.69 0.12
 5 -8 1 1.7 0.11
 5 -8 1 1.89 0.1
 5 -8 1 1.69 0.21
 5 -8 1 1.79 0.12
 5 -8 1 1.91 0.12
 -6 8 -1 4.65 0.21
 -6 8 -1 5.17 0.24
 -6 8 -1 4.8 0.2
 -6 8 -1 5.21 0.43
 -6 8 -1 5.11 0.17
 6 -8 1 4.99 0.17
 6 -8 1 4.74 0.19
 6 -8 1 4.89 0.2
 6 -8 1 4.82 0.21
 -7 8 -1 4.03 0.19
 -7 8 -1 4.18 0.16
 -7 8 -1 3.89 0.42
 -7 8 -1 4.22 0.23
 7 -8 1 4.25 0.19
 7 -8 1 4.35 0.21
 7 -8 1 4.17 0.18
 -8 8 -1 -0.01 0.06
 -8 8 -1 -0.04 0.08
 -8 8 -1 -0.17 0.09
 8 -8 1 -0.11 0.06
 8 -8 1 0.08 0.09
 8 -8 1 -0.01 0.08
 -9 8 -1 -0.05 0.08
 -9 8 -1 0.15 0.11
 -9 8 -1 0.01 0.07
 9 -8 1 -0.06 0.09
 9 -8 1 -0.07 0.09
 -10 8 -1 0.01 0.07
 -10 8 -1 0.02 0.09
 10 -8 1 -0.23 0.09
 10 -8 1 -0.07 0.09
 10 7 -1 0.09 0.11
 10 7 -1 0.33 0.11
 10 7 -1 0.01 0.09
 10 7 -1 0.28 0.08
 -10 -7 1 0.17 0.05
 9 7 -1 0.74 0.1
 9 7 -1 0.73 0.12
 9 7 -1 1.03 0.1
 9 7 -1 0.81 0.12
 -9 -7 1 0.78 0.06
 -9 -7 1 0.9 0.09
 8 7 -1 0.86 0.1
 8 7 -1 0.92 0.11
 8 7 -1 0.84 0.09
 8 7 -1 0.67 0.11
 8 7 -1 0.79 0.09
 -8 -7 1 0.83 0.07
 -8 -7 1 0.84 0.09
 7 7 -1 -0.04 0.05
 7 7 -1 0 0.07
 7 7 -1 0.05 0.06
 7 7 -1 -0.01 0.06
 7 7 -1 -0.07 0.06
 -7 -7 1 0.14 0.15
 -7 -7 1 0.02 0.05
 -7 -7 1 0.03 0.03
 6 7 -1 3.68 0.15
 6 7 -1 3.4 0.15
 6 7 -1 3.37 0.16
 6 7 -1 3.49 0.15
 6 7 -1 3.27 0.16
 -6 -7 1 3.7 0.31
 -6 -7 1 3.43 0.16
 -6 -7 1 3.45 0.12
 5 7 -1 0.17 0.05
 5 7 -1 0.22 0.06
 5 7 -1 0.28 0.07
 5 7 -1 0.21 0.06
 5 7 -1 0.22 0.06
 -5 -7 1 0.07 0.12
 -5 -7 1 0.24 0.12
 -5 -7 1 0.15 0.03
 -5 -7 1 0.17 0.06
 -5 -7 1 0.22 0.04
 4 7 -1 0.69 0.24
 4 7 -1 0.94 0.07
 4 7 -1 0.95 0.08
 4 7 -1 0.69 0.07
 4 7 -1 0.75 0.07
 4 7 -1 0.69 0.07
 -4 -7 1 0.73 0.07
 -4 -7 1 0.78 0.06
 -4 -7 1 0.98 0.26
 -4 -7 1 0.88 0.08
 -4 -7 1 0.96 0.15
 3 7 -1 4.53 0.15
 3 7 -1 4.67 0.16
 3 7 -1 4.33 0.4
 3 7 -1 4.95 0.15
 3 7 -1 4.83 0.43
 3 7 -1 4.84 0.17
 3 7 -1 4.59 0.16
 3 7 -1 4.89 0.17
 -3 -7 1 4.76 0.28
 -3 -7 1 4.74 0.19
 -3 -7 1 5.15 0.44
 -3 -7 1 4.58 0.14
 -3 -7 1 4.76 0.16
 -3 -7 1 5.18 0.39
 -3 -7 1 5.02 0.4
 2 7 -1 5.79 0.33
 2 7 -1 5.57 0.17
 2 7 -1 5.38 0.18
 2 7 -1 5.32 0.17
 2 7 -1 5.77 0.52
 2 7 -1 5.72 0.18
 2 7 -1 6.02 0.43
 2 7 -1 5.63 0.38
 2 7 -1 5.29 0.17
 2 7 -1 5.5 0.18
 2 7 -1 5.73 0.43
 -2 -7 1 5.45 0.29
 -2 -7 1 5.45 0.18
 -2 -7 1 5.61 0.21
 -2 -7 1 5.39 0.45
 -2 -7 1 5.3 0.39
 -2 -7 1 5.63 0.16
 -2 -7 1 6 0.4
 1 7 -1 1.08 0.07
 1 7 -1 1.04 0.07
 1 7 -1 1 0.22
 1 7 -1 1.18 0.3
 1 7 -1 1.22 0.29
 1 7 -1 1.24 0.07
 1 7 -1 0.93 0.21
 1 7 -1 1.1 0.07
 1 7 -1 1.19 0.07
 1 7 -1 1.38 0.21
 1 7 -1 1.21 0.17
 1 7 -1 1.14 0.07
 -1 -7 1 1.18 0.21
 -1 -7 1 0.91 0.14
 -1 -7 1 0.86 0.24
 -1 -7 1 0.88 0.21
 -1 -7 1 0.93 0.27
 -1 -7 1 1.1 0.08
 -1 -7 1 1.08 0.06
 -1 -7 1 1.3 0.11
 -1 -7 1 0.69 0.26
 -1 -7 1 1.07 0.08
 0 7 -1 5.37 0.18
 0 7 -1 5.62 0.41
 0 7 -1 4.86 0.26
 0 7 -1 5.27 0.17
 0 7 -1 5.44 0.3
 0 7 -1 5.41 0.15
 0 7 -1 4.48 0.43
 0 7 -1 5.6 0.4
 0 7 -1 5.5 0.17
 0 7 -1 5.7 0.37
 0 7 -1 5.85 0.54
 0 7 -1 5.36 0.18
 0 7 -1 4.75 0.48
 0 -7 1 5.57 0.21
 0 -7 1 4.64 0.47
 0 -7 1 5.24 0.18
 0 -7 1 5.51 0.16
 0 -7 1 5.23 0.31
 0 -7 1 5.05 0.28
 0 -7 1 5.22 0.37
 0 -7 1 6.42 0.53
 0 -7 1 4.51 0.33
 0 -7 1 5.36 0.19
 -1 7 -1 0.66 0.26
 -1 7 -1 0.6 0.06
 -1 7 -1 0.6 0.18
 -1 7 -1 0.49 0.06
 -1 7 -1 0.55 0.13
 -1 7 -1 0.68 0.28
 -1 7 -1 0.44 0.19
 -1 7 -1 0.6 0.05
 -1 7 -1 0.4 0.26
 1 -7 1 0.63 0.06
 1 -7 1 0.39 0.24
 1 -7 1 0.4 0.13
 1 -7 1 0.5 0.06
 1 -7 1 0.67 0.08
 1 -7 1 0.47 0.17
 1 -7 1 0.67 0.05
 1 -7 1 0.46 0.22
 1 -7 1 0.77 0.28
 1 -7 1 0.69 0.16
 1 -7 1 0.61 0.12
 -2 7 -1 0.21 0.04
 -2 7 -1 0.06 0.17
 -2 7 -1 0.21 0.12
 -2 7 -1 0.24 0.25
 -2 7 -1 -0.04 0.24
 -2 7 -1 0.14 0.04
 -2 7 -1 0.1 0.04
 -2 7 -1 0.18 0.17
 2 -7 1 0.06 0.11
 2 -7 1 0.13 0.13
 2 -7 1 -0.04 0.25
 2 -7 1 0.15 0.05
 2 -7 1 0.15 0.1
 2 -7 1 0.07 0.24
 2 -7 1 0.15 0.05
 2 -7 1 0.19 0.04
 -3 7 -1 2.46 0.12
 -3 7 -1 2.28 0.1
 -3 7 -1 2.26 0.12
 -3 7 -1 2.82 0.45
 -3 7 -1 2.09 0.31
 -3 7 -1 2.62 0.09
 -3 7 -1 2.38 0.24
 3 -7 1 2.47 0.31
 3 -7 1 2.38 0.12
 3 -7 1 2.72 0.21
 3 -7 1 2.91 0.29
 3 -7 1 2.18 0.12
 3 -7 1 2.44 0.11
 3 -7 1 3.13 0.5
 -4 7 -1 1.03 0.09
 -4 7 -1 1.25 0.07
 -4 7 -1 0.87 0.19
 -4 7 -1 1.13 0.1
 -4 7 -1 1.05 0.1
 4 -7 1 1.52 0.28
 4 -7 1 0.7 0.23
 4 -7 1 1.16 0.09
 4 -7 1 1.12 0.09
 4 -7 1 1.13 0.1
 4 -7 1 1.17 0.1
 4 -7 1 1.2 0.16
 -5 7 -1 5.93 0.22
 -5 7 -1 6.71 0.19
 -5 7 -1 6.19 0.23
 -5 7 -1 6.35 0.41
 -5 7 -1 6.58 0.25
 5 -7 1 5.8 0.19
 5 -7 1 6.2 0.19
 5 -7 1 6.39 0.22
 5 -7 1 6.18 0.2
 5 -7 1 6.15 0.33
 5 -7 1 6.13 0.22
 5 -7 1 6.13 0.56
 -6 7 -1 6.48 0.24
 -6 7 -1 7.35 0.21
 -6 7 -1 6.15 0.25
 -6 7 -1 7.33 0.28
 -6 7 -1 6.91 0.47
 6 -7 1 6.65 0.21
 6 -7 1 6.65 0.23
 6 -7 1 6.97 0.24
 6 -7 1 6.51 0.2
 6 -7 1 6.53 0.24
 -7 7 -1 5.25 0.18
 -7 7 -1 5.75 0.47
 -7 7 -1 5.27 0.21
 -7 7 -1 5.62 0.26
 7 -7 1 5.28 0.22
 7 -7 1 5.12 0.19
 7 -7 1 5.16 0.2
 7 -7 1 5.19 0.2
 -8 7 -1 1.13 0.14
 -8 7 -1 1.02 0.08
 -8 7 -1 0.92 0.1
 8 -7 1 1.05 0.09
 8 -7 1 0.92 0.09
 8 -7 1 1.04 0.11
 8 -7 1 1.15 0.11
 -9 7 -1 0.28 0.07
 -9 7 -1 0.32 0.09
 -9 7 -1 0.19 0.11
 9 -7 1 0.28 0.1
 9 -7 1 0.21 0.09
 9 -7 1 0.18 0.08
 -10 7 -1 0.22 0.08
 -10 7 -1 0.23 0.09
 10 -7 1 0.33 0.11
 10 -7 1 0.41 0.1
 10 -7 1 0.27 0.09
 11 6 -1 0.17 0.09
 11 6 -1 0.14 0.11
 11 6 -1 -0.08 0.1
 -11 -6 1 0.22 0.09
 10 6 -1 -0.01 0.08
 10 6 -1 -0.06 0.09
 10 6 -1 0.08 0.1
 10 6 -1 -0.06 0.06
 9 6 -1 3.81 0.17
 9 6 -1 3.36 0.18
 9 6 -1 3.55 0.21
 9 6 -1 3.67 0.2
 -9 -6 1 3.81 0.17
 8 6 -1 0.12 0.06
 8 6 -1 0.01 0.07
 8 6 -1 0.03 0.08
 8 6 -1 0 0.05
 8 6 -1 0.01 0.06
 -8 -6 1 0.07 0.05
 -8 -6 1 -0.07 0.13
 7 6 -1 4.36 0.19
 7 6 -1 4.91 0.2
 7 6 -1 4.65 0.17
 7 6 -1 4.5 0.18
 7 6 -1 4.78 0.19
 -7 -6 1 4.53 0.18
 -7 -6 1 5.09 0.35
 6 6 -1 2.97 0.15
 6 6 -1 3.01 0.14
 6 6 -1 2.81 0.13
 6 6 -1 2.97 0.12
 6 6 -1 2.94 0.14
 6 6 -1 3.06 0.13
 -6 -6 1 2.84 0.14
 -6 -6 1 2.5 0.26
 5 6 -1 2.12 0.12
 5 6 -1 2.33 0.1
 5 6 -1 2.1 0.1
 5 6 -1 2.04 0.11
 5 6 -1 2.07 0.1
 5 6 -1 1.85 0.29
 5 6 -1 2.28 0.1
 -5 -6 1 2.05 0.19
 -5 -6 1 2.08 0.11
 -5 -6 1 1.97 0.09
 -5 -6 1 2.04 0.31
 -5 -6 1 2.39 0.24
 -5 -6 1 2.17 0.08
 4 6 -1 7.5 0.52
 4 6 -1 6.99 0.21
 4 6 -1 7.16 0.21
 4 6 -1 7.2 0.23
 4 6 -1 7.46 0.23
 4 6 -1 7.09 0.21
 4 6 -1 7.38 0.47
 -4 -6 1 7.91 0.47
 -4 -6 1 7.56 0.47
 -4 -6 1 7.01 0.21
 -4 -6 1 7.18 0.24
 -4 -6 1 7.39 0.47
 -4 -6 1 7.27 0.41
 -4 -6 1 7.44 0.33
 -4 -6 1 6.94 0.19
 3 6 -1 56.06 1.4
 3 6 -1 58.5 1.8
 3 6 -1 56.78 1.36
 3 6 -1 56.72 1.4
 3 6 -1 61.47 1.53
 3 6 -1 57.66 1.71
 3 6 -1 56.44 1.35
 3 6 -1 55.88 1.33
 3 6 -1 56.46 1.82
 -3 -6 1 57.55 1.77
 -3 -6 1 54.95 1.48
 -3 -6 1 56.33 1.58
 -3 -6 1 53.98 1.73
 -3 -6 1 57.23 1.65
 -3 -6 1 57.54 1.72
 -3 -6 1 55.93 1.63
 -3 -6 1 59.62 1.7
 -3 -6 1 54.01 1.53
 -3 -6 1 54.58 1.39
 2 6 -1 0.66 0.05
 2 6 -1 0.54 0.04
 2 6 -1 0.54 0.04
 2 6 -1 0.66 0.19
 2 6 -1 0.28 0.18
 2 6 -1 0.47 0.05
 2 6 -1 0.59 0.05
 2 6 -1 0.06 0.13
 2 6 -1 0.7 0.21
 2 6 -1 0.56 0.16
 2 6 -1 0.58 0.12
 2 6 -1 0.61 0.19
 2 6 -1 0.54 0.15
 2 6 -1 0.61 0.08
 2 6 -1 0.42 0.04
 -2 -6 1 0.6 0.07
 -2 -6 1 0.36 0.17
 -2 -6 1 0.39 0.11
 -2 -6 1 0.65 0.2
 -2 -6 1 0.56 0.17
 -2 -6 1 0.55 0.04
 -2 -6 1 0.58 0.18
 -2 -6 1 0.88 0.19
 -2 -6 1 0.67 0.17
 -2 -6 1 0.42 0.18
 -2 -6 1 0.54 0.11
 -2 -6 1 0.42 0.05
 -2 -6 1 0.72 0.19
 1 6 -1 49.55 1.65
 1 6 -1 50.51 1.64
 1 6 -1 49.99 1.15
 1 6 -1 49.73 1.62
 1 6 -1 48.42 1.3
 1 6 -1 50.54 1.34
 1 6 -1 47.94 1.52
 1 6 -1 47.82 1.46
 1 6 -1 47.5 1.62
 1 6 -1 50.78 1.48
 1 6 -1 49 1.17
 1 6 -1 50.44 1.22
 1 6 -1 50.72 1.21
 1 6 -1 51.6 1.43
 1 6 -1 49.84 1.64
 -1 -6 1 50.32 1.51
 -1 -6 1 48.32 1.6
 -1 -6 1 48.49 1.3
 -1 -6 1 49.81 1.35
 -1 -6 1 50.12 1.61
 -1 -6 1 49.58 1.22
 -1 -6 1 46.55 1.52
 -1 -6 1 48.98 1.46
 -1 -6 1 46.41 1.41
 -1 -6 1 47.16 1.59
 -1 -6 1 46.96 1.61
 -1 -6 1 49.19 1.52
 -1 -6 1 51.73 1.34
 0 6 -1 31.32 1
 0 6 -1 32.13 1.2
 0 6 -1 31.33 1.05
 0 6 -1 32.61 1.22
 0 6 -1 32.12 1.2
 0 6 -1 32.94 0.81
 0 6 -1 33.4 1.11
 0 6 -1 33.35 0.86
 0 6 -1 33.22 1.22
 0 6 -1 33.56 0.88
 0 6 -1 32.8 0.89
 0 6 -1 30.27 1.04
 0 6 -1 30.88 1.1
 0 -6 1 29.75 1.05
 0 -6 1 33.54 0.89
 0 -6 1 31.66 1.01
 0 -6 1 32.78 1.2
 0 -6 1 32.06 1.01
 0 -6 1 32.97 1.13
 0 -6 1 32.32 0.81
 0 -6 1 30.93 0.97
 0 -6 1 31.98 1.21
 0 -6 1 33.88 1.2
 0 -6 1 32.28 0.9
 0 -6 1 32.61 0.86
 0 -6 1 32.54 1.06
 0 -6 1 32.64 1.1
 0 -6 1 32.71 1.19
 -1 6 -1 14.92 0.76
 -1 6 -1 14.81 0.59
 -1 6 -1 15.64 0.71
 -1 6 -1 15.79 0.45
 -1 6 -1 15.5 0.63
 -1 6 -1 15.23 0.43
 -1 6 -1 15.52 0.75
 -1 6 -1 16.41 0.8
 -1 6 -1 16.34 0.78
 -1 6 -1 16.44 0.44
 -1 6 -1 16.16 0.62
 -1 6 -1 15.18 0.65
 -1 6 -1 15.2 0.45
 1 -6 1 15.57 0.45
 1 -6 1 16.55 0.78
 1 -6 1 15.85 0.47
 1 -6 1 15.52 0.58
 1 -6 1 15.46 0.75
 1 -6 1 15.88 0.57
 1 -6 1 15.37 0.43
 1 -6 1 14.85 0.68
 1 -6 1 16.01 0.4
 1 -6 1 14.53 0.63
 1 -6 1 15.24 0.76
 1 -6 1 15.12 0.57
 1 -6 1 16.07 0.79
 1 -6 1 15.46 0.53
 1 -6 1 15.29 0.72
 -2 6 -1 9.17 0.41
 -2 6 -1 9.48 0.58
 -2 6 -1 8.98 0.27
 -2 6 -1 8.85 0.51
 -2 6 -1 10.25 0.64
 -2 6 -1 9.05 0.48
 -2 6 -1 8.93 0.44
 -2 6 -1 8.78 0.6
 -2 6 -1 10.06 0.66
 -2 6 -1 9.75 0.3
 -2 6 -1 10.12 0.63
 -2 6 -1 9.72 0.27
 -2 6 -1 9.4 0.29
 2 -6 1 9.79 0.54
 2 -6 1 9.61 0.26
 2 -6 1 9.28 0.37
 2 -6 1 9.45 0.31
 2 -6 1 8.74 0.4
 2 -6 1 9.52 0.64
 2 -6 1 8.7 0.6
 2 -6 1 9.09 0.28
 2 -6 1 9.45 0.44
 2 -6 1 9.63 0.42
 2 -6 1 9.14 0.55
 2 -6 1 10.42 0.63
 2 -6 1 9.06 0.29
 2 -6 1 9.2 0.34
 2 -6 1 9.28 0.62
 -3 6 -1 1.47 0.33
 -3 6 -1 1.15 0.16
 -3 6 -1 1.41 0.07
 -3 6 -1 1.29 0.08
 -3 6 -1 1.28 0.32
 -3 6 -1 1.39 0.06
 -3 6 -1 1.46 0.1
 -3 6 -1 1.41 0.09
 -3 6 -1 1.42 0.22
 3 -6 1 1.38 0.08
 3 -6 1 1.48 0.23
 3 -6 1 0.85 0.29
 3 -6 1 1.42 0.19
 3 -6 1 1.36 0.09
 3 -6 1 1.34 0.15
 3 -6 1 1.25 0.09
 3 -6 1 1.08 0.31
 3 -6 1 1.27 0.27
 3 -6 1 1.59 0.32
 3 -6 1 1.32 0.24
 -4 6 -1 21.05 0.59
 -4 6 -1 20.32 0.79
 -4 6 -1 18.77 0.57
 -4 6 -1 20.93 1.01
 -4 6 -1 20.51 0.84
 -4 6 -1 21.59 0.61
 4 -6 1 21.52 0.57
 4 -6 1 19.84 0.51
 4 -6 1 20.57 0.54
 4 -6 1 22.01 0.76
 4 -6 1 20.82 0.87
 4 -6 1 22 1.03
 4 -6 1 19.94 0.51
 4 -6 1 21.4 1.07
 4 -6 1 20.94 0.69
 4 -6 1 19.72 0.59
 4 -6 1 20.25 0.87
 -5 6 -1 4.51 0.19
 -5 6 -1 4.55 0.17
 -5 6 -1 4.21 0.16
 -5 6 -1 4.1 0.32
 -5 6 -1 4.16 0.14
 5 -6 1 4.35 0.17
 5 -6 1 4.36 0.14
 5 -6 1 4.05 0.45
 5 -6 1 4.4 0.16
 5 -6 1 4.43 0.17
 5 -6 1 4.85 0.26
 5 -6 1 4.16 0.14
 5 -6 1 4.95 0.49
 -6 6 -1 0.05 0.07
 -6 6 -1 0.07 0.05
 -6 6 -1 0.1 0.04
 -6 6 -1 -0.03 0.15
 6 -6 1 0.07 0.09
 6 -6 1 -0.01 0.05
 6 -6 1 0.11 0.04
 6 -6 1 0.03 0.05
 6 -6 1 0.03 0.05
 6 -6 1 0.01 0.05
 -7 6 -1 0.82 0.08
 -7 6 -1 0.9 0.08
 -7 6 -1 1.06 0.24
 -7 6 -1 1.18 0.13
 7 -6 1 0.89 0.1
 7 -6 1 0.93 0.09
 7 -6 1 0.96 0.09
 7 -6 1 0.9 0.08
 -8 6 -1 0.78 0.07
 -8 6 -1 0.66 0.26
 -8 6 -1 0.64 0.11
 -8 6 -1 0.9 0.09
 8 -6 1 0.89 0.1
 8 -6 1 0.76 0.08
 8 -6 1 0.81 0.1
 -9 6 -1 1.28 0.14
 -9 6 -1 1.28 0.1
 -9 6 -1 1.22 0.11
 9 -6 1 1.17 0.12
 9 -6 1 1.08 0.1
 9 -6 1 1.27 0.13
 -10 6 -1 0.01 0.11
 -10 6 -1 0 0.06
 -10 6 -1 0.07 0.08
 10 -6 1 0.11 0.1
 10 -6 1 0.07 0.08
 10 -6 1 -0.06 0.08
 -11 6 -1 0.82 0.09
 -11 6 -1 0.88 0.1
 11 -6 1 0.75 0.1
 11 -6 1 0.86 0.12
 11 -6 1 0.77 0.13
 11 5 -1 0.07 0.09
 11 5 -1 0.2 0.11
 11 5 -1 0.02 0.09
 -11 -5 1 0.16 0.09
 10 5 -1 0.09 0.09
 10 5 -1 0.13 0.09
 10 5 -1 0.11 0.06
 10 5 -1 0.12 0.09
 9 5 -1 1.89 0.15
 9 5 -1 1.85 0.15
 9 5 -1 1.75 0.11
 9 5 -1 1.63 0.12
 9 5 -1 1.61 0.13
 8 5 -1 0.67 0.09
 8 5 -1 0.71 0.09
 8 5 -1 0.75 0.08
 8 5 -1 0.66 0.1
 8 5 -1 0.8 0.08
 -8 -5 1 0.74 0.08
 -8 -5 1 0.62 0.19
 7 5 -1 0.25 0.06
 7 5 -1 0.18 0.06
 7 5 -1 0.29 0.05
 7 5 -1 0.24 0.07
 7 5 -1 0.18 0.07
 -7 -5 1 0.31 0.13
 -7 -5 1 0.23 0.05
 6 5 -1 0.06 0.04
 6 5 -1 0 0.05
 6 5 -1 0.06 0.04
 6 5 -1 -0.14 0.17
 6 5 -1 0.1 0.06
 6 5 -1 -0.01 0.04
 6 5 -1 0.04 0.05
 -6 -5 1 0.03 0.04
 -6 -5 1 -0.07 0.08
 -6 -5 1 0 0.1
 5 5 -1 1.18 0.08
 5 5 -1 1.13 0.08
 5 5 -1 0.89 0.08
 5 5 -1 0.99 0.08
 5 5 -1 0.75 0.19
 5 5 -1 0.95 0.07
 5 5 -1 0.64 0.17
 5 5 -1 1 0.25
 5 5 -1 1.09 0.07
 -5 -5 1 1.07 0.16
 -5 -5 1 1.01 0.08
 -5 -5 1 1.04 0.23
 -5 -5 1 1.21 0.27
 -5 -5 1 1.04 0.06
 -5 -5 1 1.23 0.14
 4 5 -1 1.16 0.2
 4 5 -1 0.78 0.06
 4 5 -1 0.97 0.18
 4 5 -1 0.79 0.07
 4 5 -1 0.86 0.06
 4 5 -1 0.92 0.07
 4 5 -1 0.97 0.05
 4 5 -1 0.78 0.06
 4 5 -1 0.43 0.15
 4 5 -1 0.93 0.08
 4 5 -1 1.13 0.23
 -4 -5 1 0.75 0.17
 -4 -5 1 1.25 0.22
 -4 -5 1 0.74 0.07
 -4 -5 1 0.53 0.17
 -4 -5 1 0.98 0.12
 -4 -5 1 0.73 0.15
 -4 -5 1 1.1 0.18
 -4 -5 1 0.84 0.04
 -4 -5 1 1.12 0.18
 -4 -5 1 0.81 0.05
 3 5 -1 0.8 0.17
 3 5 -1 0.84 0.07
 3 5 -1 0.63 0.18
 3 5 -1 1.01 0.19
 3 5 -1 0.77 0.06
 3 5 -1 0.85 0.06
 3 5 -1 0.85 0.06
 3 5 -1 0.9 0.04
 3 5 -1 0.85 0.18
 3 5 -1 0.58 0.16
 3 5 -1 0.83 0.06
 3 5 -1 0.77 0.17
 3 5 -1 0.93 0.06
 -3 -5 1 1 0.17
 -3 -5 1 0.78 0.17
 -3 -5 1 1.28 0.2
 -3 -5 1 0.88 0.13
 -3 -5 1 0.73 0.17
 -3 -5 1 1.01 0.2
 -3 -5 1 0.83 0.05
 -3 -5 1 0.98 0.12
 -3 -5 1 1.02 0.17
 -3 -5 1 0.85 0.07
 -3 -5 1 0.85 0.16
 -3 -5 1 0.97 0.18
 -3 -5 1 0.91 0.04
 2 5 -1 128.67 3.36
 2 5 -1 140.11 3.55
 2 5 -1 135 3.06
 2 5 -1 135.74 3.65
 2 5 -1 127.87 3.33
 2 5 -1 131.89 3.11
 2 5 -1 132.56 3.36
 2 5 -1 133.97 3.65
 2 5 -1 135.81 3.23
 2 5 -1 126.85 3.46
 2 5 -1 136.78 3.22
 2 5 -1 130.17 3.7
 2 5 -1 133.38 3.66
 2 5 -1 133.48 3.64
 -2 -5 1 134.15 3.65
 -2 -5 1 131.01 3.53
 -2 -5 1 131.62 3.63
 -2 -5 1 131.02 3.42
 -2 -5 1 135.64 3.47
 -2 -5 1 129.41 3.38
 -2 -5 1 130.45 3.23
 -2 -5 1 133.67 3.63
 -2 -5 1 133.53 3.62
 -2 -5 1 128.92 3.6
 -2 -5 1 133.85 3.52
 -2 -5 1 134.11 3.69
 -2 -5 1 137.34 3.44
 1 5 -1 2.78 0.25
 1 5 -1 2.42 0.28
 1 5 -1 2.64 0.25
 1 5 -1 2.67 0.21
 1 5 -1 2.81 0.1
 1 5 -1 2.91 0.23
 1 5 -1 2.67 0.29
 1 5 -1 2.85 0.09
 1 5 -1 2.77 0.1
 1 5 -1 2.97 0.24
 1 5 -1 2.61 0.29
 1 5 -1 2.77 0.09
 1 5 -1 2.9 0.18
 1 5 -1 2.98 0.14
 1 5 -1 2.57 0.28
 -1 -5 1 3.2 0.27
 -1 -5 1 2.64 0.3
 -1 -5 1 3.28 0.29
 -1 -5 1 2.46 0.16
 -1 -5 1 2.79 0.29
 -1 -5 1 2.74 0.09
 -1 -5 1 3.04 0.26
 -1 -5 1 2.78 0.2
 -1 -5 1 2.6 0.12
 -1 -5 1 2.57 0.23
 -1 -5 1 2.8 0.22
 -1 -5 1 2.48 0.26
 -1 -5 1 3.01 0.31
 -1 -5 1 2.57 0.1
 0 5 -1 11.37 0.56
 0 5 -1 9.97 0.55
 0 5 -1 10.57 0.43
 0 5 -1 10.23 0.44
 0 5 -1 11 0.3
 0 5 -1 10.63 0.42
 0 5 -1 10.73 0.28
 0 5 -1 10.84 0.55
 0 5 -1 10.57 0.43
 0 5 -1 9.71 0.41
 0 5 -1 10.9 0.56
 0 5 -1 9.82 0.45
 0 5 -1 11.4 0.5
 0 5 -1 9.39 0.44
 0 -5 1 11.13 0.55
 0 -5 1 11.42 0.46
 0 -5 1 9.87 0.48
 0 -5 1 9.92 0.37
 0 -5 1 10.55 0.27
 0 -5 1 9.75 0.52
 0 -5 1 10.26 0.41
 0 -5 1 10.86 0.32
 0 -5 1 10.46 0.43
 0 -5 1 10.03 0.3
 0 -5 1 11.67 0.45
 0 -5 1 9.94 0.5
 0 -5 1 9.73 0.55
 0 -5 1 10.17 0.53
 -1 5 -1 18.22 0.65
 -1 5 -1 19.71 0.52
 -1 5 -1 19.69 0.81
 -1 5 -1 19.28 0.81
 -1 5 -1 19.61 0.7
 -1 5 -1 20.06 0.54
 -1 5 -1 18.49 0.74
 -1 5 -1 20.69 0.83
 -1 5 -1 18.89 0.63
 -1 5 -1 19.28 0.83
 -1 5 -1 18.9 0.68
 1 -5 1 19.08 0.54
 1 -5 1 19.92 0.63
 1 -5 1 19.05 0.55
 1 -5 1 18.95 0.52
 1 -5 1 19.04 0.8
 1 -5 1 18.61 0.63
 1 -5 1 18.27 0.81
 1 -5 1 20.06 0.73
 1 -5 1 18.69 0.69
 1 -5 1 19.2 0.75
 1 -5 1 19.34 0.8
 1 -5 1 18.13 0.6
 1 -5 1 19.12 0.62
 1 -5 1 19.3 0.81
 1 -5 1 18.2 0.65
 -2 5 -1 10.24 0.47
 -2 5 -1 10.03 0.52
 -2 5 -1 10.15 0.42
 -2 5 -1 10.3 0.6
 -2 5 -1 10.68 0.55
 -2 5 -1 11.14 0.6
 -2 5 -1 10.65 0.29
 -2 5 -1 10.37 0.31
 -2 5 -1 10.41 0.4
 -2 5 -1 10.37 0.31
 -2 5 -1 10.06 0.57
 -2 5 -1 9.97 0.58
 2 -5 1 10.12 0.6
 2 -5 1 9.95 0.37
 2 -5 1 11.35 0.55
 2 -5 1 10.62 0.39
 2 -5 1 10.12 0.58
 2 -5 1 10.3 0.45
 2 -5 1 10.07 0.57
 2 -5 1 10.71 0.59
 2 -5 1 10.44 0.3
 2 -5 1 10.04 0.4
 2 -5 1 10.05 0.32
 2 -5 1 10.55 0.51
 2 -5 1 10.37 0.31
 -3 5 -1 4.53 0.45
 -3 5 -1 4.8 0.4
 -3 5 -1 4.7 0.26
 -3 5 -1 5.18 0.39
 -3 5 -1 4.28 0.32
 -3 5 -1 4.58 0.16
 -3 5 -1 5.05 0.45
 -3 5 -1 4.43 0.43
 -3 5 -1 5.41 0.47
 -3 5 -1 4.31 0.17
 -3 5 -1 4.93 0.27
 -3 5 -1 4.55 0.15
 -3 5 -1 4.8 0.13
 3 -5 1 4.49 0.37
 3 -5 1 4.82 0.46
 3 -5 1 4.37 0.23
 3 -5 1 4.66 0.16
 3 -5 1 5.18 0.45
 3 -5 1 4.4 0.13
 3 -5 1 4.64 0.33
 3 -5 1 4.4 0.36
 3 -5 1 4.62 0.14
 3 -5 1 4.6 0.16
 3 -5 1 4.7 0.15
 3 -5 1 4.65 0.23
 3 -5 1 4.95 0.5
 3 -5 1 4.32 0.27
 3 -5 1 4.43 0.34
 3 -5 1 3.55 0.42
 -4 5 -1 1.92 0.32
 -4 5 -1 1.75 0.09
 -4 5 -1 1.63 0.18
 -4 5 -1 1.77 0.07
 -4 5 -1 2.06 0.21
 -4 5 -1 1.8 0.08
 -4 5 -1 1.93 0.35
 -4 5 -1 1.69 0.24
 -4 5 -1 1.59 0.29
 -4 5 -1 1.8 0.09
 4 -5 1 1.66 0.09
 4 -5 1 1.24 0.23
 4 -5 1 1.59 0.09
 4 -5 1 1.61 0.33
 4 -5 1 1.71 0.07
 4 -5 1 1.55 0.24
 4 -5 1 1.75 0.09
 4 -5 1 2.35 0.34
 4 -5 1 1.74 0.16
 4 -5 1 1.83 0.26
 4 -5 1 1.74 0.26
 4 -5 1 1.75 0.08
 -5 5 -1 22.82 0.62
 -5 5 -1 21.24 0.59
 -5 5 -1 20.84 0.55
 -5 5 -1 22.74 0.84
 -5 5 -1 21.76 0.63
 -5 5 -1 22.26 0.87
 5 -5 1 21.59 0.58
 5 -5 1 22.1 0.97
 5 -5 1 21.32 0.61
 5 -5 1 21.44 0.54
 5 -5 1 19.39 0.81
 5 -5 1 20.81 0.54
 5 -5 1 21.65 0.7
 5 -5 1 23.76 0.94
 5 -5 1 21.98 0.53
 -6 5 -1 0.11 0.04
 -6 5 -1 0.16 0.07
 -6 5 -1 0.06 0.15
 -6 5 -1 0.12 0.05
 6 -5 1 -0.02 0.21
 6 -5 1 0.14 0.05
 6 -5 1 0.2 0.06
 6 -5 1 0.14 0.04
 6 -5 1 0.07 0.05
 6 -5 1 0.14 0.04
 -7 5 -1 0.86 0.22
 -7 5 -1 0.86 0.08
 -7 5 -1 0.78 0.1
 -7 5 -1 0.89 0.07
 7 -5 1 0.92 0.08
 7 -5 1 1.01 0.1
 7 -5 1 0.79 0.08
 7 -5 1 0.85 0.08
 -8 5 -1 2.87 0.14
 -8 5 -1 2.62 0.12
 -8 5 -1 3.01 0.36
 -8 5 -1 2.86 0.18
 8 -5 1 2.81 0.15
 8 -5 1 2.46 0.13
 8 -5 1 2.56 0.16
 -9 5 -1 0.15 0.07
 -9 5 -1 0.13 0.05
 -9 5 -1 0.26 0.1
 9 -5 1 0.09 0.08
 9 -5 1 0.09 0.07
 9 -5 1 0.26 0.07
 -10 5 -1 -0.04 0.1
 -10 5 -1 -0.01 0.06
 -10 5 -1 0.04 0.07
 10 -5 1 -0.04 0.07
 10 -5 1 -0.13 0.09
 10 -5 1 0.11 0.08
 -11 5 -1 0.04 0.07
 11 -5 1 -0.01 0.08
 11 -5 1 -0.18 0.08
 11 -5 1 0.02 0.1
 11 4 -1 0.1 0.09
 11 4 -1 0.37 0.11
 11 4 -1 0.27 0.1
 -11 -4 1 0.18 0.08
 10 4 -1 -0.02 0.08
 10 4 -1 0.11 0.08
 10 4 -1 -0.09 0.09
 10 4 -1 0 0.06
 -10 -4 1 0.07 0.08
 9 4 -1 0.44 0.07
 9 4 -1 0.42 0.09
 9 4 -1 0.59 0.1
 9 4 -1 0.51 0.09
 -9 -4 1 0.78 0.24
 -9 -4 1 0.6 0.19
 8 4 -1 0.05 0.06
 8 4 -1 0.15 0.06
 8 4 -1 0.08 0.05
 8 4 -1 0.13 0.07
 8 4 -1 0.06 0.06
 -8 -4 1 0.28 0.13
 7 4 -1 0.7 0.08
 7 4 -1 0.55 0.07
 7 4 -1 0.73 0.06
 7 4 -1 0.84 0.08
 7 4 -1 0.67 0.08
 -7 -4 1 0.9 0.16
 6 4 -1 7.63 0.25
 6 4 -1 7.52 0.24
 6 4 -1 7.85 0.22
 6 4 -1 8.04 0.56
 6 4 -1 7.46 0.24
 6 4 -1 7.43 0.22
 6 4 -1 7.57 0.47
 6 4 -1 8.05 0.21
 -6 -4 1 7.58 0.24
 -6 -4 1 7.54 0.36
 -6 -4 1 8.21 0.55
 -6 -4 1 8.08 0.53
 5 4 -1 4.01 0.32
 5 4 -1 3.74 0.13
 5 4 -1 3.72 0.15
 5 4 -1 4.33 0.39
 5 4 -1 3.75 0.14
 5 4 -1 3.84 0.14
 5 4 -1 4.41 0.29
 5 4 -1 4.1 0.13
 5 4 -1 4.09 0.13
 5 4 -1 3.97 0.28
 -5 -4 1 3.99 0.35
 -5 -4 1 4.24 0.3
 -5 -4 1 4.11 0.12
 -5 -4 1 3.66 0.24
 -5 -4 1 3.99 0.36
 -5 -4 1 4.01 0.14
 -5 -4 1 3.97 0.21
 4 4 -1 18.75 0.47
 4 4 -1 18.62 0.69
 4 4 -1 18.81 0.46
 4 4 -1 18.56 0.67
 4 4 -1 20.3 0.68
 4 4 -1 17.81 0.67
 4 4 -1 17.19 0.77
 4 4 -1 18.91 0.66
 4 4 -1 18.11 0.49
 4 4 -1 17.97 0.46
 4 4 -1 18.53 0.47
 4 4 -1 18.51 0.49
 -4 -4 1 18.51 0.52
 -4 -4 1 18.65 0.59
 -4 -4 1 18.19 0.61
 -4 -4 1 18.95 0.65
 -4 -4 1 17.22 0.61
 -4 -4 1 18.51 0.73
 -4 -4 1 19.28 0.61
 -4 -4 1 18.48 0.51
 -4 -4 1 19.18 0.63
 -4 -4 1 19.2 0.5
 -4 -4 1 19.48 0.63
 -4 -4 1 19.14 0.76
 -4 -4 1 18.74 0.63
 -4 -4 1 19.23 0.62
 3 4 -1 47.95 1.11
 3 4 -1 47.44 1.17
 3 4 -1 46.55 1.41
 3 4 -1 47.27 1.38
 3 4 -1 47.61 1.17
 3 4 -1 49.9 1.42
 3 4 -1 46.03 1.4
 3 4 -1 46.61 1.5
 3 4 -1 48.45 1.11
 3 4 -1 47.99 1.13
 3 4 -1 46.79 1.41
 3 4 -1 47.31 1.14
 -3 -4 1 46.69 1.33
 -3 -4 1 46.88 1.38
 -3 -4 1 45.24 1.39
 -3 -4 1 47.03 1.27
 -3 -4 1 46.61 1.46
 -3 -4 1 47.09 1.39
 -3 -4 1 47.08 1.31
 -3 -4 1 47.58 1.26
 -3 -4 1 48.79 1.43
 -3 -4 1 47 1.34
 -3 -4 1 48.65 1.28
 -3 -4 1 46.28 1.38
 -3 -4 1 47.66 1.23
 -3 -4 1 46.79 1.27
 2 4 -1 5.16 0.14
 2 4 -1 5.15 0.22
 2 4 -1 5.2 0.24
 2 4 -1 4.96 0.31
 2 4 -1 4.69 0.3
 2 4 -1 4.99 0.2
 2 4 -1 5.14 0.32
 2 4 -1 4.52 0.3
 2 4 -1 5.06 0.15
 2 4 -1 5.62 0.32
 2 4 -1 4.91 0.3
 2 4 -1 4.74 0.28
 -2 -4 1 5.01 0.3
 -2 -4 1 4.59 0.29
 -2 -4 1 4.95 0.29
 -2 -4 1 5.46 0.33
 -2 -4 1 4.94 0.28
 -2 -4 1 4.77 0.28
 -2 -4 1 4.87 0.23
 -2 -4 1 5.14 0.13
 -2 -4 1 4.97 0.16
 -2 -4 1 4.78 0.21
 -2 -4 1 5.2 0.32
 -2 -4 1 5.15 0.31
 -2 -4 1 5.07 0.3
 1 4 -1 330.58 8.85
 1 4 -1 328.71 8.75
 1 4 -1 319.83 10.27
 1 4 -1 330.59 8.21
 1 4 -1 338.49 8.62
 1 4 -1 343.12 8.63
 1 4 -1 323.08 8.11
 1 4 -1 341.39 8.15
 1 4 -1 333.88 8.27
 1 4 -1 340.91 8.6
 1 4 -1 338.42 8.44
 -1 -4 1 331.73 8.41
 -1 -4 1 327.98 8.58
 -1 -4 1 327.76 8.18
 -1 -4 1 336.73 8.19
 -1 -4 1 338.91 8.76
 -1 -4 1 329.51 8.82
 -1 -4 1 332.11 8.61
 -1 -4 1 342.19 8.15
 -1 -4 1 332 8.6
 -1 -4 1 325.14 8.76
 -1 -4 1 328.86 8.85
 -1 -4 1 333.82 8.62
 0 4 -1 20.06 0.75
 0 4 -1 19.12 0.64
 0 4 -1 19.18 0.74
 0 4 -1 20.26 0.66
 0 4 -1 19.27 0.63
 0 4 -1 19.35 0.75
 0 4 -1 20.91 0.75
 0 4 -1 19.59 0.67
 0 4 -1 19.87 0.62
 0 4 -1 19.83 0.68
 0 4 -1 19.14 0.64
 0 4 -1 20.09 0.66
 0 -4 1 19.34 0.59
 0 -4 1 19.91 0.55
 0 -4 1 20.16 0.68
 0 -4 1 19.61 0.74
 0 -4 1 19.12 0.73
 0 -4 1 19.08 0.66
 0 -4 1 19.72 0.75
 0 -4 1 18.43 0.61
 0 -4 1 19.14 0.62
 0 -4 1 19.33 0.69
 0 -4 1 19.58 0.65
 -1 4 -1 143.76 3.7
 -1 4 -1 146.06 3.92
 -1 4 -1 142.29 3.71
 -1 4 -1 149.7 3.94
 -1 4 -1 141.04 4.5
 -1 4 -1 149.23 3.82
 -1 4 -1 145.12 3.94
 -1 4 -1 148.85 3.93
 -1 4 -1 141.03 3.92
 -1 4 -1 145.3 3.67
 1 -4 1 143.37 3.93
 1 -4 1 146.3 3.92
 1 -4 1 141.5 3.94
 1 -4 1 144.89 3.82
 1 -4 1 141.05 3.88
 1 -4 1 145.8 3.81
 1 -4 1 142.76 3.94
 1 -4 1 142.36 3.68
 1 -4 1 137.11 3.92
 1 -4 1 148.95 3.56
 1 -4 1 143.63 3.7
 1 -4 1 149.45 3.93
 1 -4 1 143.25 3.71
 1 -4 1 143.64 3.69
 -2 4 -1 0.83 0.18
 -2 4 -1 0.47 0.15
 -2 4 -1 0.48 0.16
 -2 4 -1 1 0.12
 -2 4 -1 0.53 0.18
 -2 4 -1 0.61 0.13
 -2 4 -1 0.81 0.19
 -2 4 -1 0.6 0.14
 -2 4 -1 0.7 0.05
 -2 4 -1 0.86 0.11
 -2 4 -1 0.92 0.15
 -2 4 -1 0.7 0.06
 -2 4 -1 0.99 0.14
 2 -4 1 0.31 0.14
 2 -4 1 0.85 0.12
 2 -4 1 0.98 0.14
 2 -4 1 0.71 0.17
 2 -4 1 0.83 0.18
 2 -4 1 0.76 0.09
 2 -4 1 0.56 0.18
 2 -4 1 0.52 0.13
 2 -4 1 0.79 0.06
 2 -4 1 1.17 0.12
 2 -4 1 0.61 0.14
 2 -4 1 0.36 0.15
 -3 4 -1 13.83 0.67
 -3 4 -1 14.72 0.57
 -3 4 -1 14.11 0.41
 -3 4 -1 14.66 0.67
 -3 4 -1 13.91 0.57
 -3 4 -1 16.13 0.69
 -3 4 -1 14.64 0.39
 -3 4 -1 13.85 0.62
 -3 4 -1 14.13 0.48
 -3 4 -1 13.89 0.6
 -3 4 -1 14.89 0.36
 -3 4 -1 13.96 0.66
 3 -4 1 14.05 0.36
 3 -4 1 13.29 0.57
 3 -4 1 14.01 0.58
 3 -4 1 13.91 0.47
 3 -4 1 14.05 0.69
 3 -4 1 14.77 0.68
 3 -4 1 14.1 0.35
 3 -4 1 13.12 0.58
 3 -4 1 14.21 0.4
 3 -4 1 13.99 0.67
 3 -4 1 14.01 0.37
 3 -4 1 14.12 0.58
 3 -4 1 13.74 0.5
 3 -4 1 14.97 0.68
 3 -4 1 14.05 0.42
 -4 4 -1 23.83 0.91
 -4 4 -1 22.51 0.85
 -4 4 -1 22.53 0.62
 -4 4 -1 20.89 0.59
 -4 4 -1 21.91 0.91
 -4 4 -1 22.16 0.81
 -4 4 -1 24.53 0.89
 -4 4 -1 21.76 0.62
 -4 4 -1 21.07 0.55
 -4 4 -1 21.95 0.91
 -4 4 -1 23.55 0.72
 -4 4 -1 21.74 0.81
 -4 4 -1 22.71 0.93
 -4 4 -1 22.9 0.61
 4 -4 1 21.98 0.54
 4 -4 1 22.81 0.62
 4 -4 1 22.98 0.93
 4 -4 1 22.67 0.79
 4 -4 1 21.7 0.79
 4 -4 1 21.81 0.94
 4 -4 1 21.18 0.87
 4 -4 1 21.68 0.84
 4 -4 1 22.08 0.69
 4 -4 1 22.16 0.55
 4 -4 1 21.37 0.57
 4 -4 1 21.87 0.53
 4 -4 1 19.95 0.9
 -5 4 -1 24.8 0.9
 -5 4 -1 22.75 0.94
 -5 4 -1 23.49 0.59
 -5 4 -1 22.88 0.63
 -5 4 -1 22.71 0.66
 -5 4 -1 24.31 0.97
 -5 4 -1 23.12 0.87
 5 -4 1 23.38 0.8
 5 -4 1 22.96 0.86
 5 -4 1 23.37 0.61
 5 -4 1 22.94 0.93
 5 -4 1 23.44 0.57
 5 -4 1 22.63 0.97
 5 -4 1 23.28 0.73
 5 -4 1 23.11 0.57
 5 -4 1 23.52 0.65
 5 -4 1 23.02 0.6
 5 -4 1 22.89 1
 5 -4 1 23.95 0.59
 -6 4 -1 -0.05 0.19
 -6 4 -1 0.03 0.04
 -6 4 -1 0.06 0.03
 -6 4 -1 0.05 0.05
 -6 4 -1 -0.02 0.12
 6 -4 1 0.09 0.05
 6 -4 1 0.13 0.05
 6 -4 1 0 0.18
 6 -4 1 0.13 0.04
 6 -4 1 0.06 0.04
 6 -4 1 0.16 0.04
 6 -4 1 0.13 0.19
 6 -4 1 0.1 0.06
 -7 4 -1 0.38 0.05
 -7 4 -1 0.41 0.08
 -7 4 -1 0.42 0.18
 -7 4 -1 0.54 0.06
 7 -4 1 0.49 0.08
 7 -4 1 0.57 0.06
 7 -4 1 0.4 0.07
 7 -4 1 0.57 0.07
 -8 4 -1 5 0.19
 -8 4 -1 5.09 0.42
 -8 4 -1 5.7 0.23
 -8 4 -1 5.27 0.17
 8 -4 1 5.1 0.2
 8 -4 1 5.23 0.2
 8 -4 1 5.1 0.22
 8 -4 1 5.21 0.19
 -9 4 -1 3.1 0.19
 -9 4 -1 3.36 0.13
 -9 4 -1 3.31 0.15
 9 -4 1 2.85 0.15
 9 -4 1 2.99 0.16
 9 -4 1 2.94 0.17
 9 -4 1 3.38 0.19
 -10 4 -1 1.53 0.12
 -10 4 -1 1.66 0.15
 -10 4 -1 1.49 0.1
 10 -4 1 1.53 0.14
 10 -4 1 1.46 0.12
 10 -4 1 1.48 0.12
 -11 4 -1 3.63 0.15
 11 -4 1 3.28 0.18
 11 -4 1 3.65 0.18
 11 -4 1 3.65 0.21
 11 3 -1 0.46 0.11
 11 3 -1 0.57 0.11
 11 3 -1 0.64 0.12
 10 3 -1 0.09 0.08
 10 3 -1 0.09 0.08
 10 3 -1 0.09 0.09
 -10 -3 1 0.01 0.07
 9 3 -1 0.04 0.07
 9 3 -1 -0.02 0.07
 9 3 -1 0.09 0.05
 9 3 -1 0.02 0.07
 -9 -3 1 0.02 0.17
 8 3 -1 1.68 0.12
 8 3 -1 1.79 0.12
 8 3 -1 1.74 0.1
 8 3 -1 1.88 0.11
 8 3 -1 1.62 0.13
 -8 -3 1 2.23 0.24
 7 3 -1 0.45 0.07
 7 3 -1 0.44 0.07
 7 3 -1 0.46 0.06
 7 3 -1 0.53 0.05
 7 3 -1 0.53 0.06
 7 3 -1 0.52 0.07
 -7 -3 1 0.58 0.14
 6 3 -1 0.16 0.04
 6 3 -1 0.16 0.04
 6 3 -1 -0.13 0.15
 6 3 -1 0.24 0.04
 6 3 -1 0.17 0.05
 6 3 -1 0.19 0.05
 6 3 -1 0.18 0.04
 6 3 -1 0.2 0.05
 -6 -3 1 -0.24 0.17
 -6 -3 1 0.2 0.19
 -6 -3 1 0.12 0.09
 5 3 -1 1.73 0.08
 5 3 -1 1.94 0.08
 5 3 -1 2.25 0.19
 5 3 -1 1.9 0.07
 5 3 -1 1.8 0.09
 5 3 -1 1.63 0.09
 5 3 -1 1.45 0.24
 5 3 -1 1.83 0.09
 5 3 -1 1.97 0.19
 5 3 -1 1.91 0.08
 5 3 -1 1.9 0.07
 5 3 -1 2 0.23
 -5 -3 1 2.54 0.31
 -5 -3 1 2.06 0.21
 -5 -3 1 2.06 0.07
 -5 -3 1 2.59 0.33
 -5 -3 1 2.04 0.19
 -5 -3 1 1.76 0.14
 -5 -3 1 2.16 0.19
 -5 -3 1 1.93 0.18
 4 3 -1 8.68 0.22
 4 3 -1 8.54 0.23
 4 3 -1 8.96 0.37
 4 3 -1 8.35 0.24
 4 3 -1 8.6 0.23
 4 3 -1 8.82 0.36
 4 3 -1 8.27 0.46
 4 3 -1 8.52 0.37
 4 3 -1 7.85 0.38
 4 3 -1 8.24 0.24
 -4 -3 1 8.65 0.39
 -4 -3 1 8.61 0.37
 -4 -3 1 8.35 0.34
 -4 -3 1 8.43 0.35
 -4 -3 1 8.79 0.45
 -4 -3 1 8.74 0.46
 -4 -3 1 8.37 0.34
 -4 -3 1 8.63 0.31
 -4 -3 1 8.62 0.35
 3 3 -1 0.47 0.04
 3 3 -1 0.38 0.13
 3 3 -1 0.59 0.1
 3 3 -1 0.38 0.1
 3 3 -1 0.53 0.12
 3 3 -1 0.43 0.04
 3 3 -1 0.5 0.14
 3 3 -1 0.3 0.1
 3 3 -1 0.35 0.04
 3 3 -1 0.37 0.04
 3 3 -1 0.45 0.1
 -3 -3 1 0.39 0.13
 -3 -3 1 0.4 0.1
 -3 -3 1 0.69 0.11
 -3 -3 1 0.53 0.14
 -3 -3 1 0.5 0.1
 -3 -3 1 0.54 0.15
 -3 -3 1 0.52 0.07
 -3 -3 1 0.36 0.1
 -3 -3 1 0.47 0.09
 -3 -3 1 0.39 0.04
 -3 -3 1 0.45 0.11
 -3 -3 1 0.52 0.1
 -3 -3 1 0.4 0.03
 -3 -3 1 0.64 0.15
 -3 -3 1 0.31 0.08
 2 3 -1 77.34 2.12
 2 3 -1 75.98 2.13
 2 3 -1 77.96 1.93
 2 3 -1 77.35 1.94
 2 3 -1 78.97 2.22
 2 3 -1 78.68 2.13
 2 3 -1 76.84 2.2
 2 3 -1 77.69 2.04
 2 3 -1 77.99 2.13
 -2 -3 1 79.02 2.12
 -2 -3 1 80.15 1.99
 -2 -3 1 79.73 2.03
 -2 -3 1 77.95 2.01
 -2 -3 1 75.14 2.33
 -2 -3 1 75.85 2.12
 -2 -3 1 76.7 2.19
 -2 -3 1 77.47 2.11
 -2 -3 1 75.7 2.1
 -2 -3 1 78.22 2.11
 -2 -3 1 79.28 1.99
 -2 -3 1 79.55 2.21
 -2 -3 1 77.82 2.12
 -2 -3 1 76.82 2.06
 -2 -3 1 78.02 1.97
 1 3 -1 20.78 0.7
 1 3 -1 20.58 0.7
 1 3 -1 20.96 0.62
 1 3 -1 21.07 0.71
 1 3 -1 21.4 0.56
 1 3 -1 21.34 0.64
 1 3 -1 21.01 0.71
 1 3 -1 20.64 0.68
 1 3 -1 20.15 0.69
 1 3 -1 20.84 0.7
 1 3 -1 20.66 0.64
 -1 -3 1 20.96 0.67
 -1 -3 1 20.37 0.69
 -1 -3 1 20.93 0.7
 -1 -3 1 20.26 0.64
 -1 -3 1 20.31 0.65
 -1 -3 1 20.76 0.65
 -1 -3 1 20.13 0.7
 -1 -3 1 21.37 0.7
 -1 -3 1 20.22 0.61
 -1 -3 1 21.73 0.7
 -1 -3 1 21.34 0.6
 -1 -3 1 21.22 0.57
 0 3 -1 140.99 4.33
 0 3 -1 140.15 3.52
 0 3 -1 140.25 3.72
 0 3 -1 138.02 3.72
 0 3 -1 139.36 4.16
 0 3 -1 136.78 3.57
 0 3 -1 137.72 3.72
 0 3 -1 141.22 3.7
 0 3 -1 139.81 3.71
 0 3 -1 139.9 3.49
 0 3 -1 141.79 3.49
 0 3 -1 139.73 3.75
 0 -3 1 143.92 3.69
 0 -3 1 142.87 3.5
 0 -3 1 142.02 3.72
 0 -3 1 136.32 3.71
 0 -3 1 137.23 3.72
 0 -3 1 142.31 3.52
 0 -3 1 139.75 3.7
 0 -3 1 139.28 3.71
 0 -3 1 139.3 3.56
 0 -3 1 137.57 3.74
 0 -3 1 134.86 3.5
 0 -3 1 141.29 3.76
 -1 3 -1 64.98 1.9
 -1 3 -1 69.49 1.78
 -1 3 -1 67.03 1.74
 -1 3 -1 67.79 2.1
 -1 3 -1 68.87 1.86
 -1 3 -1 65.61 1.79
 -1 3 -1 64.38 1.74
 -1 3 -1 68.27 1.91
 -1 3 -1 68 1.91
 -1 3 -1 67.28 1.9
 -1 3 -1 67.04 1.77
 1 -3 1 67.34 1.67
 1 -3 1 67.14 1.91
 1 -3 1 66.51 1.86
 1 -3 1 64.06 1.78
 1 -3 1 67.04 1.74
 1 -3 1 65.05 1.75
 1 -3 1 66.31 1.87
 1 -3 1 65.36 1.89
 1 -3 1 65.82 1.77
 1 -3 1 64.86 1.89
 1 -3 1 65.61 1.77
 1 -3 1 65.26 1.9
 1 -3 1 65.81 1.81
 -2 3 -1 189.07 5.06
 -2 3 -1 190.61 5.07
 -2 3 -1 189.5 4.82
 -2 3 -1 200.2 5.2
 -2 3 -1 190.67 5.94
 -2 3 -1 191.85 4.84
 -2 3 -1 198.84 5.05
 -2 3 -1 185.15 4.81
 -2 3 -1 183.97 4.78
 -2 3 -1 199.09 5.08
 -2 3 -1 193.16 5.06
 -2 3 -1 195.6 5.16
 2 -3 1 187.77 5.07
 2 -3 1 193.7 4.78
 2 -3 1 195.63 4.8
 2 -3 1 190.94 5.12
 2 -3 1 191.69 4.85
 2 -3 1 192.41 4.83
 2 -3 1 189.08 5.21
 2 -3 1 184.75 5.07
 2 -3 1 185.23 5.07
 2 -3 1 194.34 5.06
 2 -3 1 193.26 4.6
 -3 3 -1 1.27 0.17
 -3 3 -1 1.58 0.2
 -3 3 -1 1.88 0.23
 -3 3 -1 1.31 0.19
 -3 3 -1 1.46 0.05
 -3 3 -1 1.56 0.15
 -3 3 -1 1.35 0.17
 -3 3 -1 1.69 0.14
 -3 3 -1 1.62 0.07
 -3 3 -1 1.42 0.06
 -3 3 -1 1.5 0.21
 -3 3 -1 1.77 0.2
 -3 3 -1 1.36 0.07
 -3 3 -1 1.6 0.23
 -3 3 -1 1.42 0.21
 3 -3 1 1.44 0.06
 3 -3 1 1.68 0.19
 3 -3 1 1.32 0.2
 3 -3 1 1.55 0.18
 3 -3 1 1.36 0.07
 3 -3 1 1.56 0.22
 3 -3 1 1.43 0.17
 3 -3 1 1.44 0.06
 3 -3 1 1.4 0.09
 3 -3 1 1.36 0.11
 3 -3 1 1.19 0.21
 3 -3 1 1.45 0.07
 3 -3 1 1.61 0.19
 3 -3 1 1.44 0.2
 -4 3 -1 0.35 0.14
 -4 3 -1 0.48 0.11
 -4 3 -1 0.34 0.04
 -4 3 -1 0.58 0.16
 -4 3 -1 0.28 0.1
 -4 3 -1 0.62 0.15
 -4 3 -1 0.44 0.03
 -4 3 -1 0.43 0.05
 -4 3 -1 0.6 0.18
 -4 3 -1 0.45 0.15
 -4 3 -1 0.42 0.04
 -4 3 -1 0.6 0.18
 -4 3 -1 0.54 0.17
 4 -3 1 0.37 0.11
 4 -3 1 0.5 0.04
 4 -3 1 0.48 0.04
 4 -3 1 0.42 0.17
 4 -3 1 0.46 0.04
 4 -3 1 0.44 0.05
 4 -3 1 0.41 0.08
 4 -3 1 0.52 0.18
 4 -3 1 0.32 0.15
 4 -3 1 0.5 0.16
 4 -3 1 0.48 0.17
 4 -3 1 0.38 0.04
 4 -3 1 0.43 0.14
 4 -3 1 0.43 0.12
 4 -3 1 0.46 0.04
 -5 3 -1 0.94 0.05
 -5 3 -1 1.05 0.06
 -5 3 -1 0.95 0.16
 -5 3 -1 1.07 0.17
 -5 3 -1 1 0.08
 -5 3 -1 0.47 0.2
 -5 3 -1 0.84 0.07
 -5 3 -1 1.03 0.06
 -5 3 -1 1.07 0.2
 -5 3 -1 0.91 0.22
 -5 3 -1 1.18 0.22
 5 -3 1 1.1 0.14
 5 -3 1 1.13 0.21
 5 -3 1 1.05 0.24
 5 -3 1 1.01 0.07
 5 -3 1 1.09 0.06
 5 -3 1 1.41 0.25
 5 -3 1 1.13 0.07
 5 -3 1 0.97 0.06
 5 -3 1 0.94 0.07
 5 -3 1 0.84 0.07
 5 -3 1 0.67 0.2
 5 -3 1 0.86 0.13
 -6 3 -1 1.27 0.24
 -6 3 -1 0.82 0.07
 -6 3 -1 0.46 0.25
 -6 3 -1 0.7 0.05
 -6 3 -1 1.02 0.18
 -6 3 -1 0.87 0.08
 -6 3 -1 1.12 0.24
 6 -3 1 0.95 0.24
 6 -3 1 0.9 0.07
 6 -3 1 0.84 0.07
 6 -3 1 0.87 0.06
 6 -3 1 0.9 0.06
 6 -3 1 0.82 0.07
 6 -3 1 0.72 0.24
 6 -3 1 0.82 0.07
 -7 3 -1 2.01 0.08
 -7 3 -1 2.21 0.26
 -7 3 -1 2.03 0.31
 -7 3 -1 1.93 0.12
 -7 3 -1 2.06 0.1
 7 -3 1 2.26 0.13
 7 -3 1 1.92 0.11
 7 -3 1 2.07 0.11
 7 -3 1 1.96 0.11
 -8 3 -1 0.58 0.06
 -8 3 -1 0.5 0.05
 -8 3 -1 0.68 0.22
 -8 3 -1 0.44 0.08
 8 -3 1 0.55 0.08
 8 -3 1 0.5 0.07
 8 -3 1 0.57 0.08
 8 -3 1 0.51 0.07
 -9 3 -1 -0.13 0.2
 -9 3 -1 0.17 0.05
 -9 3 -1 0.07 0.07
 -9 3 -1 0.18 0.06
 9 -3 1 0.19 0.07
 9 -3 1 0.15 0.08
 9 -3 1 0.16 0.07
 9 -3 1 0.08 0.07
 -10 3 -1 0.78 0.11
 -10 3 -1 0.74 0.07
 10 -3 1 0.73 0.11
 10 -3 1 0.71 0.09
 10 -3 1 0.77 0.1
 10 -3 1 0.7 0.11
 -11 3 -1 0.04 0.06
 11 -3 1 0.06 0.09
 11 -3 1 -0.11 0.07
 11 -3 1 0.03 0.09
 12 2 -1 0.35 0.11
 12 2 -1 0.48 0.1
 12 2 -1 0.28 0.1
 -12 -2 1 0.53 0.06
 11 2 -1 2.57 0.18
 11 2 -1 2.67 0.19
 11 2 -1 2.78 0.18
 -11 -2 1 2.81 0.16
 -11 -2 1 2.63 0.12
 10 2 -1 1.66 0.12
 10 2 -1 1.69 0.14
 10 2 -1 1.6 0.13
 10 2 -1 1.72 0.14
 -10 -2 1 1.71 0.09
 -10 -2 1 1.73 0.13
 -10 -2 1 1.63 0.13
 9 2 -1 3.12 0.17
 9 2 -1 3.52 0.14
 9 2 -1 3.41 0.16
 9 2 -1 3.25 0.17
 9 2 -1 3.27 0.17
 -9 -2 1 3.63 0.16
 -9 -2 1 3.54 0.17
 -9 -2 1 3.94 0.38
 8 2 -1 0.44 0.06
 8 2 -1 0.32 0.07
 8 2 -1 0.28 0.07
 8 2 -1 0.32 0.07
 8 2 -1 0.31 0.06
 -8 -2 1 0.43 0.06
 -8 -2 1 0.62 0.19
 -8 -2 1 0.51 0.13
 7 2 -1 2.19 0.32
 7 2 -1 1.52 0.08
 7 2 -1 1.51 0.08
 7 2 -1 1.47 0.1
 7 2 -1 1.34 0.1
 7 2 -1 1.46 0.09
 7 2 -1 1.44 0.1
 -7 -2 1 1.73 0.19
 -7 -2 1 1.29 0.29
 6 2 -1 2.9 0.36
 6 2 -1 2.45 0.11
 6 2 -1 2.61 0.11
 6 2 -1 2.57 0.12
 6 2 -1 2.69 0.09
 6 2 -1 2.65 0.1
 6 2 -1 2.46 0.12
 6 2 -1 2.58 0.1
 6 2 -1 2.31 0.31
 -6 -2 1 3.34 0.3
 -6 -2 1 3.08 0.41
 -6 -2 1 2.6 0.2
 5 2 -1 5.11 0.16
 5 2 -1 5.1 0.27
 5 2 -1 5.26 0.14
 5 2 -1 5.01 0.17
 5 2 -1 5.15 0.38
 5 2 -1 4.96 0.17
 5 2 -1 5.08 0.27
 5 2 -1 5.07 0.15
 5 2 -1 5.21 0.15
 5 2 -1 5.16 0.16
 5 2 -1 5.18 0.27
 5 2 -1 4.66 0.37
 5 2 -1 5.18 0.14
 -5 -2 1 5.04 0.29
 -5 -2 1 5.32 0.25
 -5 -2 1 5.35 0.27
 -5 -2 1 4.96 0.4
 -5 -2 1 5.04 0.28
 -5 -2 1 5.17 0.31
 -5 -2 1 5.15 0.15
 -5 -2 1 5.16 0.21
 4 2 -1 4.61 0.34
 4 2 -1 5.9 0.27
 4 2 -1 5.82 0.16
 4 2 -1 6.36 0.28
 4 2 -1 5.9 0.18
 4 2 -1 5.97 0.37
 4 2 -1 5.5 0.27
 4 2 -1 6.12 0.18
 4 2 -1 5.82 0.3
 -4 -2 1 6.11 0.31
 -4 -2 1 6.07 0.27
 -4 -2 1 5.64 0.25
 -4 -2 1 5.96 0.27
 -4 -2 1 6.52 0.3
 -4 -2 1 5.69 0.37
 -4 -2 1 5.81 0.25
 -4 -2 1 5.89 0.22
 3 2 -1 11.76 0.41
 3 2 -1 11.51 0.5
 3 2 -1 11.32 0.49
 3 2 -1 11.78 0.41
 3 2 -1 11.6 0.42
 3 2 -1 10.53 0.39
 3 2 -1 10.74 0.41
 -3 -2 1 11.25 0.39
 -3 -2 1 10.69 0.39
 -3 -2 1 11.46 0.35
 -3 -2 1 11.65 0.41
 -3 -2 1 11.21 0.38
 -3 -2 1 11.59 0.37
 -3 -2 1 11.8 0.41
 -3 -2 1 11.37 0.39
 -3 -2 1 11.63 0.49
 -3 -2 1 11.13 0.38
 -3 -2 1 12.11 0.5
 -3 -2 1 11.54 0.49
 -3 -2 1 11.34 0.38
 2 2 -1 4.8 0.24
 2 2 -1 4.88 0.23
 2 2 -1 5.09 0.24
 2 2 -1 5.09 0.24
 2 2 -1 5.63 0.24
 2 2 -1 4.69 0.27
 -2 -2 1 4.69 0.26
 -2 -2 1 5.04 0.28
 -2 -2 1 5.24 0.23
 -2 -2 1 5.17 0.18
 -2 -2 1 4.83 0.23
 -2 -2 1 4.67 0.21
 -2 -2 1 4.97 0.2
 -2 -2 1 5.2 0.14
 -2 -2 1 4.7 0.23
 -2 -2 1 5.37 0.21
 -2 -2 1 4.86 0.22
 -2 -2 1 5.1 0.26
 -2 -2 1 4.74 0.23
 1 2 -1 296.48 9.22
 1 2 -1 302.65 7.65
 1 2 -1 293.87 7.42
 1 2 -1 304.08 7.63
 1 2 -1 292.69 7.82
 1 2 -1 297.54 7.24
 1 2 -1 294.86 7.63
 1 2 -1 305.51 7.32
 1 2 -1 313.29 7.65
 1 2 -1 297.79 7.25
 1 2 -1 290.17 7.9
 -1 -2 1 300.9 7.93
 -1 -2 1 284.34 7.63
 -1 -2 1 308.04 7.87
 -1 -2 1 296.23 7.65
 -1 -2 1 302.71 7.42
 -1 -2 1 301.86 7.52
 -1 -2 1 306.53 7.65
 -1 -2 1 304.84 7.63
 -1 -2 1 294.11 7.9
 -1 -2 1 295.73 7.27
 -1 -2 1 302.34 7.25
 -1 -2 1 305.61 7.32
 -1 -2 1 299.88 7.82
 -1 -2 1 294.63 7.3
 0 2 -1 47.65 1.22
 0 2 -1 45.25 1.31
 0 2 -1 46.68 1.46
 0 2 -1 46.04 1.31
 0 2 -1 45.79 1.2
 0 2 -1 47.51 1.31
 0 2 -1 46.21 1.29
 0 2 -1 46.16 1.27
 0 2 -1 48.18 1.24
 0 2 -1 48.58 1.31
 0 2 -1 46.31 1.23
 0 -2 1 47.31 1.27
 0 -2 1 47.07 1.31
 0 -2 1 45.66 1.29
 0 -2 1 47.49 1.31
 0 -2 1 46.82 1.24
 0 -2 1 45.52 1.2
 0 -2 1 47.05 1.22
 0 -2 1 44.15 1.3
 0 -2 1 45.97 1.27
 0 -2 1 47.13 1.24
 0 -2 1 46 1.31
 -1 2 -1 324.43 8.24
 -1 2 -1 297.9 8.01
 -1 2 -1 314.08 7.79
 -1 2 -1 327 8.34
 -1 2 -1 310.71 9.62
 -1 2 -1 302.52 8
 -1 2 -1 319.43 8
 -1 2 -1 321.93 7.6
 -1 2 -1 321.19 8.02
 -1 2 -1 305.15 7.67
 -1 2 -1 309.73 7.61
 -1 2 -1 323.67 8.22
 1 -2 1 318.46 8.15
 1 -2 1 305.18 8.24
 1 -2 1 300.53 8.01
 1 -2 1 311.46 8
 1 -2 1 317.76 8.28
 1 -2 1 309.6 7.44
 1 -2 1 311.58 7.68
 1 -2 1 313.65 8.02
 1 -2 1 301.02 7.61
 1 -2 1 313.14 8
 1 -2 1 318.67 7.8
 1 -2 1 307.17 8.34
 1 -2 1 308.58 7.6
 -2 2 -1 14.34 0.5
 -2 2 -1 14.04 0.53
 -2 2 -1 13.89 0.54
 -2 2 -1 14.77 0.53
 -2 2 -1 14.13 0.48
 -2 2 -1 14.74 0.43
 -2 2 -1 15.22 0.39
 -2 2 -1 14.65 0.4
 -2 2 -1 14.41 0.5
 -2 2 -1 14.21 0.4
 -2 2 -1 13.69 0.52
 -2 2 -1 15.22 0.52
 -2 2 -1 13.97 0.48
 2 -2 1 14.67 0.39
 2 -2 1 14.62 0.39
 2 -2 1 13.74 0.53
 2 -2 1 13.77 0.47
 2 -2 1 13.97 0.44
 2 -2 1 14.33 0.43
 2 -2 1 13.7 0.49
 2 -2 1 14.86 0.49
 2 -2 1 14.19 0.54
 2 -2 1 13.89 0.53
 2 -2 1 14.03 0.52
 2 -2 1 14.74 0.48
 -3 2 -1 21.16 0.72
 -3 2 -1 20.38 0.68
 -3 2 -1 20.49 0.54
 -3 2 -1 20.56 0.62
 -3 2 -1 21.07 0.56
 -3 2 -1 21.54 0.74
 -3 2 -1 20.85 0.72
 -3 2 -1 19.23 0.67
 -3 2 -1 20.14 0.66
 -3 2 -1 20.27 0.72
 -3 2 -1 20.64 0.56
 -3 2 -1 20.5 0.71
 -3 2 -1 20.65 0.73
 3 -2 1 20.76 0.69
 3 -2 1 20.42 0.54
 3 -2 1 21.05 0.71
 3 -2 1 20.53 0.74
 3 -2 1 20.43 0.73
 3 -2 1 19.88 0.71
 3 -2 1 20.55 0.74
 3 -2 1 20.37 0.63
 3 -2 1 19.95 0.62
 3 -2 1 20.51 0.6
 3 -2 1 20.22 0.72
 -4 2 -1 25.4 0.65
 -4 2 -1 26.08 0.86
 -4 2 -1 24.19 0.82
 -4 2 -1 23.05 0.81
 -4 2 -1 24.98 0.77
 -4 2 -1 25.6 0.85
 -4 2 -1 23.68 0.85
 -4 2 -1 23.7 0.83
 -4 2 -1 25.28 0.81
 -4 2 -1 23.81 0.87
 -4 2 -1 25.28 0.69
 -4 2 -1 23.64 0.67
 -4 2 -1 24.58 0.61
 4 -2 1 24.84 0.59
 4 -2 1 25.81 0.88
 4 -2 1 24.2 0.62
 4 -2 1 24.56 0.73
 4 -2 1 25.22 0.86
 4 -2 1 25.37 0.68
 4 -2 1 24.27 0.7
 4 -2 1 25.36 0.62
 4 -2 1 24.99 0.61
 4 -2 1 24.66 0.86
 4 -2 1 24.1 0.7
 4 -2 1 25 0.88
 4 -2 1 23.61 0.92
 4 -2 1 24.91 0.87
 4 -2 1 24.67 0.63
 -5 2 -1 12.88 0.55
 -5 2 -1 12.49 0.49
 -5 2 -1 12.03 0.37
 -5 2 -1 12.5 0.34
 -5 2 -1 11.72 0.52
 -5 2 -1 11.45 0.33
 -5 2 -1 11.73 0.55
 -5 2 -1 10.57 0.5
 -5 2 -1 11.43 0.53
 -5 2 -1 11.88 0.3
 -5 2 -1 11.24 0.5
 -5 2 -1 12.42 0.55
 -5 2 -1 12.45 0.54
 -5 2 -1 11 0.34
 5 -2 1 11.78 0.3
 5 -2 1 11.95 0.33
 5 -2 1 11.46 0.33
 5 -2 1 12.01 0.32
 5 -2 1 11.75 0.56
 5 -2 1 10.75 0.56
 5 -2 1 11.85 0.32
 5 -2 1 11.9 0.56
 5 -2 1 12.01 0.31
 5 -2 1 11.92 0.32
 5 -2 1 11.88 0.58
 5 -2 1 12.28 0.56
 5 -2 1 11.93 0.61
 -6 2 -1 0.24 0.17
 -6 2 -1 -0.09 0.18
 -6 2 -1 0.31 0.05
 -6 2 -1 0.21 0.13
 -6 2 -1 0.51 0.21
 -6 2 -1 0.34 0.04
 -6 2 -1 0.29 0.04
 -6 2 -1 0.27 0.16
 -6 2 -1 0.3 0.03
 6 -2 1 0.18 0.05
 6 -2 1 0.26 0.05
 6 -2 1 0.34 0.19
 6 -2 1 0.31 0.05
 6 -2 1 0.23 0.04
 6 -2 1 0.27 0.04
 6 -2 1 0.3 0.17
 6 -2 1 0.25 0.05
 -7 2 -1 0.09 0.04
 -7 2 -1 0.07 0.03
 -7 2 -1 -0.01 0.19
 -7 2 -1 0.25 0.15
 -7 2 -1 0.05 0.04
 7 -2 1 0.09 0.05
 7 -2 1 0.1 0.05
 7 -2 1 0.22 0.05
 7 -2 1 0.06 0.05
 7 -2 1 0.13 0.06
 -8 2 -1 0.18 0.06
 -8 2 -1 0.26 0.05
 -8 2 -1 0.12 0.04
 -8 2 -1 0.13 0.17
 8 -2 1 0.11 0.06
 8 -2 1 0.13 0.06
 8 -2 1 0.14 0.06
 8 -2 1 0.1 0.05
 8 -2 1 0.12 0.06
 -9 2 -1 0.23 0.05
 -9 2 -1 0.17 0.07
 -9 2 -1 0.28 0.21
 9 -2 1 0.19 0.08
 9 -2 1 0.16 0.07
 9 -2 1 0.11 0.06
 9 -2 1 0.16 0.07
 -10 2 -1 3.99 0.14
 -10 2 -1 4.27 0.2
 10 -2 1 3.87 0.17
 10 -2 1 3.74 0.19
 10 -2 1 3.73 0.18
 10 -2 1 4.25 0.21
 -11 2 -1 2.84 0.19
 -11 2 -1 2.88 0.13
 11 -2 1 2.9 0.17
 11 -2 1 3.37 0.2
 11 -2 1 2.95 0.19
 -12 2 -1 0.22 0.06
 12 -2 1 0.04 0.1
 12 -2 1 0.13 0.1
 12 -2 1 0.15 0.09
 12 1 -1 -0.1 0.09
 12 1 -1 -0.03 0.08
 -12 -1 1 0 0.05
 11 1 -1 2.15 0.17
 11 1 -1 2.24 0.16
 11 1 -1 2.2 0.17
 11 1 -1 2.28 0.16
 -11 -1 1 2.12 0.11
 -11 -1 1 2.39 0.15
 10 1 -1 0.8 0.1
 10 1 -1 0.88 0.1
 10 1 -1 0.76 0.11
 10 1 -1 0.76 0.11
 -10 -1 1 0.89 0.08
 -10 -1 1 1.06 0.1
 9 1 -1 9.92 0.33
 9 1 -1 10.35 0.33
 9 1 -1 10.47 0.33
 9 1 -1 10.28 0.34
 -9 -1 1 11.18 0.62
 -9 -1 1 10.88 0.34
 -9 -1 1 10.66 0.35
 8 1 -1 0 0.06
 8 1 -1 0.06 0.06
 8 1 -1 0 0.05
 8 1 -1 -0.01 0.04
 8 1 -1 0.03 0.05
 -8 -1 1 0.05 0.05
 -8 -1 1 -0.02 0.14
 -8 -1 1 -0.11 0.09
 -8 -1 1 0.1 0.05
 7 1 -1 1.65 0.1
 7 1 -1 1.74 0.08
 7 1 -1 1.66 0.09
 7 1 -1 1.73 0.28
 7 1 -1 1.6 0.1
 7 1 -1 1.69 0.1
 7 1 -1 1.65 0.11
 -7 -1 1 1.7 0.09
 -7 -1 1 2.01 0.18
 -7 -1 1 2 0.26
 6 1 -1 3.03 0.12
 6 1 -1 2.95 0.34
 6 1 -1 3.02 0.1
 6 1 -1 2.88 0.1
 6 1 -1 2.85 0.31
 6 1 -1 3.37 0.26
 6 1 -1 2.98 0.12
 6 1 -1 3.02 0.12
 6 1 -1 2.99 0.1
 6 1 -1 2.93 0.12
 6 1 -1 3.33 0.26
 -6 -1 1 3.23 0.24
 -6 -1 1 3.34 0.27
 -6 -1 1 2.01 0.33
 -6 -1 1 2.69 0.19
 -6 -1 1 3.05 0.1
 5 1 -1 2.33 0.1
 5 1 -1 2.84 0.32
 5 1 -1 2.73 0.21
 5 1 -1 2.85 0.21
 5 1 -1 2.42 0.1
 5 1 -1 2.44 0.1
 5 1 -1 2.83 0.22
 5 1 -1 2.6 0.09
 5 1 -1 2.48 0.21
 5 1 -1 2.15 0.25
 5 1 -1 2.55 0.1
 5 1 -1 2.64 0.09
 5 1 -1 2.48 0.09
 -5 -1 1 2.79 0.09
 -5 -1 1 2.78 0.22
 -5 -1 1 2.95 0.36
 -5 -1 1 2.36 0.2
 -5 -1 1 2.8 0.22
 -5 -1 1 2.62 0.21
 -5 -1 1 2.53 0.17
 -5 -1 1 2.89 0.22
 -5 -1 1 2.63 0.13
 4 1 -1 12.57 0.31
 4 1 -1 12.62 0.34
 4 1 -1 13.03 0.46
 4 1 -1 12.93 0.34
 4 1 -1 11.91 0.55
 4 1 -1 12.82 0.46
 4 1 -1 12.67 0.53
 4 1 -1 12.4 0.33
 4 1 -1 12.83 0.46
 -4 -1 1 12.53 0.58
 -4 -1 1 12.86 0.44
 -4 -1 1 12.86 0.43
 -4 -1 1 12.26 0.44
 -4 -1 1 13.1 0.54
 -4 -1 1 12.96 0.42
 -4 -1 1 12.62 0.38
 -4 -1 1 12.75 0.51
 -4 -1 1 12.18 0.42
 -4 -1 1 13 0.43
 -4 -1 1 12.35 0.41
 3 1 -1 54.4 1.51
 3 1 -1 56 1.52
 3 1 -1 54.2 1.52
 3 1 -1 56.07 1.63
 3 1 -1 53.81 1.61
 3 1 -1 54.93 1.45
 -3 -1 1 55.58 1.51
 -3 -1 1 54.45 1.45
 -3 -1 1 55.08 1.42
 -3 -1 1 58.01 1.68
 -3 -1 1 55.57 1.61
 -3 -1 1 56.42 1.46
 -3 -1 1 57.99 1.43
 -3 -1 1 53.08 1.48
 -3 -1 1 56.09 1.66
 -3 -1 1 56.19 1.62
 -3 -1 1 53.69 1.49
 -3 -1 1 56.51 1.49
 -3 -1 1 57.21 1.5
 -3 -1 1 56.54 1.5
 2 1 -1 2.12 0.14
 2 1 -1 2.05 0.17
 2 1 -1 1.88 0.17
 2 1 -1 1.98 0.14
 2 1 -1 2.12 0.13
 2 1 -1 2.45 0.15
 2 1 -1 2.07 0.13
 -2 -1 1 2.21 0.14
 -2 -1 1 2.26 0.14
 -2 -1 1 2.06 0.12
 -2 -1 1 2.25 0.12
 -2 -1 1 1.95 0.14
 -2 -1 1 2.2 0.13
 -2 -1 1 2.16 0.09
 -2 -1 1 2.04 0.17
 -2 -1 1 2.21 0.17
 -2 -1 1 2.03 0.13
 -2 -1 1 2.02 0.17
 -2 -1 1 2.24 0.12
 1 1 -1 39.24 1
 1 1 -1 40.53 1.18
 1 1 -1 38.91 0.99
 1 1 -1 38.42 1.05
 1 1 -1 38.38 0.98
 1 1 -1 38.34 1.09
 1 1 -1 39.81 1.11
 1 1 -1 38.46 1.06
 1 1 -1 40.51 1.06
 1 1 -1 40.56 1.05
 1 1 -1 36.58 1.05
 -1 -1 1 37.21 1.05
 -1 -1 1 38.39 0.99
 -1 -1 1 39.15 1
 -1 -1 1 40.2 1.1
 -1 -1 1 40.56 1.05
 -1 -1 1 38.88 1.06
 -1 -1 1 38.12 0.99
 -1 -1 1 38.72 1.05
 -1 -1 1 39.6 1.06
 -1 -1 1 38.53 1.09
 -1 -1 1 39.18 1.05
 0 1 -1 3.96 0.14
 0 1 -1 4.07 0.15
 0 1 -1 4.14 0.15
 0 1 -1 3.95 0.15
 0 1 -1 4.03 0.18
 0 1 -1 3.98 0.18
 0 1 -1 4.29 0.14
 0 1 -1 4.1 0.15
 0 1 -1 3.95 0.18
 0 1 -1 3.94 0.18
 0 -1 1 4.09 0.15
 0 -1 1 3.92 0.16
 0 -1 1 4.1 0.13
 0 -1 1 3.92 0.14
 0 -1 1 4.08 0.14
 0 -1 1 4.14 0.18
 0 -1 1 3.86 0.18
 0 -1 1 3.95 0.15
 0 -1 1 4.26 0.15
 -1 1 -1 15.17 0.47
 -1 1 -1 14.33 0.44
 -1 1 -1 15.21 0.4
 -1 1 -1 14.41 0.44
 -1 1 -1 15.05 0.43
 -1 1 -1 14.85 0.47
 -1 1 -1 14.86 0.39
 -1 1 -1 14.28 0.47
 -1 1 -1 14.66 0.47
 -1 1 -1 14.5 0.47
 -1 1 -1 14.69 0.4
 -1 1 -1 15.14 0.49
 1 -1 1 15 0.45
 1 -1 1 14.98 0.47
 1 -1 1 15.02 0.48
 1 -1 1 15.03 0.43
 1 -1 1 15 0.39
 1 -1 1 14.76 0.4
 1 -1 1 14.23 0.47
 1 -1 1 15.32 0.42
 1 -1 1 14.35 0.43
 -2 1 -1 18.05 0.53
 -2 1 -1 17.94 0.52
 -2 1 -1 17.9 0.56
 -2 1 -1 18.28 0.53
 -2 1 -1 18.27 0.52
 -2 1 -1 17.87 0.49
 -2 1 -1 18 0.48
 -2 1 -1 17.65 0.55
 -2 1 -1 17.29 0.47
 -2 1 -1 17.79 0.57
 -2 1 -1 18.39 0.6
 -2 1 -1 17.64 0.57
 -2 1 -1 17.47 0.57
 -2 1 -1 18.19 0.57
 2 -1 1 18.29 0.57
 2 -1 1 17.6 0.51
 2 -1 1 18.56 0.5
 2 -1 1 17.92 0.57
 2 -1 1 17.76 0.47
 2 -1 1 17.72 0.51
 2 -1 1 17.89 0.57
 2 -1 1 17.91 0.57
 2 -1 1 17.41 0.61
 2 -1 1 18.03 0.57
 2 -1 1 16.87 0.5
 2 -1 1 17.38 0.56
 -3 1 -1 0.68 0.11
 -3 1 -1 0.72 0.12
 -3 1 -1 0.6 0.1
 -3 1 -1 0.64 0.04
 -3 1 -1 0.68 0.11
 -3 1 -1 0.77 0.1
 -3 1 -1 0.64 0.13
 -3 1 -1 0.63 0.11
 -3 1 -1 0.82 0.12
 -3 1 -1 0.72 0.11
 -3 1 -1 0.78 0.07
 -3 1 -1 0.69 0.06
 -3 1 -1 0.7 0.09
 -3 1 -1 0.86 0.13
 3 -1 1 0.7 0.12
 3 -1 1 0.96 0.13
 3 -1 1 0.7 0.12
 3 -1 1 0.75 0.1
 3 -1 1 0.78 0.13
 3 -1 1 0.68 0.13
 3 -1 1 0.69 0.12
 3 -1 1 0.73 0.14
 -4 1 -1 1.58 0.16
 -4 1 -1 1.44 0.09
 -4 1 -1 1.33 0.06
 -4 1 -1 1.5 0.15
 -4 1 -1 1.42 0.16
 -4 1 -1 1.55 0.16
 -4 1 -1 1.5 0.18
 -4 1 -1 1.5 0.16
 -4 1 -1 1.32 0.06
 -4 1 -1 1.53 0.17
 -4 1 -1 1.45 0.11
 -4 1 -1 1.33 0.14
 -4 1 -1 1.09 0.17
 -4 1 -1 1.22 0.15
 4 -1 1 1.47 0.18
 4 -1 1 1.35 0.07
 4 -1 1 1.47 0.17
 4 -1 1 1.39 0.15
 4 -1 1 1.53 0.2
 4 -1 1 1.42 0.06
 4 -1 1 1.41 0.19
 4 -1 1 1.69 0.19
 4 -1 1 1.34 0.06
 4 -1 1 1.4 0.17
 4 -1 1 1.32 0.21
 4 -1 1 1.48 0.07
 4 -1 1 1.36 0.07
 -5 1 -1 8.57 0.4
 -5 1 -1 8.5 0.24
 -5 1 -1 8.29 0.25
 -5 1 -1 9.19 0.41
 -5 1 -1 8.33 0.43
 -5 1 -1 8.39 0.38
 -5 1 -1 8.69 0.4
 -5 1 -1 8.56 0.29
 -5 1 -1 8.1 0.37
 -5 1 -1 8.42 0.4
 -5 1 -1 8.96 0.42
 -5 1 -1 8.34 0.36
 -5 1 -1 8.51 0.29
 -5 1 -1 9.01 0.25
 5 -1 1 8.96 0.42
 5 -1 1 8.3 0.24
 5 -1 1 8.75 0.48
 5 -1 1 8.11 0.41
 5 -1 1 8 0.49
 5 -1 1 8.49 0.42
 5 -1 1 8.11 0.24
 5 -1 1 8.38 0.23
 5 -1 1 8.57 0.25
 5 -1 1 8.33 0.22
 5 -1 1 8.27 0.24
 5 -1 1 8.59 0.41
 5 -1 1 8.62 0.39
 -6 1 -1 8.81 0.48
 -6 1 -1 8.49 0.26
 -6 1 -1 9.26 0.27
 -6 1 -1 8.95 0.39
 -6 1 -1 8.86 0.44
 -6 1 -1 8.6 0.25
 -6 1 -1 8.84 0.32
 6 -1 1 8.62 0.26
 6 -1 1 8.91 0.23
 6 -1 1 8.44 0.24
 6 -1 1 8.9 0.47
 6 -1 1 8.57 0.53
 6 -1 1 8.82 0.26
 6 -1 1 8.62 0.25
 6 -1 1 8.91 0.26
 -7 1 -1 5.65 0.2
 -7 1 -1 6.04 0.44
 -7 1 -1 5.76 0.16
 -7 1 -1 5.83 0.18
 -7 1 -1 5.94 0.2
 -7 1 -1 5.53 0.37
 7 -1 1 5.73 0.18
 7 -1 1 5.55 0.2
 7 -1 1 5.63 0.19
 7 -1 1 5.7 0.2
 7 -1 1 5.6 0.19
 -8 1 -1 1.56 0.07
 -8 1 -1 1.6 0.11
 -8 1 -1 1.89 0.27
 8 -1 1 1.6 0.11
 8 -1 1 1.63 0.11
 8 -1 1 1.57 0.12
 8 -1 1 1.68 0.1
 8 -1 1 1.83 0.11
 -9 1 -1 0.02 0.06
 -9 1 -1 0.13 0.04
 -9 1 -1 0.08 0.18
 9 -1 1 -0.08 0.07
 9 -1 1 0.08 0.06
 9 -1 1 0.16 0.07
 9 -1 1 0.13 0.07
 9 -1 1 0.07 0.07
 -10 1 -1 0.21 0.05
 -10 1 -1 0.12 0.07
 10 -1 1 0.21 0.08
 10 -1 1 0.26 0.08
 10 -1 1 0.09 0.07
 -11 1 -1 -0.01 0.08
 -11 1 -1 -0.03 0.05
 11 -1 1 -0.04 0.08
 11 -1 1 0.05 0.08
 11 -1 1 -0.12 0.08
 -12 1 -1 -0.01 0.05
 12 -1 1 0.02 0.09
 12 -1 1 0.11 0.09
 12 -1 1 0.15 0.09
 12 0 -1 0.66 0.11
 12 0 -1 0.57 0.1
 12 0 -1 0.64 0.12
 -12 0 1 0.75 0.07
 11 0 -1 1.62 0.13
 11 0 -1 1.44 0.13
 11 0 -1 1.48 0.13
 11 0 -1 1.62 0.14
 -11 0 1 1.49 0.1
 -11 0 1 1.5 0.13
 10 0 -1 1.04 0.11
 10 0 -1 1.03 0.11
 10 0 -1 0.93 0.11
 10 0 -1 0.81 0.1
 -10 0 1 1.17 0.08
 -10 0 1 1.4 0.12
 9 0 -1 0.32 0.08
 9 0 -1 0.3 0.07
 9 0 -1 0.33 0.08
 9 0 -1 0.47 0.08
 -9 0 1 0.43 0.05
 -9 0 1 0.46 0.07
 -9 0 1 0.51 0.08
 -9 0 1 0.3 0.2
 8 0 -1 0.02 0.06
 8 0 -1 0.09 0.06
 8 0 -1 0.07 0.06
 8 0 -1 0.05 0.04
 8 0 -1 0.11 0.06
 -8 0 1 0.05 0.05
 -8 0 1 0.16 0.06
 -8 0 1 0.16 0.16
 7 0 -1 1.37 0.07
 7 0 -1 1.32 0.1
 7 0 -1 1.25 0.09
 7 0 -1 1.37 0.09
 7 0 -1 1.14 0.09
 7 0 -1 1.62 0.25
 7 0 -1 1.38 0.08
 -7 0 1 1.47 0.09
 -7 0 1 1.64 0.23
 -7 0 1 1.57 0.07
 -7 0 1 1.38 0.09
 -7 0 1 1.64 0.16
 6 0 -1 26.77 0.89
 6 0 -1 26.4 0.88
 6 0 -1 24.7 0.66
 6 0 -1 25.35 0.66
 6 0 -1 25.12 0.94
 6 0 -1 25.14 0.61
 6 0 -1 24.5 0.64
 6 0 -1 23.75 1
 6 0 -1 26.18 0.61
 6 0 -1 24.94 0.66
 -6 0 1 25.55 0.78
 -6 0 1 26.74 1.1
 -6 0 1 24.86 0.96
 -6 0 1 26.29 0.71
 -6 0 1 25.04 0.67
 -6 0 1 25.71 0.9
 -6 0 1 25.14 0.7
 -6 0 1 25.57 0.86
 5 0 -1 4.76 0.3
 5 0 -1 4.98 0.3
 5 0 -1 4.95 0.16
 5 0 -1 4.88 0.31
 5 0 -1 4.63 0.3
 5 0 -1 4.87 0.14
 5 0 -1 4.72 0.16
 5 0 -1 4.71 0.31
 5 0 -1 4.78 0.33
 5 0 -1 4.76 0.16
 5 0 -1 4.89 0.14
 5 0 -1 4.34 0.35
 5 0 -1 4.76 0.15
 -5 0 1 4.94 0.25
 -5 0 1 5.56 0.28
 -5 0 1 4.88 0.15
 -5 0 1 5.08 0.16
 -5 0 1 4.89 0.34
 -5 0 1 4.76 0.22
 -5 0 1 5.25 0.23
 -5 0 1 5.38 0.27
 -5 0 1 4.63 0.27
 -5 0 1 5.1 0.3
 -5 0 1 4.83 0.29
 -5 0 1 4.86 0.28
 -5 0 1 5.31 0.41
 -5 0 1 4.9 0.16
 -5 0 1 5.09 0.29
 4 0 -1 23.94 0.75
 4 0 -1 22.62 0.84
 4 0 -1 23.58 0.59
 4 0 -1 22.57 0.76
 4 0 -1 23.48 0.59
 4 0 -1 23.65 0.58
 4 0 -1 22.56 0.78
 4 0 -1 23.44 0.59
 4 0 -1 23.59 0.76
 4 0 -1 24.51 0.77
 4 0 -1 24.49 0.74
 -4 0 1 23.48 0.73
 -4 0 1 23.04 0.69
 -4 0 1 21.82 0.73
 -4 0 1 22.54 0.72
 -4 0 1 22.93 0.65
 -4 0 1 24.07 0.72
 -4 0 1 23.53 0.72
 -4 0 1 23.68 0.73
 -4 0 1 23.17 0.63
 -4 0 1 24.28 0.63
 -4 0 1 24.13 0.8
 -4 0 1 22.83 0.74
 -4 0 1 24.32 0.7
 3 0 -1 14.67 0.56
 3 0 -1 14.75 0.51
 3 0 -1 15.39 0.52
 3 0 -1 15.13 0.49
 3 0 -1 14.95 0.52
 3 0 -1 14.54 0.53
 3 0 -1 15.77 0.52
 -3 0 1 15.13 0.41
 -3 0 1 14.92 0.53
 -3 0 1 15.02 0.47
 -3 0 1 15.63 0.48
 -3 0 1 14.09 0.58
 -3 0 1 15.13 0.41
 -3 0 1 15.3 0.5
 -3 0 1 14.66 0.48
 -3 0 1 14.97 0.51
 -3 0 1 15.59 0.56
 -3 0 1 14.87 0.5
 -3 0 1 15 0.46
 -3 0 1 15.12 0.45
 2 0 -1 82.19 2.05
 2 0 -1 81.44 2.2
 2 0 -1 85.43 2.2
 2 0 -1 82.65 2.21
 2 0 -1 88.3 2.22
 2 0 -1 82.89 2.26
 2 0 -1 83.32 2.1
 2 0 -1 84.32 2.05
 2 0 -1 82.46 2.26
 -2 0 1 83.15 2.1
 -2 0 1 82.78 2.22
 -2 0 1 87.48 2.21
 -2 0 1 84.7 2.08
 -2 0 1 82.1 2.08
 -2 0 1 84.05 2.19
 -2 0 1 84.78 2.2
 -2 0 1 79.98 2.08
 -2 0 1 85.82 2.25
 -2 0 1 83.71 2.35
 -2 0 1 81.37 2.2
 -2 0 1 85.68 2.21
 1 0 -1 1.04 0.09
 1 0 -1 0.95 0.07
 1 0 -1 0.79 0.09
 1 0 -1 0.98 0.07
 1 0 -1 1.01 0.09
 1 0 -1 0.93 0.08
 1 0 -1 1.06 0.1
 1 0 -1 1.17 0.1
 1 0 -1 1.01 0.09
 1 0 -1 1.09 0.08
 -1 0 1 0.88 0.06
 -1 0 1 1.03 0.09
 -1 0 1 0.9 0.06
 -1 0 1 1.03 0.09
 -1 0 1 0.97 0.09
 -1 0 1 0.83 0.06
 -1 0 1 0.94 0.08
 -1 0 1 0.96 0.09
 -1 0 1 1.02 0.1
 -1 0 1 0.86 0.05
 -1 0 1 0.86 0.09
 0 0 -1 31.55 0.82
 0 0 -1 31.9 0.8
 0 0 -1 31.95 0.96
 0 0 -1 30.94 0.82
 0 0 -1 29.94 0.82
 0 0 -1 31.41 0.79
 0 0 -1 30.77 0.83
 0 0 -1 31.13 0.76
 0 0 -1 30.29 0.78
 0 0 -1 32.77 0.94
 0 0 -1 29.94 0.78
 0 0 -1 30.77 0.82
 0 0 -1 32.54 0.82
 0 0 1 30.06 0.77
 0 0 1 31.11 0.78
 0 0 1 32.32 0.82
 0 0 1 31.72 0.82
 0 0 1 30.85 0.83
 0 0 1 31.36 0.82
 0 0 1 32.23 0.82
 0 0 1 32.07 0.96
 0 0 1 31.7 0.79
 0 0 1 32.03 0.94
 0 0 1 30.71 0.76
 0 0 1 30.94 0.79
 -1 0 -1 31.55 0.82
 -1 0 -1 30.68 0.82
 -1 0 -1 30.61 0.84
 -1 0 -1 31.03 0.82
 -1 0 -1 31.28 0.9
 -1 0 -1 31.65 0.79
 -1 0 -1 31.37 0.86
 -1 0 -1 31.21 0.83
 -1 0 -1 30.85 0.99
 -1 0 -1 32.03 0.86
 1 0 1 31.64 0.86
 1 0 1 31.61 0.82
 1 0 1 31.98 0.9
 1 0 1 31.9 0.82
 1 0 1 31.07 0.79
 1 0 1 30.98 0.83
 1 0 1 31.9 0.82
 -2 0 -1 10.15 0.36
 -2 0 -1 9.61 0.3
 -2 0 -1 10.15 0.37
 -2 0 -1 9.91 0.31
 -2 0 -1 9.65 0.35
 -2 0 -1 10.45 0.4
 -2 0 -1 9.81 0.34
 -2 0 -1 10.04 0.3
 -2 0 -1 10.26 0.37
 -2 0 -1 10.41 0.31
 2 0 1 9.93 0.35
 2 0 1 10.21 0.31
 2 0 1 10.33 0.32
 2 0 1 9.74 0.32
 2 0 1 9.94 0.37
 2 0 1 10.16 0.31
 2 0 1 10.23 0.35
 -3 0 -1 1.39 0.17
 -3 0 -1 1.65 0.17
 -3 0 -1 1.22 0.15
 -3 0 -1 1.28 0.09
 -3 0 -1 1.39 0.11
 -3 0 -1 1.31 0.14
 -3 0 -1 1.32 0.1
 -3 0 -1 1.43 0.12
 -3 0 -1 1.31 0.1
 -3 0 -1 1.51 0.15
 -3 0 -1 1.59 0.16
 3 0 1 1.3 0.15
 3 0 1 1.48 0.12
 3 0 1 1.52 0.12
 3 0 1 1.53 0.18
 3 0 1 1.48 0.13
 3 0 1 1.34 0.14
 3 0 1 1.46 0.17
 3 0 1 1.41 0.13
 -4 0 -1 0.18 0.09
 -4 0 -1 0.17 0.07
 -4 0 -1 0.2 0.12
 -4 0 -1 0.14 0.08
 -4 0 -1 0.17 0.05
 -4 0 -1 0.18 0.09
 -4 0 -1 0.28 0.11
 -4 0 -1 0.2 0.07
 -4 0 -1 0.1 0.07
 -4 0 -1 0.29 0.11
 4 0 1 0.15 0.03
 4 0 1 0.16 0.03
 4 0 1 0.17 0.03
 4 0 1 0.16 0.07
 4 0 1 0.08 0.08
 4 0 1 0.18 0.07
 4 0 1 0.07 0.09
 4 0 1 0.15 0.03
 4 0 1 0.25 0.08
 4 0 1 0.17 0.03
 4 0 1 0.21 0.11
 4 0 1 0.24 0.1
 4 0 1 0.11 0.08
 -5 0 -1 0.05 0.09
 -5 0 -1 0.03 0.1
 -5 0 -1 0.02 0.1
 -5 0 -1 -0.07 0.07
 -5 0 -1 0.03 0.11
 -5 0 -1 0.05 0.09
 -5 0 -1 -0.05 0.09
 -5 0 -1 0 0.05
 5 0 1 0.06 0.03
 5 0 1 0.08 0.04
 5 0 1 0.08 0.03
 5 0 1 0.03 0.03
 5 0 1 0.1 0.1
 5 0 1 0.04 0.03
 5 0 1 0.13 0.09
 5 0 1 0.04 0.03
 5 0 1 0.2 0.08
 5 0 1 -0.01 0.08
 5 0 1 0.03 0.02
 5 0 1 -0.04 0.09
 5 0 1 0.04 0.12
 -6 0 -1 1.7 0.07
 -6 0 -1 2.17 0.22
 -6 0 -1 1.75 0.33
 -6 0 -1 1.73 0.25
 -6 0 -1 1.64 0.14
 6 0 1 2.1 0.21
 6 0 1 1.93 0.08
 6 0 1 1.68 0.09
 6 0 1 1.91 0.08
 6 0 1 1.62 0.22
 6 0 1 1.8 0.07
 6 0 1 1.68 0.09
 6 0 1 1.97 0.2
 6 0 1 1.75 0.1
 6 0 1 2.11 0.29
 6 0 1 1.59 0.09
 -7 0 -1 0.1 0.17
 -7 0 -1 -0.04 0.04
 -7 0 -1 0.07 0.07
 -7 0 -1 0.03 0.12
 -7 0 -1 0.08 0.04
 7 0 1 -0.01 0.05
 7 0 1 -0.02 0.04
 7 0 1 -0.01 0.04
 7 0 1 0 0.05
 7 0 1 0 0.05
 7 0 1 0.01 0.21
 -8 0 -1 2.68 0.3
 -8 0 -1 2.03 0.11
 -8 0 -1 2.17 0.11
 8 0 1 1.89 0.12
 8 0 1 2.09 0.11
 8 0 1 1.85 0.12
 8 0 1 1.86 0.12
 8 0 1 2.1 0.12
 -9 0 -1 -0.22 0.16
 -9 0 -1 0.14 0.06
 9 0 1 0.13 0.07
 9 0 1 0.11 0.07
 9 0 1 0.03 0.05
 9 0 1 -0.02 0.06
 9 0 1 0.11 0.07
 -10 0 -1 2.38 0.15
 -10 0 -1 2.54 0.11
 10 0 1 2.33 0.15
 10 0 1 2.82 0.16
 10 0 1 2.43 0.16
 10 0 1 2.43 0.16
 -11 0 -1 -0.05 0.05
 -11 0 -1 0 0.07
 11 0 1 -0.08 0.08
 11 0 1 0.05 0.08
 11 0 1 -0.02 0.09
 -12 0 -1 0.32 0.06
 12 0 1 0.14 0.09
 12 0 1 0.18 0.1
 12 0 1 0.17 0.09
 12 -1 -1 0.69 0.12
 12 -1 -1 0.66 0.11
 12 -1 -1 0.46 0.1
 -12 1 1 0.79 0.08
 11 -1 -1 0.44 0.09
 11 -1 -1 0.24 0.09
 11 -1 -1 0.2 0.09
 -11 1 1 0.22 0.06
 -11 1 1 0.35 0.1
 10 -1 -1 1.45 0.12
 10 -1 -1 1.28 0.12
 10 -1 -1 1.27 0.12
 -10 1 1 1.28 0.12
 -10 1 1 1.43 0.09
 9 -1 -1 12.66 0.38
 9 -1 -1 12.69 0.39
 9 -1 -1 12.77 0.39
 9 -1 -1 12.55 0.39
 -9 1 1 12.16 0.34
 -9 1 1 13.24 0.41
 -9 1 1 14.08 0.7
 8 -1 -1 7.41 0.24
 8 -1 -1 7.57 0.25
 8 -1 -1 7.24 0.24
 8 -1 -1 7.3 0.25
 8 -1 -1 7.19 0.22
 -8 1 1 7.41 0.21
 -8 1 1 7.05 0.26
 -8 1 1 7.43 0.23
 -8 1 1 7.83 0.47
 -8 1 1 7.87 0.26
 7 -1 -1 6.36 0.21
 7 -1 -1 6.31 0.19
 7 -1 -1 6.17 0.21
 7 -1 -1 6.03 0.21
 7 -1 -1 6.41 0.21
 -7 1 1 6.69 0.2
 -7 1 1 6.28 0.18
 -7 1 1 6.08 0.22
 -7 1 1 6.51 0.4
 -7 1 1 7.31 0.47
 -7 1 1 6.32 0.29
 -7 1 1 6.64 0.22
 6 -1 -1 6.04 0.38
 6 -1 -1 6.44 0.18
 6 -1 -1 6.22 0.2
 6 -1 -1 6.01 0.46
 6 -1 -1 6.65 0.42
 6 -1 -1 6.18 0.2
 6 -1 -1 6.07 0.2
 6 -1 -1 5.95 0.2
 -6 1 1 5.98 0.37
 -6 1 1 6.81 0.43
 -6 1 1 6.5 0.39
 -6 1 1 6.36 0.26
 -6 1 1 7.23 0.39
 -6 1 1 6.13 0.36
 -6 1 1 6.41 0.19
 -6 1 1 6.06 0.21
 -6 1 1 6.46 0.42
 -6 1 1 6.4 0.17
 -6 1 1 6.66 0.21
 5 -1 -1 22.5 0.59
 5 -1 -1 21.72 0.83
 5 -1 -1 22.95 0.89
 5 -1 -1 22.15 0.59
 5 -1 -1 23.92 0.85
 5 -1 -1 23.55 0.83
 5 -1 -1 23.07 0.58
 5 -1 -1 23.07 0.83
 5 -1 -1 22.86 0.8
 5 -1 -1 22.95 0.55
 5 -1 -1 21.95 0.59
 -5 1 1 22.97 0.77
 -5 1 1 23.77 0.61
 -5 1 1 22.9 0.8
 -5 1 1 24.02 0.82
 -5 1 1 22.47 0.64
 -5 1 1 21.43 0.84
 -5 1 1 23.5 0.81
 -5 1 1 23.68 0.73
 -5 1 1 22.88 0.68
 -5 1 1 23.53 0.64
 -5 1 1 24.28 0.78
 -5 1 1 24.29 0.8
 -5 1 1 23.33 0.57
 -5 1 1 22.29 0.78
 4 -1 -1 18.41 0.47
 4 -1 -1 18.62 0.47
 4 -1 -1 18.66 0.68
 4 -1 -1 18.48 0.67
 4 -1 -1 18.5 0.63
 4 -1 -1 18.21 0.7
 4 -1 -1 18.96 0.47
 4 -1 -1 18.98 0.46
 4 -1 -1 17.87 0.63
 4 -1 -1 20.05 0.69
 4 -1 -1 18.76 0.68
 -4 1 1 18.67 0.65
 -4 1 1 17.78 0.51
 -4 1 1 17.53 0.66
 -4 1 1 18.28 0.61
 -4 1 1 18.04 0.65
 -4 1 1 18.25 0.63
 -4 1 1 19.19 0.46
 -4 1 1 17.4 0.67
 -4 1 1 18.45 0.57
 -4 1 1 18.07 0.54
 -4 1 1 18.48 0.64
 -4 1 1 18.18 0.66
 -4 1 1 17.46 0.63
 3 -1 -1 222.69 5.93
 3 -1 -1 227.51 5.59
 3 -1 -1 225.55 6.05
 3 -1 -1 228.78 6.01
 3 -1 -1 228.36 5.7
 3 -1 -1 220.15 5.95
 3 -1 -1 231.91 5.59
 3 -1 -1 219.6 5.94
 3 -1 -1 235.03 5.95
 -3 1 1 233.69 5.94
 -3 1 1 232.46 5.84
 -3 1 1 226.73 5.93
 -3 1 1 233.86 6.05
 -3 1 1 227.47 7.1
 -3 1 1 224.44 5.93
 -3 1 1 232.9 6.25
 -3 1 1 232.58 6.03
 -3 1 1 233.46 5.65
 -3 1 1 233.34 5.65
 -3 1 1 230.22 6.01
 -3 1 1 236.98 5.94
 -3 1 1 224.92 5.68
 2 -1 -1 42.88 1.14
 2 -1 -1 42.27 1.12
 2 -1 -1 40.59 1.21
 2 -1 -1 42.92 1.2
 2 -1 -1 40.92 1.21
 2 -1 -1 41.59 1.12
 2 -1 -1 41.96 1.11
 2 -1 -1 40.99 1.2
 2 -1 -1 42.34 1.16
 2 -1 -1 40.16 1.24
 2 -1 -1 42.24 1.2
 -2 1 1 43.43 1.12
 -2 1 1 42.32 1.13
 -2 1 1 42.75 1.14
 -2 1 1 42.58 1.14
 -2 1 1 43.65 1.21
 -2 1 1 42.65 1.21
 -2 1 1 41.63 1.11
 -2 1 1 41.13 1.21
 -2 1 1 42.48 1.24
 -2 1 1 42.36 1.35
 -2 1 1 42.37 1.15
 -2 1 1 43.18 1.21
 -2 1 1 41.44 1.19
 1 -1 -1 4.73 0.2
 1 -1 -1 4.79 0.23
 1 -1 -1 4.83 0.23
 1 -1 -1 4.74 0.15
 1 -1 -1 4.71 0.23
 1 -1 -1 5.17 0.23
 1 -1 -1 4.82 0.2
 1 -1 -1 4.57 0.18
 1 -1 -1 4.39 0.2
 -1 1 1 4.88 0.15
 -1 1 1 4.75 0.21
 -1 1 1 4.97 0.23
 -1 1 1 4.77 0.18
 -1 1 1 4.53 0.18
 -1 1 1 4.65 0.22
 -1 1 1 4.76 0.19
 -1 1 1 4.71 0.18
 -1 1 1 4.24 0.22
 -1 1 1 4.47 0.23
 0 -1 -1 64.6 1.62
 0 -1 -1 66.78 1.71
 0 -1 -1 61.96 1.71
 0 -1 -1 65.87 1.62
 0 -1 -1 64.43 1.66
 0 -1 -1 65.08 1.71
 0 -1 -1 65.36 1.62
 0 -1 -1 65.32 1.71
 0 -1 -1 63.55 1.62
 0 -1 -1 65.07 1.95
 0 -1 -1 65.76 1.73
 0 -1 -1 66.18 1.74
 0 1 1 64.98 1.62
 0 1 1 64.33 1.66
 0 1 1 65.93 1.71
 0 1 1 68.18 1.94
 0 1 1 65.56 1.71
 0 1 1 67.55 1.71
 0 1 1 61.6 1.61
 0 1 1 67.83 2.01
 0 1 1 64.2 1.62
 0 1 1 64.2 1.71
 0 1 1 65.44 1.72
 -1 -1 -1 23.78 0.63
 -1 -1 -1 23.31 0.64
 -1 -1 -1 22.89 0.67
 -1 -1 -1 22.47 0.61
 -1 -1 -1 23.8 0.68
 -1 -1 -1 22.69 0.61
 -1 -1 -1 23.43 0.68
 -1 -1 -1 23.5 0.64
 1 1 1 22.8 0.64
 1 1 1 22.78 0.67
 1 1 1 23.68 0.68
 1 1 1 19.71 0.61
 1 1 1 23.18 0.64
 1 1 1 23.37 0.62
 1 1 1 23.49 0.62
 1 1 1 22.75 0.64
 1 1 1 23.44 0.62
 -2 -1 -1 75.82 2.05
 -2 -1 -1 73.81 1.96
 -2 -1 -1 75.94 2.05
 -2 -1 -1 73.52 1.91
 -2 -1 -1 74.08 2.08
 -2 -1 -1 74.57 1.96
 -2 -1 -1 75.15 2.11
 -2 -1 -1 74.37 1.92
 2 1 1 74.19 2.04
 2 1 1 73.51 2.05
 2 1 1 76.98 1.92
 2 1 1 74.03 1.96
 -3 -1 -1 14.31 0.5
 -3 -1 -1 14.48 0.57
 -3 -1 -1 14.28 0.48
 -3 -1 -1 15.21 0.55
 -3 -1 -1 14.43 0.49
 -3 -1 -1 14.54 0.52
 -3 -1 -1 14.73 0.55
 -3 -1 -1 14.2 0.57
 3 1 1 14.82 0.54
 3 1 1 14.69 0.55
 -4 -1 -1 7.29 0.37
 -4 -1 -1 6.63 0.26
 -4 -1 -1 6.85 0.3
 -4 -1 -1 6.82 0.41
 -4 -1 -1 6.26 0.32
 -4 -1 -1 7.47 0.39
 -4 -1 -1 6.59 0.33
 4 1 1 7.85 0.4
 4 1 1 6.66 0.2
 4 1 1 6.7 0.2
 4 1 1 6.81 0.18
 4 1 1 6.62 0.36
 4 1 1 6.85 0.19
 4 1 1 7.01 0.19
 -5 -1 -1 -0.08 0.1
 -5 -1 -1 0.15 0.08
 -5 -1 -1 0.07 0.15
 -5 -1 -1 0.03 0.06
 -5 -1 -1 0.13 0.09
 -5 -1 -1 0.14 0.08
 5 1 1 0.01 0.03
 5 1 1 0.07 0.03
 5 1 1 0.08 0.03
 5 1 1 -0.09 0.1
 5 1 1 0.06 0.02
 5 1 1 -0.09 0.11
 5 1 1 0.1 0.03
 5 1 1 0.07 0.04
 5 1 1 0.11 0.03
 5 1 1 0.16 0.03
 -6 -1 -1 0.02 0.11
 -6 -1 -1 0.19 0.13
 -6 -1 -1 0.31 0.22
 -6 -1 -1 0.3 0.09
 -6 -1 -1 0.35 0.15
 6 1 1 0.25 0.05
 6 1 1 0.15 0.17
 6 1 1 0.3 0.04
 6 1 1 0.3 0.04
 6 1 1 0.22 0.05
 6 1 1 0.4 0.15
 6 1 1 0.23 0.04
 6 1 1 0.29 0.05
 6 1 1 0.23 0.03
 6 1 1 0.26 0.05
 -7 -1 -1 4.67 0.26
 -7 -1 -1 4.55 0.33
 -7 -1 -1 5.31 0.47
 7 1 1 4.48 0.17
 7 1 1 4.66 0.17
 7 1 1 4.41 0.17
 7 1 1 4.74 0.15
 7 1 1 4.58 0.17
 7 1 1 4.8 0.15
 -8 -1 -1 1.43 0.1
 -8 -1 -1 1.62 0.24
 8 1 1 1.24 0.11
 8 1 1 1.32 0.11
 8 1 1 1.42 0.08
 8 1 1 1.54 0.11
 8 1 1 1.48 0.11
 8 1 1 1.39 0.09
 -9 -1 -1 0.93 0.23
 9 1 1 0.71 0.09
 9 1 1 0.77 0.09
 9 1 1 0.82 0.09
 9 1 1 0.77 0.09
 10 1 1 1 0.1
 10 1 1 0.87 0.1
 10 1 1 0.76 0.1
 10 1 1 0.77 0.11
 11 1 1 -0.03 0.07
 11 1 1 -0.03 0.08
 11 1 1 -0.04 0.08
 11 1 1 -0.06 0.09
 -12 -1 -1 0.52 0.06
 12 1 1 0.67 0.11
 12 1 1 0.67 0.12
 12 -2 -1 0.07 0.1
 12 -2 -1 0.02 0.08
 12 -2 -1 0.12 0.09
 -12 2 1 0.08 0.06
 11 -2 -1 -0.01 0.09
 11 -2 -1 0 0.08
 11 -2 -1 0.09 0.09
 -11 2 1 -0.04 0.05
 -11 2 1 0.06 0.09
 10 -2 -1 0.29 0.09
 10 -2 -1 0.3 0.08
 10 -2 -1 0.38 0.09
 -10 2 1 0.41 0.06
 -10 2 1 0.28 0.09
 9 -2 -1 5.32 0.22
 9 -2 -1 5.2 0.19
 9 -2 -1 5.37 0.21
 9 -2 -1 5.41 0.22
 -9 2 1 5.59 0.19
 -9 2 1 4.88 0.45
 -9 2 1 5.4 0.23
 -9 2 1 5.28 0.17
 8 -2 -1 0.48 0.06
 8 -2 -1 0.42 0.07
 8 -2 -1 0.41 0.07
 8 -2 -1 0.5 0.07
 8 -2 -1 0.5 0.07
 -8 2 1 0.59 0.06
 -8 2 1 0.32 0.18
 -8 2 1 0.44 0.07
 -8 2 1 0.46 0.05
 -8 2 1 0.59 0.08
 7 -2 -1 7.01 0.24
 7 -2 -1 7.23 0.23
 7 -2 -1 7.38 0.23
 7 -2 -1 7.56 0.24
 7 -2 -1 7.33 0.22
 -7 2 1 7.63 0.23
 -7 2 1 8.77 0.51
 -7 2 1 7.4 0.21
 -7 2 1 7.74 0.24
 -7 2 1 7.2 0.25
 -7 2 1 7.98 0.44
 6 -2 -1 43.95 1.13
 6 -2 -1 44.65 1.13
 6 -2 -1 45.18 1.07
 6 -2 -1 43.49 1.54
 6 -2 -1 44.78 1.14
 6 -2 -1 44.66 1.11
 6 -2 -1 46.74 1.22
 -6 2 1 46.21 1.45
 -6 2 1 46.93 1.4
 -6 2 1 46.56 1.23
 -6 2 1 46.4 1.24
 -6 2 1 46.63 1.27
 -6 2 1 43.27 1.12
 -6 2 1 45.24 1.57
 -6 2 1 43.82 1.19
 -6 2 1 46.86 1.44
 -6 2 1 45.61 1.44
 5 -2 -1 17.93 0.73
 5 -2 -1 16.76 0.43
 5 -2 -1 16.44 0.6
 5 -2 -1 16.03 0.72
 5 -2 -1 16.27 0.44
 5 -2 -1 17.47 0.73
 5 -2 -1 16.21 0.44
 5 -2 -1 16.48 0.7
 5 -2 -1 16.89 0.44
 5 -2 -1 16.7 0.5
 5 -2 -1 16.72 0.41
 5 -2 -1 16.72 0.71
 5 -2 -1 16.66 0.46
 5 -2 -1 16.43 0.5
 -5 2 1 17.19 0.47
 -5 2 1 17.09 0.51
 -5 2 1 16.93 0.42
 -5 2 1 15.84 0.47
 -5 2 1 16.36 0.45
 -5 2 1 15.78 0.65
 -5 2 1 16.65 0.67
 -5 2 1 16.15 0.68
 -5 2 1 17.41 0.7
 -5 2 1 16.87 0.67
 -5 2 1 17.21 0.71
 -5 2 1 16.25 0.63
 -5 2 1 16.57 0.69
 4 -2 -1 3.59 0.3
 4 -2 -1 2.93 0.3
 4 -2 -1 3.83 0.12
 4 -2 -1 3.77 0.12
 4 -2 -1 3.86 0.28
 4 -2 -1 3.5 0.22
 4 -2 -1 3.76 0.29
 4 -2 -1 3.77 0.11
 4 -2 -1 3.78 0.12
 4 -2 -1 3.83 0.12
 4 -2 -1 3.97 0.32
 4 -2 -1 4.05 0.23
 4 -2 -1 3.67 0.23
 4 -2 -1 3.14 0.27
 4 -2 -1 4.13 0.31
 -4 2 1 3.54 0.23
 -4 2 1 3.65 0.13
 -4 2 1 4.59 0.33
 -4 2 1 3.8 0.29
 -4 2 1 4.02 0.3
 -4 2 1 3.69 0.11
 -4 2 1 4.18 0.26
 -4 2 1 4.22 0.26
 -4 2 1 3.47 0.3
 -4 2 1 4.57 0.32
 -4 2 1 3.74 0.16
 -4 2 1 4.05 0.29
 -4 2 1 3.62 0.12
 3 -2 -1 0.6 0.14
 3 -2 -1 0.42 0.1
 3 -2 -1 0.58 0.14
 3 -2 -1 0.79 0.14
 3 -2 -1 0.73 0.09
 3 -2 -1 0.86 0.13
 3 -2 -1 0.67 0.15
 3 -2 -1 0.8 0.07
 3 -2 -1 0.72 0.13
 3 -2 -1 0.87 0.17
 3 -2 -1 0.85 0.15
 -3 2 1 0.69 0.06
 -3 2 1 0.73 0.14
 -3 2 1 0.73 0.05
 -3 2 1 0.75 0.12
 -3 2 1 0.81 0.14
 -3 2 1 0.9 0.16
 -3 2 1 1.11 0.16
 -3 2 1 0.71 0.12
 -3 2 1 0.69 0.15
 -3 2 1 0.8 0.11
 -3 2 1 0.55 0.12
 -3 2 1 0.53 0.13
 2 -2 -1 11.65 0.35
 2 -2 -1 10.63 0.43
 2 -2 -1 10.99 0.43
 2 -2 -1 11.78 0.43
 2 -2 -1 11.7 0.48
 2 -2 -1 11.65 0.48
 2 -2 -1 11.78 0.44
 2 -2 -1 11.2 0.48
 2 -2 -1 11.51 0.47
 2 -2 -1 12.01 0.41
 2 -2 -1 12.08 0.41
 -2 2 1 11.21 0.43
 -2 2 1 11.69 0.48
 -2 2 1 11.96 0.43
 -2 2 1 11.26 0.44
 -2 2 1 11.38 0.33
 -2 2 1 12.01 0.34
 -2 2 1 12.01 0.41
 -2 2 1 12.1 0.4
 -2 2 1 12.22 0.48
 -2 2 1 11.66 0.42
 -2 2 1 11.73 0.47
 -2 2 1 12.04 0.49
 1 -2 -1 78.04 2.22
 1 -2 -1 82.1 2.1
 1 -2 -1 80.26 2.47
 1 -2 -1 78.75 2.23
 1 -2 -1 81.39 2.23
 1 -2 -1 82.13 2.19
 1 -2 -1 80.6 2.22
 1 -2 -1 81.05 2.11
 1 -2 -1 81.21 2.22
 1 -2 -1 81.75 2.08
 1 -2 -1 80.13 2.09
 -1 2 1 83.43 2.11
 -1 2 1 84.38 2.16
 -1 2 1 84.71 2.23
 -1 2 1 83.35 2.23
 -1 2 1 81.27 2.22
 -1 2 1 81.54 2.22
 -1 2 1 80.89 2.16
 -1 2 1 85.17 2.1
 -1 2 1 83.15 2.11
 -1 2 1 85.97 2.23
 -1 2 1 83.16 2.23
 -1 2 1 79.31 2.08
 -1 2 1 81.55 2.55
 0 -2 -1 404.12 10.6
 0 -2 -1 411.83 10.6
 0 -2 -1 416.6 10.07
 0 -2 -1 411.9 10.57
 0 -2 -1 413.36 10.58
 0 -2 -1 414.12 10.13
 0 -2 -1 436.55 10.94
 0 -2 -1 413.17 11.02
 0 -2 -1 430.93 12.35
 0 -2 -1 420.05 10.79
 0 -2 -1 425.97 10.06
 0 -2 -1 418.78 10.16
 0 -2 -1 412.57 10.39
 0 -2 -1 417.41 10.91
 0 2 1 417.28 10.6
 0 2 1 407.86 10.39
 0 2 1 405.47 10.6
 0 2 1 418.15 10.07
 0 2 1 409.61 10.05
 0 2 1 430.8 10.58
 0 2 1 406.24 10.16
 0 2 1 409.53 10.13
 0 2 1 424.8 12.86
 0 2 1 414.55 10.91
 0 2 1 416.04 10.57
 0 2 1 421.34 12.35
 -1 -2 -1 57.4 1.52
 -1 -2 -1 55.26 1.53
 -1 -2 -1 58.02 1.48
 -1 -2 -1 56.86 1.51
 -1 -2 -1 58.62 1.53
 -1 -2 -1 56.65 1.54
 -1 -2 -1 56.55 1.47
 -1 -2 -1 56.26 1.43
 -1 -2 -1 56.84 1.44
 -1 -2 -1 56.45 1.56
 -1 -2 -1 56.76 1.59
 -1 -2 -1 56.64 1.53
 -1 -2 -1 58.53 1.7
 1 2 1 56.91 1.57
 1 2 1 57.35 1.53
 1 2 1 58.35 1.54
 1 2 1 54.7 1.53
 1 2 1 55.09 1.52
 1 2 1 55.46 1.41
 1 2 1 57.32 1.51
 1 2 1 57.08 1.47
 1 2 1 58.09 1.41
 1 2 1 55.94 1.48
 1 2 1 56.75 1.58
 -2 -2 -1 17.56 0.51
 -2 -2 -1 17.54 0.47
 -2 -2 -1 17.5 0.52
 -2 -2 -1 17.4 0.57
 -2 -2 -1 18.65 0.57
 -2 -2 -1 18.04 0.6
 -2 -2 -1 17.86 0.5
 -2 -2 -1 18.11 0.59
 -2 -2 -1 17.4 0.54
 2 2 1 17.41 0.55
 2 2 1 18.04 0.61
 2 2 1 17.68 0.52
 2 2 1 17.25 0.52
 2 2 1 18.03 0.52
 2 2 1 17.29 0.56
 2 2 1 18.49 0.61
 2 2 1 16.93 0.52
 -3 -2 -1 8.14 0.4
 -3 -2 -1 7.17 0.37
 -3 -2 -1 6.95 0.32
 -3 -2 -1 7.51 0.27
 -3 -2 -1 7.94 0.38
 -3 -2 -1 7.41 0.34
 -3 -2 -1 7.61 0.33
 -3 -2 -1 8.15 0.34
 -3 -2 -1 8.01 0.38
 3 2 1 7.95 0.38
 3 2 1 7.38 0.34
 -4 -2 -1 0.41 0.14
 -4 -2 -1 0.26 0.07
 -4 -2 -1 0.64 0.13
 -4 -2 -1 0.55 0.13
 -4 -2 -1 0.5 0.12
 -4 -2 -1 0.64 0.08
 -4 -2 -1 0.52 0.14
 4 2 1 0.53 0.04
 4 2 1 0.48 0.14
 4 2 1 0.59 0.04
 4 2 1 0.39 0.12
 4 2 1 0.46 0.04
 4 2 1 0.53 0.04
 4 2 1 0.52 0.05
 4 2 1 0.48 0.04
 4 2 1 0.42 0.05
 -5 -2 -1 1.29 0.12
 -5 -2 -1 1.38 0.2
 -5 -2 -1 1.31 0.23
 -5 -2 -1 1.34 0.14
 -5 -2 -1 1.12 0.21
 -5 -2 -1 1.56 0.19
 5 2 1 1.25 0.06
 5 2 1 1.35 0.07
 5 2 1 1.34 0.06
 5 2 1 1.23 0.08
 5 2 1 1.42 0.07
 5 2 1 1.34 0.07
 5 2 1 1.24 0.08
 5 2 1 1.53 0.23
 -6 -2 -1 0.87 0.24
 -6 -2 -1 0.72 0.19
 -6 -2 -1 0.95 0.13
 -6 -2 -1 0.97 0.12
 -6 -2 -1 1.36 0.22
 -6 -2 -1 1.02 0.23
 6 2 1 0.86 0.06
 6 2 1 0.92 0.07
 6 2 1 0.76 0.07
 6 2 1 0.88 0.06
 6 2 1 0.81 0.07
 6 2 1 0.87 0.07
 6 2 1 0.99 0.08
 6 2 1 0.92 0.06
 6 2 1 1.11 0.23
 -7 -2 -1 -0.01 0.12
 -7 -2 -1 0.04 0.19
 -7 -2 -1 0.1 0.09
 7 2 1 0.05 0.04
 7 2 1 0.11 0.04
 7 2 1 0.02 0.05
 7 2 1 0.11 0.05
 7 2 1 0.08 0.04
 7 2 1 0.1 0.04
 7 2 1 0.03 0.05
 7 2 1 0.08 0.04
 -8 -2 -1 3.4 0.33
 -8 -2 -1 3.64 0.26
 8 2 1 3.49 0.15
 8 2 1 3.46 0.13
 8 2 1 3.35 0.16
 8 2 1 3.46 0.15
 8 2 1 3.17 0.15
 8 2 1 3.42 0.14
 -9 -2 -1 0.63 0.09
 -9 -2 -1 0.67 0.23
 9 2 1 0.88 0.09
 9 2 1 0.61 0.08
 9 2 1 0.67 0.09
 9 2 1 0.69 0.09
 10 2 1 0.04 0.07
 10 2 1 0.1 0.08
 10 2 1 -0.02 0.07
 10 2 1 0.16 0.08
 11 2 1 0.49 0.1
 11 2 1 0.41 0.11
 11 2 1 0.44 0.1
 11 -3 -1 4.23 0.2
 11 -3 -1 4.27 0.22
 11 -3 -1 4.41 0.24
 -11 3 1 4.54 0.24
 -11 3 1 4.38 0.17
 10 -3 -1 2.83 0.19
 10 -3 -1 2.53 0.18
 10 -3 -1 2.91 0.16
 -10 3 1 2.84 0.18
 -10 3 1 2.88 0.13
 -10 3 1 2.94 0.15
 9 -3 -1 8.51 0.27
 9 -3 -1 8.31 0.29
 9 -3 -1 8.27 0.28
 9 -3 -1 8.75 0.3
 -9 3 1 8.42 0.25
 -9 3 1 9.07 0.57
 -9 3 1 9.23 0.32
 -9 3 1 8.63 0.27
 8 -3 -1 16.92 0.44
 8 -3 -1 16.51 0.46
 8 -3 -1 16.77 0.48
 8 -3 -1 16.46 0.47
 -8 3 1 15.9 0.51
 -8 3 1 17.23 0.44
 -8 3 1 17.04 0.78
 -8 3 1 16.29 0.47
 7 -3 -1 0.36 0.06
 7 -3 -1 0.52 0.07
 7 -3 -1 0.41 0.06
 7 -3 -1 0.49 0.06
 -7 3 1 0.34 0.04
 -7 3 1 0.38 0.07
 -7 3 1 0.1 0.15
 -7 3 1 0.23 0.21
 -7 3 1 0.34 0.05
 -7 3 1 0.43 0.06
 6 -3 -1 0.09 0.04
 6 -3 -1 0.05 0.05
 6 -3 -1 0.06 0.17
 6 -3 -1 0.11 0.04
 6 -3 -1 0.08 0.03
 6 -3 -1 0.04 0.04
 -6 3 1 0.2 0.23
 -6 3 1 0.11 0.15
 -6 3 1 0.05 0.04
 -6 3 1 0.09 0.05
 -6 3 1 0.02 0.12
 -6 3 1 0.06 0.04
 -6 3 1 0.06 0.03
 5 -3 -1 5.36 0.16
 5 -3 -1 5.46 0.4
 5 -3 -1 5.86 0.32
 5 -3 -1 5.49 0.32
 5 -3 -1 5.11 0.15
 5 -3 -1 5.02 0.43
 5 -3 -1 5.82 0.27
 5 -3 -1 5.49 0.44
 5 -3 -1 5.48 0.17
 5 -3 -1 5.51 0.44
 5 -3 -1 5.49 0.17
 5 -3 -1 5.27 0.18
 5 -3 -1 5.31 0.17
 -5 3 1 5.43 0.21
 -5 3 1 4.53 0.42
 -5 3 1 5.33 0.41
 -5 3 1 5.82 0.44
 -5 3 1 5.38 0.36
 -5 3 1 5.21 0.19
 -5 3 1 5.57 0.18
 -5 3 1 5.44 0.17
 -5 3 1 5.14 0.15
 -5 3 1 5.76 0.32
 -5 3 1 5.07 0.41
 4 -3 -1 1.47 0.23
 4 -3 -1 1.41 0.23
 4 -3 -1 1.78 0.08
 4 -3 -1 1.75 0.07
 4 -3 -1 1.78 0.21
 4 -3 -1 1.63 0.25
 4 -3 -1 1.66 0.14
 4 -3 -1 1.84 0.12
 4 -3 -1 1.73 0.25
 4 -3 -1 1.76 0.08
 4 -3 -1 1.75 0.23
 4 -3 -1 2.2 0.22
 4 -3 -1 1.78 0.07
 4 -3 -1 2.11 0.28
 4 -3 -1 1.85 0.08
 -4 3 1 1.67 0.08
 -4 3 1 2.05 0.21
 -4 3 1 1.62 0.24
 -4 3 1 1.7 0.16
 -4 3 1 1.75 0.08
 -4 3 1 1.85 0.25
 -4 3 1 1.72 0.25
 -4 3 1 1.71 0.06
 -4 3 1 1.49 0.19
 -4 3 1 1.72 0.25
 -4 3 1 1.75 0.11
 -4 3 1 1.61 0.23
 -4 3 1 1.62 0.09
 -4 3 1 1.9 0.26
 3 -3 -1 14.43 0.63
 3 -3 -1 14.84 0.37
 3 -3 -1 13.97 0.55
 3 -3 -1 14.55 0.64
 3 -3 -1 14.16 0.41
 3 -3 -1 14.25 0.44
 3 -3 -1 14.27 0.58
 3 -3 -1 14.22 0.38
 3 -3 -1 14.24 0.55
 3 -3 -1 14.19 0.55
 3 -3 -1 15.5 0.64
 3 -3 -1 14.16 0.62
 3 -3 -1 14.14 0.57
 3 -3 -1 14.84 0.44
 3 -3 -1 13.92 0.52
 -3 3 1 14.8 0.41
 -3 3 1 14.26 0.53
 -3 3 1 14.49 0.63
 -3 3 1 14.73 0.51
 -3 3 1 14.57 0.54
 -3 3 1 13.57 0.6
 -3 3 1 14.96 0.57
 -3 3 1 14.35 0.59
 -3 3 1 14.54 0.39
 -3 3 1 14.35 0.36
 -3 3 1 15.44 0.64
 -3 3 1 14.4 0.42
 -3 3 1 13.96 0.57
 -3 3 1 14.35 0.64
 2 -3 -1 4.14 0.3
 2 -3 -1 3.75 0.29
 2 -3 -1 3.29 0.25
 2 -3 -1 3.79 0.21
 2 -3 -1 3.73 0.16
 2 -3 -1 4.03 0.3
 2 -3 -1 3.63 0.23
 2 -3 -1 3.73 0.16
 2 -3 -1 4.34 0.31
 2 -3 -1 4.37 0.26
 2 -3 -1 3.85 0.23
 -2 3 1 3.81 0.28
 -2 3 1 3.76 0.23
 -2 3 1 3.76 0.31
 -2 3 1 3.59 0.29
 -2 3 1 3.56 0.29
 -2 3 1 4.64 0.28
 -2 3 1 3.95 0.22
 -2 3 1 4.25 0.31
 -2 3 1 3.79 0.19
 -2 3 1 4.05 0.13
 -2 3 1 3.78 0.2
 -2 3 1 3.77 0.14
 -2 3 1 3.63 0.23
 1 -3 -1 1.81 0.11
 1 -3 -1 2.17 0.24
 1 -3 -1 1.83 0.08
 1 -3 -1 1.95 0.16
 1 -3 -1 1.98 0.14
 1 -3 -1 1.76 0.18
 1 -3 -1 2.07 0.22
 1 -3 -1 1.72 0.13
 1 -3 -1 1.98 0.22
 1 -3 -1 1.78 0.21
 1 -3 -1 2.07 0.2
 -1 3 1 1.97 0.14
 -1 3 1 1.94 0.16
 -1 3 1 2.08 0.17
 -1 3 1 1.73 0.21
 -1 3 1 2.16 0.23
 -1 3 1 1.91 0.08
 -1 3 1 1.96 0.2
 -1 3 1 1.71 0.2
 -1 3 1 2.38 0.19
 -1 3 1 2.04 0.12
 -1 3 1 1.92 0.14
 -1 3 1 2.05 0.12
 -1 3 1 1.66 0.19
 0 -3 -1 57.79 1.61
 0 -3 -1 55.52 1.52
 0 -3 -1 56.54 1.48
 0 -3 -1 54.9 1.62
 0 -3 -1 56.45 1.51
 0 -3 -1 56.32 1.57
 0 -3 -1 55.2 1.51
 0 -3 -1 56.91 1.57
 0 -3 -1 57.09 1.7
 0 -3 -1 54.28 1.61
 0 -3 -1 55.84 1.55
 0 -3 -1 57.11 1.61
 0 -3 -1 60.36 1.5
 0 3 1 58.14 1.78
 0 3 1 53.86 1.48
 0 3 1 56.18 1.49
 0 3 1 58.45 1.63
 0 3 1 55.91 1.49
 0 3 1 53.82 1.61
 0 3 1 55.51 1.56
 0 3 1 55.09 1.51
 0 3 1 58.53 1.62
 0 3 1 58.49 1.61
 0 3 1 54.99 1.51
 -1 -3 -1 75.08 2.08
 -1 -3 -1 79.51 2.03
 -1 -3 -1 76.88 2.09
 -1 -3 -1 74.47 1.98
 -1 -3 -1 74.08 2.08
 -1 -3 -1 77.66 2.1
 -1 -3 -1 79.49 2.28
 -1 -3 -1 77.67 1.96
 -1 -3 -1 76.46 2
 -1 -3 -1 78.66 2.14
 -1 -3 -1 75.43 2.08
 -1 -3 -1 76.64 1.97
 -1 -3 -1 73.78 2.08
 -1 -3 -1 74.72 2.03
 1 3 1 77.34 2.1
 1 3 1 76.51 2.12
 1 3 1 77.33 1.97
 1 3 1 77.61 2.04
 1 3 1 74.94 1.93
 1 3 1 78.56 2.1
 1 3 1 77.71 2.12
 1 3 1 73.31 1.99
 1 3 1 77.87 2.4
 1 3 1 77.14 2.09
 1 3 1 75.6 1.94
 1 3 1 74.54 2.09
 -2 -3 -1 120.09 2.96
 -2 -3 -1 117.94 3.2
 -2 -3 -1 121.47 3.27
 -2 -3 -1 120.92 3.54
 -2 -3 -1 119.52 3.04
 -2 -3 -1 121.97 3.04
 -2 -3 -1 114.31 3.11
 -2 -3 -1 121.72 3.12
 -2 -3 -1 116.72 3.11
 -2 -3 -1 116.94 3.11
 -2 -3 -1 118.2 3.24
 -2 -3 -1 117.63 3.11
 -2 -3 -1 117.54 2.95
 -2 -3 -1 114.16 3.1
 -2 -3 -1 119.5 3.13
 2 3 1 118.76 3.13
 2 3 1 115 3.12
 2 3 1 125.15 3.14
 2 3 1 117.19 3.25
 2 3 1 121.29 3.13
 2 3 1 118.8 3.27
 2 3 1 116.33 3.05
 2 3 1 118.49 3.05
 -3 -3 -1 10.93 0.35
 -3 -3 -1 11.08 0.48
 -3 -3 -1 10.32 0.45
 -3 -3 -1 10.46 0.36
 -3 -3 -1 11.36 0.36
 -3 -3 -1 10.74 0.46
 -3 -3 -1 10.97 0.45
 -3 -3 -1 11.25 0.41
 -3 -3 -1 10.23 0.48
 3 3 1 10.37 0.37
 3 3 1 10.88 0.45
 3 3 1 10.51 0.27
 3 3 1 10.7 0.27
 3 3 1 10.27 0.41
 3 3 1 10.34 0.38
 3 3 1 10.54 0.39
 3 3 1 10.47 0.38
 3 3 1 10.51 0.28
 3 3 1 10.04 0.48
 3 3 1 10.77 0.49
 -4 -3 -1 4.49 0.28
 -4 -3 -1 4.32 0.21
 -4 -3 -1 4.92 0.21
 -4 -3 -1 4.65 0.32
 -4 -3 -1 5.29 0.29
 -4 -3 -1 4.62 0.22
 -4 -3 -1 5 0.32
 4 3 1 4.95 0.14
 4 3 1 4.62 0.3
 4 3 1 4.84 0.15
 4 3 1 4.86 0.14
 4 3 1 5.01 0.14
 4 3 1 4.88 0.35
 4 3 1 4.85 0.15
 4 3 1 4.84 0.13
 4 3 1 4.84 0.15
 4 3 1 4.71 0.15
 -5 -3 -1 9.13 0.51
 -5 -3 -1 9.13 0.47
 -5 -3 -1 9.37 0.38
 -5 -3 -1 9.93 0.46
 -5 -3 -1 8.83 0.48
 -5 -3 -1 9.55 0.35
 5 3 1 9.39 0.27
 5 3 1 9.28 0.25
 5 3 1 9.66 0.24
 5 3 1 9.56 0.26
 5 3 1 9.63 0.48
 5 3 1 9.51 0.26
 5 3 1 9.16 0.27
 5 3 1 9.13 0.52
 5 3 1 9.46 0.26
 5 3 1 9.58 0.25
 -6 -3 -1 0.62 0.2
 -6 -3 -1 0.39 0.11
 -6 -3 -1 0.34 0.18
 -6 -3 -1 0.81 0.22
 -6 -3 -1 0.49 0.1
 6 3 1 0.41 0.06
 6 3 1 0.45 0.06
 6 3 1 0.44 0.05
 6 3 1 0.44 0.05
 6 3 1 0.47 0.06
 6 3 1 0.4 0.18
 6 3 1 0.4 0.05
 6 3 1 0.36 0.05
 6 3 1 0.49 0.05
 -7 -3 -1 2.14 0.21
 7 3 1 1.33 0.1
 7 3 1 1.56 0.09
 7 3 1 1.41 0.09
 7 3 1 1.49 0.1
 7 3 1 1.7 0.11
 7 3 1 1.61 0.08
 7 3 1 1.54 0.09
 7 3 1 1.53 0.08
 -8 -3 -1 3.1 0.33
 -8 -3 -1 3.53 0.27
 8 3 1 3.42 0.14
 8 3 1 3.68 0.15
 8 3 1 3.05 0.16
 8 3 1 3.3 0.16
 8 3 1 3.23 0.15
 8 3 1 3.51 0.13
 -9 -3 -1 0.16 0.2
 9 3 1 0.09 0.07
 9 3 1 0.2 0.07
 9 3 1 -0.02 0.05
 9 3 1 -0.02 0.05
 9 3 1 -0.04 0.07
 10 3 1 0.64 0.1
 10 3 1 0.73 0.11
 10 3 1 0.59 0.1
 11 3 1 0.26 0.09
 11 3 1 0.16 0.09
 11 3 1 0.14 0.09
 11 -4 -1 2.4 0.16
 11 -4 -1 2.23 0.19
 -11 4 1 2.13 0.13
 10 -4 -1 1.24 0.11
 10 -4 -1 0.85 0.11
 10 -4 -1 1.41 0.11
 10 -4 -1 1.41 0.13
 -10 4 1 1.33 0.12
 -10 4 1 1.59 0.15
 -10 4 1 1.18 0.1
 9 -4 -1 2.67 0.17
 9 -4 -1 2.49 0.14
 9 -4 -1 2.58 0.15
 9 -4 -1 2.31 0.13
 -9 4 1 2.36 0.14
 -9 4 1 2.31 0.11
 -9 4 1 2.56 0.17
 8 -4 -1 5.59 0.2
 8 -4 -1 5.48 0.22
 8 -4 -1 5.43 0.21
 8 -4 -1 5.51 0.2
 -8 4 1 5.45 0.18
 -8 4 1 5.29 0.2
 -8 4 1 5.33 0.43
 -8 4 1 5.97 0.24
 7 -4 -1 8.11 0.24
 7 -4 -1 7.58 0.26
 7 -4 -1 8.1 0.24
 7 -4 -1 8.03 0.24
 7 -4 -1 8.17 0.26
 -7 4 1 7.58 0.23
 -7 4 1 7.88 0.25
 -7 4 1 8.3 0.47
 -7 4 1 7.61 0.28
 6 -4 -1 9.99 0.28
 6 -4 -1 9.51 0.61
 6 -4 -1 10.12 0.3
 6 -4 -1 9.32 0.29
 6 -4 -1 9.82 0.3
 6 -4 -1 9.79 0.27
 -6 4 1 10.2 0.5
 -6 4 1 9.49 0.27
 -6 4 1 9.58 0.29
 -6 4 1 10.66 0.55
 -6 4 1 10.11 0.32
 -6 4 1 10.06 0.3
 5 -4 -1 12.71 0.57
 5 -4 -1 12.63 0.32
 5 -4 -1 12.66 0.37
 5 -4 -1 12.75 0.43
 5 -4 -1 12.68 0.33
 5 -4 -1 11.95 0.63
 5 -4 -1 11.86 0.56
 5 -4 -1 12.61 0.35
 5 -4 -1 13.13 0.72
 5 -4 -1 12.71 0.36
 5 -4 -1 12.96 0.66
 5 -4 -1 12.91 0.34
 -5 4 1 12.3 0.55
 -5 4 1 12.84 0.36
 -5 4 1 12.9 0.33
 -5 4 1 13.39 0.59
 -5 4 1 12.73 0.39
 -5 4 1 13.05 0.4
 -5 4 1 13.2 0.38
 -5 4 1 13.14 0.7
 -5 4 1 13.22 0.37
 4 -4 -1 0.49 0.21
 4 -4 -1 0.57 0.16
 4 -4 -1 0.52 0.21
 4 -4 -1 0.69 0.09
 4 -4 -1 0.43 0.05
 4 -4 -1 0.15 0.15
 4 -4 -1 0.48 0.05
 4 -4 -1 0.36 0.14
 4 -4 -1 0.46 0.04
 4 -4 -1 0.27 0.18
 4 -4 -1 0.43 0.17
 4 -4 -1 0.12 0.19
 4 -4 -1 0.51 0.04
 4 -4 -1 0.55 0.05
 4 -4 -1 0.55 0.05
 -4 4 1 0.42 0.19
 -4 4 1 0.56 0.05
 -4 4 1 0.54 0.17
 -4 4 1 0.87 0.22
 -4 4 1 0.44 0.2
 -4 4 1 0.61 0.07
 -4 4 1 0.48 0.12
 -4 4 1 0.63 0.05
 -4 4 1 0.59 0.05
 -4 4 1 0.45 0.19
 -4 4 1 0.27 0.14
 -4 4 1 0.53 0.04
 -4 4 1 0.36 0.05
 -4 4 1 0.45 0.22
 3 -4 -1 7.67 0.5
 3 -4 -1 8.13 0.43
 3 -4 -1 8.13 0.23
 3 -4 -1 8.11 0.5
 3 -4 -1 8.26 0.41
 3 -4 -1 7.94 0.3
 3 -4 -1 8.22 0.26
 3 -4 -1 7.96 0.25
 3 -4 -1 7.97 0.5
 3 -4 -1 8.48 0.37
 3 -4 -1 7.94 0.41
 3 -4 -1 7.75 0.48
 3 -4 -1 8.45 0.44
 -3 4 1 8.37 0.26
 -3 4 1 7.92 0.26
 -3 4 1 8.12 0.22
 -3 4 1 8.27 0.36
 -3 4 1 7.87 0.24
 -3 4 1 8.45 0.25
 -3 4 1 8.47 0.36
 -3 4 1 8.83 0.4
 -3 4 1 8.08 0.46
 -3 4 1 8.12 0.4
 -3 4 1 7.94 0.5
 -3 4 1 7.63 0.49
 -3 4 1 8.22 0.45
 -3 4 1 8 0.48
 -3 4 1 8.65 0.52
 2 -4 -1 15.47 0.63
 2 -4 -1 16.72 0.51
 2 -4 -1 16.76 0.72
 2 -4 -1 16.34 0.51
 2 -4 -1 16.68 0.5
 2 -4 -1 15.13 0.69
 2 -4 -1 16.74 0.63
 2 -4 -1 16.03 0.47
 2 -4 -1 15.08 0.69
 2 -4 -1 17.01 0.6
 2 -4 -1 17.31 0.6
 2 -4 -1 16.27 0.47
 2 -4 -1 16.15 0.72
 2 -4 -1 17.57 0.58
 -2 4 1 16.98 0.61
 -2 4 1 17.92 0.73
 -2 4 1 16.1 0.56
 -2 4 1 15.99 0.58
 -2 4 1 16.84 0.67
 -2 4 1 16.82 0.45
 -2 4 1 16.23 0.69
 -2 4 1 17.33 0.64
 -2 4 1 17.44 0.73
 -2 4 1 16.27 0.47
 -2 4 1 17.27 0.72
 -2 4 1 15.7 0.59
 -2 4 1 17.25 0.56
 1 -4 -1 0.38 0.09
 1 -4 -1 0.3 0.1
 1 -4 -1 0.26 0.04
 1 -4 -1 0.28 0.13
 1 -4 -1 0.39 0.15
 1 -4 -1 0.43 0.14
 1 -4 -1 0.21 0.13
 1 -4 -1 0.22 0.08
 1 -4 -1 0.37 0.08
 1 -4 -1 0.13 0.11
 1 -4 -1 0.25 0.06
 1 -4 -1 0.21 0.13
 1 -4 -1 0.36 0.11
 -1 4 1 0.32 0.14
 -1 4 1 0.18 0.13
 -1 4 1 0.4 0.11
 -1 4 1 0.15 0.08
 -1 4 1 0.39 0.09
 -1 4 1 0.14 0.12
 -1 4 1 0.31 0.04
 -1 4 1 0.33 0.07
 -1 4 1 0.3 0.13
 -1 4 1 0.13 0.1
 -1 4 1 0.27 0.13
 -1 4 1 0.29 0.11
 0 -4 -1 45.93 1.4
 0 -4 -1 44.99 1.32
 0 -4 -1 46.44 1.23
 0 -4 -1 45.8 1.28
 0 -4 -1 44.43 1.41
 0 -4 -1 46.01 1.27
 0 -4 -1 46.43 1.33
 0 -4 -1 45.12 1.4
 0 -4 -1 46.02 1.27
 0 -4 -1 45.11 1.3
 0 -4 -1 44.11 1.39
 0 -4 -1 45.28 1.28
 0 -4 -1 46.06 1.39
 0 -4 -1 47.88 1.33
 0 4 1 45.62 1.3
 0 4 1 47.88 1.41
 0 4 1 44.02 1.4
 0 4 1 45.65 1.4
 0 4 1 45.27 1.28
 0 4 1 45.32 1.32
 0 4 1 44.23 1.41
 0 4 1 46.2 1.26
 0 4 1 45.11 1.46
 0 4 1 46.06 1.27
 0 4 1 44.23 1.27
 -1 -4 -1 2.39 0.17
 -1 -4 -1 2.01 0.2
 -1 -4 -1 2.05 0.09
 -1 -4 -1 2.16 0.23
 -1 -4 -1 1.77 0.19
 -1 -4 -1 2.22 0.14
 -1 -4 -1 2.33 0.19
 -1 -4 -1 2.26 0.09
 -1 -4 -1 1.94 0.21
 -1 -4 -1 2.24 0.22
 -1 -4 -1 2.32 0.21
 -1 -4 -1 2.33 0.23
 -1 -4 -1 2.49 0.22
 -1 -4 -1 2.31 0.19
 1 4 1 2.39 0.23
 1 4 1 2.35 0.14
 1 4 1 2.35 0.24
 1 4 1 2.05 0.22
 1 4 1 1.92 0.18
 1 4 1 2.18 0.17
 1 4 1 2.04 0.2
 1 4 1 2.14 0.14
 1 4 1 2.07 0.19
 1 4 1 1.79 0.21
 1 4 1 2.1 0.18
 -2 -4 -1 4.35 0.31
 -2 -4 -1 4.12 0.15
 -2 -4 -1 3.97 0.26
 -2 -4 -1 3.64 0.19
 -2 -4 -1 3.72 0.26
 -2 -4 -1 3.75 0.25
 -2 -4 -1 4.02 0.26
 -2 -4 -1 4.07 0.1
 -2 -4 -1 3.84 0.24
 -2 -4 -1 3.93 0.25
 -2 -4 -1 3.45 0.22
 -2 -4 -1 3.91 0.13
 -2 -4 -1 4.11 0.2
 -2 -4 -1 3.87 0.25
 -2 -4 -1 3.78 0.25
 2 4 1 3.86 0.11
 2 4 1 4 0.26
 2 4 1 4.4 0.28
 2 4 1 3.72 0.12
 2 4 1 3.84 0.2
 2 4 1 3.89 0.26
 2 4 1 3.93 0.26
 2 4 1 3.33 0.27
 2 4 1 3.76 0.26
 2 4 1 3.67 0.26
 -3 -4 -1 20.78 0.66
 -3 -4 -1 21.12 0.57
 -3 -4 -1 20.13 0.57
 -3 -4 -1 20.38 0.65
 -3 -4 -1 20.89 0.74
 -3 -4 -1 20.08 0.66
 -3 -4 -1 19.95 0.67
 -3 -4 -1 20.88 0.76
 -3 -4 -1 21.44 0.67
 -3 -4 -1 21.25 0.66
 -3 -4 -1 21.12 0.75
 -3 -4 -1 21.22 0.66
 -3 -4 -1 21.01 0.68
 -3 -4 -1 20.55 0.65
 3 4 1 19.56 0.78
 3 4 1 21.09 0.71
 3 4 1 20.83 0.53
 3 4 1 20.88 0.51
 3 4 1 21.17 0.8
 3 4 1 21.31 0.74
 3 4 1 21.5 0.7
 3 4 1 21.06 0.5
 3 4 1 21.6 0.71
 3 4 1 21.16 0.52
 3 4 1 21.03 0.53
 3 4 1 21.55 0.68
 3 4 1 21 0.51
 3 4 1 20.75 0.7
 -4 -4 -1 18.44 0.62
 -4 -4 -1 18.83 0.59
 -4 -4 -1 18 0.73
 -4 -4 -1 18.73 0.65
 -4 -4 -1 18.19 0.72
 -4 -4 -1 17.32 0.59
 4 4 1 18.58 0.46
 4 4 1 18.68 0.47
 4 4 1 18.34 0.46
 4 4 1 19.92 0.63
 4 4 1 17.99 0.7
 4 4 1 17.87 0.76
 4 4 1 18.64 0.46
 4 4 1 18.11 0.48
 4 4 1 18.91 0.45
 4 4 1 18.99 0.62
 4 4 1 18.17 0.48
 4 4 1 19.01 0.62
 4 4 1 18.79 0.61
 4 4 1 18.5 0.47
 -5 -4 -1 0.65 0.19
 -5 -4 -1 0.54 0.12
 -5 -4 -1 0.67 0.11
 -5 -4 -1 0.52 0.16
 -5 -4 -1 0.82 0.2
 5 4 1 0.74 0.05
 5 4 1 0.61 0.05
 5 4 1 0.63 0.05
 5 4 1 0.68 0.2
 5 4 1 0.51 0.06
 5 4 1 0.57 0.06
 5 4 1 0.74 0.19
 5 4 1 0.62 0.06
 5 4 1 0.69 0.05
 5 4 1 0.71 0.07
 -6 -4 -1 -0.06 0.17
 -6 -4 -1 -0.05 0.08
 -6 -4 -1 -0.02 0.08
 -6 -4 -1 0.13 0.18
 -6 -4 -1 -0.1 0.17
 6 4 1 -0.02 0.03
 6 4 1 0.03 0.05
 6 4 1 -0.05 0.04
 6 4 1 0.04 0.04
 6 4 1 -0.01 0.04
 6 4 1 0.04 0.04
 6 4 1 0.01 0.04
 6 4 1 0 0.03
 -7 -4 -1 1.34 0.19
 7 4 1 1.35 0.11
 7 4 1 1.61 0.09
 7 4 1 1.52 0.12
 7 4 1 1.53 0.09
 7 4 1 1.32 0.09
 7 4 1 1.34 0.11
 7 4 1 1.39 0.09
 -8 -4 -1 0.49 0.16
 8 4 1 0.36 0.07
 8 4 1 0.31 0.07
 8 4 1 0.17 0.07
 8 4 1 0.33 0.06
 8 4 1 0.49 0.07
 -9 -4 -1 0.12 0.2
 9 4 1 0.01 0.07
 9 4 1 0.07 0.07
 9 4 1 0.05 0.05
 9 4 1 0.05 0.07
 10 4 1 0.85 0.12
 10 4 1 0.81 0.09
 10 4 1 0.88 0.11
 10 4 1 1.09 0.12
 11 4 1 0.12 0.1
 11 4 1 0 0.09
 11 4 1 -0.01 0.08
 11 -5 -1 2.75 0.2
 11 -5 -1 2.57 0.17
 -11 5 1 2.55 0.16
 -11 5 1 2.65 0.14
 10 -5 -1 2.96 0.16
 10 -5 -1 3.27 0.2
 10 -5 -1 3.38 0.18
 -10 5 1 3.28 0.15
 -10 5 1 3.38 0.22
 -10 5 1 3.25 0.17
 9 -5 -1 1.95 0.13
 9 -5 -1 2.15 0.17
 9 -5 -1 2.04 0.14
 -9 5 1 2.2 0.14
 -9 5 1 1.97 0.11
 -9 5 1 2.05 0.18
 8 -5 -1 14.53 0.41
 8 -5 -1 14.43 0.44
 8 -5 -1 15.02 0.41
 -8 5 1 15.19 0.49
 -8 5 1 14.37 0.44
 -8 5 1 15.74 0.75
 -8 5 1 14.51 0.4
 7 -5 -1 1.87 0.11
 7 -5 -1 1.86 0.1
 7 -5 -1 1.7 0.13
 7 -5 -1 1.89 0.11
 -7 5 1 1.86 0.09
 -7 5 1 1.81 0.26
 -7 5 1 2.08 0.15
 -7 5 1 2.06 0.11
 6 -5 -1 0.69 0.07
 6 -5 -1 0.64 0.08
 6 -5 -1 0.68 0.06
 6 -5 -1 0.74 0.06
 -6 5 1 0.59 0.07
 -6 5 1 0.77 0.18
 -6 5 1 0.6 0.29
 -6 5 1 0.77 0.06
 -6 5 1 0.72 0.09
 5 -5 -1 2.12 0.31
 5 -5 -1 1.94 0.3
 5 -5 -1 1.86 0.1
 5 -5 -1 2.07 0.28
 5 -5 -1 1.89 0.08
 5 -5 -1 1.42 0.29
 5 -5 -1 1.95 0.16
 5 -5 -1 2.08 0.4
 5 -5 -1 1.83 0.09
 5 -5 -1 1.93 0.09
 5 -5 -1 2.02 0.11
 -5 5 1 1.81 0.08
 -5 5 1 2.2 0.13
 -5 5 1 2.07 0.29
 -5 5 1 2.11 0.11
 -5 5 1 1.78 0.1
 -5 5 1 1.95 0.09
 -5 5 1 1.97 0.22
 4 -5 -1 1.24 0.25
 4 -5 -1 1.5 0.32
 4 -5 -1 1.38 0.08
 4 -5 -1 1.36 0.08
 4 -5 -1 1.39 0.09
 4 -5 -1 1.23 0.23
 4 -5 -1 1.38 0.08
 4 -5 -1 1.45 0.23
 4 -5 -1 1.61 0.23
 4 -5 -1 1.53 0.3
 4 -5 -1 1.22 0.22
 4 -5 -1 1.43 0.14
 4 -5 -1 1.41 0.07
 -4 5 1 1.64 0.11
 -4 5 1 1.73 0.3
 -4 5 1 2.07 0.33
 -4 5 1 1.76 0.35
 -4 5 1 1.43 0.07
 -4 5 1 1.47 0.1
 -4 5 1 1.82 0.25
 -4 5 1 1.39 0.06
 -4 5 1 1.6 0.09
 -4 5 1 1.42 0.08
 -4 5 1 1.44 0.17
 3 -5 -1 0.01 0.14
 3 -5 -1 0.03 0.03
 3 -5 -1 -0.03 0.1
 3 -5 -1 0.07 0.11
 3 -5 -1 -0.04 0.06
 3 -5 -1 0.01 0.02
 3 -5 -1 0 0.04
 3 -5 -1 0 0.11
 3 -5 -1 0 0.03
 3 -5 -1 0.06 0.08
 3 -5 -1 -0.03 0.18
 3 -5 -1 -0.02 0.15
 3 -5 -1 -0.06 0.16
 3 -5 -1 0.17 0.12
 3 -5 -1 -0.08 0.18
 -3 5 1 -0.06 0.15
 -3 5 1 -0.01 0.03
 -3 5 1 -0.16 0.17
 -3 5 1 -0.01 0.1
 -3 5 1 0.07 0.16
 -3 5 1 -0.02 0.03
 -3 5 1 -0.07 0.12
 -3 5 1 -0.05 0.18
 -3 5 1 0.02 0.03
 -3 5 1 -0.23 0.17
 -3 5 1 0.17 0.14
 -3 5 1 -0.05 0.03
 -3 5 1 0.07 0.09
 -3 5 1 -0.01 0.03
 2 -5 -1 0.75 0.1
 2 -5 -1 0.82 0.21
 2 -5 -1 0.75 0.06
 2 -5 -1 0.91 0.19
 2 -5 -1 0.19 0.18
 2 -5 -1 0.68 0.2
 2 -5 -1 0.69 0.05
 2 -5 -1 0.93 0.15
 2 -5 -1 0.8 0.15
 2 -5 -1 0.92 0.12
 2 -5 -1 0.94 0.23
 2 -5 -1 0.54 0.21
 2 -5 -1 0.84 0.07
 2 -5 -1 0.81 0.07
 2 -5 -1 0.9 0.13
 -2 5 1 0.79 0.16
 -2 5 1 0.74 0.07
 -2 5 1 0.82 0.2
 -2 5 1 0.71 0.22
 -2 5 1 0.83 0.23
 -2 5 1 0.85 0.05
 -2 5 1 1.04 0.14
 -2 5 1 0.8 0.18
 -2 5 1 0.73 0.2
 -2 5 1 0.69 0.21
 -2 5 1 0.9 0.17
 -2 5 1 0.75 0.06
 -2 5 1 0.88 0.12
 -2 5 1 0.72 0.06
 1 -5 -1 9.73 0.34
 1 -5 -1 8.85 0.48
 1 -5 -1 9.62 0.43
 1 -5 -1 9.73 0.48
 1 -5 -1 9.41 0.28
 1 -5 -1 9.45 0.27
 1 -5 -1 9.83 0.54
 1 -5 -1 9.25 0.39
 1 -5 -1 8.74 0.54
 1 -5 -1 9.36 0.36
 1 -5 -1 10.02 0.54
 1 -5 -1 9.05 0.53
 1 -5 -1 9.15 0.4
 1 -5 -1 9.89 0.3
 -1 5 1 9.62 0.55
 -1 5 1 9.53 0.27
 -1 5 1 9.82 0.28
 -1 5 1 8.66 0.42
 -1 5 1 9.46 0.55
 -1 5 1 9.31 0.41
 -1 5 1 9.67 0.29
 -1 5 1 10.1 0.49
 -1 5 1 9.09 0.52
 -1 5 1 10.37 0.47
 -1 5 1 9.25 0.54
 -1 5 1 9.22 0.42
 -1 5 1 9.27 0.39
 -1 5 1 9.72 0.28
 -1 5 1 9.63 0.38
 0 -5 -1 0.02 0.02
 0 -5 -1 0.07 0.06
 0 -5 -1 0.02 0.1
 0 -5 -1 0.13 0.13
 0 -5 -1 -0.04 0.11
 0 -5 -1 -0.09 0.11
 0 -5 -1 0.07 0.13
 0 -5 -1 0.04 0.06
 0 -5 -1 0.06 0.04
 0 -5 -1 0.11 0.08
 0 -5 -1 0.02 0.03
 0 -5 -1 0 0.09
 0 -5 -1 0.01 0.13
 0 -5 -1 0.25 0.11
 0 -5 -1 -0.09 0.09
 0 5 1 0.13 0.08
 0 5 1 0.02 0.11
 0 5 1 0.06 0.03
 0 5 1 -0.11 0.09
 0 5 1 -0.01 0.1
 0 5 1 0.08 0.13
 0 5 1 -0.03 0.06
 0 5 1 -0.04 0.09
 0 5 1 0.03 0.02
 0 5 1 0.05 0.09
 0 5 1 -0.04 0.12
 0 5 1 0.01 0.12
 0 5 1 0.13 0.13
 0 5 1 -0.01 0.02
 -1 -5 -1 0.08 0.1
 -1 -5 -1 -0.07 0.11
 -1 -5 -1 0 0.03
 -1 -5 -1 0.07 0.11
 -1 -5 -1 -0.02 0.12
 -1 -5 -1 0.07 0.11
 -1 -5 -1 0.01 0.1
 -1 -5 -1 0.14 0.1
 -1 -5 -1 -0.05 0.11
 -1 -5 -1 0.07 0.07
 -1 -5 -1 0 0.02
 -1 -5 -1 0.03 0.03
 -1 -5 -1 -0.02 0.08
 -1 -5 -1 -0.16 0.1
 1 5 1 0 0.02
 1 5 1 -0.02 0.11
 1 5 1 -0.14 0.09
 1 5 1 0 0.02
 1 5 1 0.07 0.03
 1 5 1 -0.01 0.08
 1 5 1 -0.01 0.07
 1 5 1 0.03 0.02
 1 5 1 -0.04 0.06
 1 5 1 0.05 0.1
 1 5 1 0.02 0.03
 1 5 1 -0.05 0.09
 1 5 1 -0.06 0.02
 1 5 1 0.05 0.06
 1 5 1 0 0.03
 1 5 1 0.12 0.13
 1 5 1 0 0.1
 -2 -5 -1 1.48 0.08
 -2 -5 -1 1.37 0.2
 -2 -5 -1 1.4 0.14
 -2 -5 -1 1.16 0.18
 -2 -5 -1 1.51 0.05
 -2 -5 -1 1.64 0.21
 -2 -5 -1 1.37 0.2
 -2 -5 -1 1.7 0.18
 -2 -5 -1 1.65 0.22
 -2 -5 -1 1.43 0.2
 -2 -5 -1 1.4 0.19
 -2 -5 -1 1.52 0.19
 -2 -5 -1 1.47 0.07
 2 5 1 1.59 0.15
 2 5 1 1.56 0.07
 2 5 1 1.5 0.06
 2 5 1 1.51 0.07
 2 5 1 1.56 0.22
 2 5 1 1.33 0.2
 2 5 1 1.5 0.07
 2 5 1 1.43 0.2
 2 5 1 1.41 0.07
 2 5 1 1.6 0.15
 2 5 1 1.49 0.07
 2 5 1 1.68 0.13
 2 5 1 1.69 0.21
 2 5 1 1.31 0.19
 2 5 1 1.78 0.22
 -3 -5 -1 2.11 0.1
 -3 -5 -1 1.77 0.2
 -3 -5 -1 2.34 0.25
 -3 -5 -1 1.85 0.17
 -3 -5 -1 2.28 0.26
 -3 -5 -1 1.92 0.08
 -3 -5 -1 1.86 0.22
 -3 -5 -1 2 0.22
 -3 -5 -1 2.12 0.19
 -3 -5 -1 2.09 0.23
 -3 -5 -1 2.08 0.22
 -3 -5 -1 2.37 0.23
 -3 -5 -1 1.81 0.09
 -3 -5 -1 2.39 0.22
 3 5 1 2.09 0.24
 3 5 1 1.5 0.21
 3 5 1 2.23 0.28
 3 5 1 1.8 0.08
 3 5 1 2.17 0.19
 3 5 1 1.97 0.09
 3 5 1 1.95 0.09
 3 5 1 1.9 0.09
 3 5 1 1.89 0.08
 3 5 1 2.44 0.24
 3 5 1 1.88 0.08
 3 5 1 1.98 0.07
 3 5 1 2.13 0.26
 3 5 1 2.12 0.23
 -4 -5 -1 1.24 0.22
 -4 -5 -1 1.04 0.13
 -4 -5 -1 0.91 0.15
 -4 -5 -1 1.02 0.07
 -4 -5 -1 0.74 0.18
 -4 -5 -1 1.38 0.22
 -4 -5 -1 1.06 0.06
 4 5 1 1.13 0.08
 4 5 1 1.1 0.08
 4 5 1 0.72 0.18
 4 5 1 1.12 0.06
 4 5 1 1.1 0.07
 4 5 1 1.03 0.07
 4 5 1 1.2 0.18
 4 5 1 0.95 0.07
 4 5 1 1.07 0.07
 4 5 1 0.56 0.19
 4 5 1 0.94 0.17
 -5 -5 -1 2.23 0.3
 -5 -5 -1 2.11 0.19
 -5 -5 -1 2.11 0.1
 -5 -5 -1 2.05 0.29
 5 5 1 2.37 0.09
 5 5 1 2.11 0.11
 5 5 1 2.34 0.1
 5 5 1 2.15 0.11
 5 5 1 1.93 0.28
 5 5 1 2.08 0.09
 5 5 1 2.29 0.1
 5 5 1 2.15 0.1
 -6 -5 -1 0.57 0.24
 -6 -5 -1 0.25 0.11
 -6 -5 -1 -0.06 0.09
 -6 -5 -1 0.18 0.2
 6 5 1 0.08 0.04
 6 5 1 0.09 0.06
 6 5 1 -0.04 0.18
 6 5 1 0.05 0.05
 6 5 1 0.04 0.04
 6 5 1 0.07 0.05
 6 5 1 0.12 0.05
 6 5 1 0.1 0.04
 -7 -5 -1 1.17 0.18
 7 5 1 1.18 0.08
 7 5 1 1.04 0.1
 7 5 1 1.03 0.09
 7 5 1 0.99 0.1
 7 5 1 1.07 0.09
 7 5 1 1.1 0.09
 -8 -5 -1 0.76 0.19
 8 5 1 0.52 0.09
 8 5 1 0.79 0.09
 8 5 1 0.6 0.08
 8 5 1 0.65 0.07
 8 5 1 0.63 0.09
 9 5 1 -0.02 0.08
 9 5 1 -0.03 0.07
 9 5 1 0 0.08
 9 5 1 0.04 0.05
 9 5 1 0 0.06
 10 5 1 2.02 0.16
 10 5 1 1.55 0.13
 10 5 1 1.62 0.15
 10 5 1 1.48 0.13
 11 5 1 0.48 0.1
 11 5 1 0.37 0.11
 11 5 1 0.41 0.11
 11 -6 -1 0.66 0.12
 11 -6 -1 0.88 0.13
 11 -6 -1 0.66 0.1
 -11 6 1 0.76 0.09
 -11 6 1 0.78 0.1
 10 -6 -1 -0.03 0.09
 10 -6 -1 0.06 0.08
 10 -6 -1 0.06 0.08
 -10 6 1 0.1 0.07
 -10 6 1 -0.09 0.08
 -10 6 1 0.07 0.11
 9 -6 -1 0.03 0.08
 9 -6 -1 -0.08 0.06
 9 -6 -1 -0.09 0.08
 -9 6 1 0.03 0.06
 -9 6 1 0.05 0.07
 -9 6 1 0.18 0.1
 8 -6 -1 3.12 0.18
 8 -6 -1 3.33 0.15
 8 -6 -1 3.29 0.16
 8 -6 -1 3.26 0.14
 -8 6 1 3.19 0.2
 -8 6 1 3.12 0.13
 -8 6 1 2.93 0.16
 -8 6 1 3.06 0.38
 7 -6 -1 15.51 0.41
 7 -6 -1 14.78 0.41
 7 -6 -1 14.94 0.45
 7 -6 -1 15.05 0.45
 -7 6 1 15.99 0.5
 -7 6 1 14.38 0.45
 -7 6 1 15.04 0.41
 -7 6 1 16.1 0.73
 6 -6 -1 0.72 0.07
 6 -6 -1 0.68 0.07
 6 -6 -1 0.66 0.08
 6 -6 -1 0.59 0.06
 -6 6 1 0.79 0.08
 -6 6 1 0.63 0.06
 -6 6 1 0.49 0.09
 -6 6 1 0.56 0.07
 -6 6 1 0.79 0.2
 5 -6 -1 1.16 0.28
 5 -6 -1 0.9 0.08
 5 -6 -1 1.05 0.06
 5 -6 -1 1.07 0.28
 5 -6 -1 0.97 0.09
 5 -6 -1 0.94 0.07
 5 -6 -1 0.98 0.08
 5 -6 -1 1.19 0.15
 -5 6 1 1.02 0.07
 -5 6 1 1.08 0.09
 -5 6 1 1.16 0.07
 -5 6 1 1.01 0.09
 -5 6 1 1 0.25
 -5 6 1 1.04 0.18
 -5 6 1 1.02 0.1
 4 -6 -1 0.52 0.04
 4 -6 -1 0.44 0.06
 4 -6 -1 0.42 0.05
 4 -6 -1 0.25 0.27
 4 -6 -1 0.55 0.2
 4 -6 -1 0.42 0.16
 4 -6 -1 0.08 0.27
 4 -6 -1 0.46 0.1
 4 -6 -1 0.41 0.19
 4 -6 -1 0.47 0.06
 -4 6 1 0.42 0.14
 -4 6 1 0.5 0.07
 -4 6 1 0.56 0.05
 -4 6 1 0.53 0.05
 -4 6 1 0.65 0.26
 -4 6 1 0.44 0.06
 -4 6 1 0.34 0.2
 -4 6 1 0.35 0.05
 3 -6 -1 0.61 0.05
 3 -6 -1 0.74 0.12
 3 -6 -1 0.5 0.06
 3 -6 -1 0.86 0.27
 3 -6 -1 0.67 0.17
 3 -6 -1 0.39 0.2
 3 -6 -1 0.61 0.04
 3 -6 -1 0.55 0.17
 3 -6 -1 0.57 0.06
 3 -6 -1 0.16 0.24
 3 -6 -1 0.66 0.28
 -3 6 1 0.23 0.25
 -3 6 1 0.59 0.26
 -3 6 1 0.52 0.18
 -3 6 1 0.54 0.06
 -3 6 1 0.62 0.05
 -3 6 1 0.57 0.18
 -3 6 1 0.36 0.25
 -3 6 1 0.64 0.06
 -3 6 1 0.55 0.06
 -3 6 1 0.65 0.13
 2 -6 -1 0.01 0.18
 2 -6 -1 0.07 0.04
 2 -6 -1 0.08 0.17
 2 -6 -1 0.29 0.16
 2 -6 -1 -0.1 0.09
 2 -6 -1 0.08 0.04
 2 -6 -1 -0.01 0.07
 2 -6 -1 0.01 0.09
 2 -6 -1 0.23 0.19
 2 -6 -1 0.06 0.11
 2 -6 -1 0.09 0.03
 2 -6 -1 -0.09 0.1
 2 -6 -1 -0.28 0.19
 2 -6 -1 -0.03 0.19
 2 -6 -1 0.12 0.05
 -2 6 1 0.06 0.03
 -2 6 1 0.04 0.03
 -2 6 1 0.02 0.03
 -2 6 1 0.04 0.14
 -2 6 1 0.1 0.09
 -2 6 1 -0.16 0.16
 -2 6 1 0.02 0.18
 -2 6 1 -0.22 0.18
 -2 6 1 0.15 0.13
 -2 6 1 0.15 0.14
 -2 6 1 -0.05 0.18
 -2 6 1 0.17 0.21
 -2 6 1 0.01 0.04
 1 -6 -1 2.4 0.3
 1 -6 -1 1.57 0.16
 1 -6 -1 1.84 0.16
 1 -6 -1 1.95 0.29
 1 -6 -1 1.54 0.31
 1 -6 -1 1.89 0.09
 1 -6 -1 2.31 0.33
 1 -6 -1 1.79 0.11
 1 -6 -1 1.86 0.21
 1 -6 -1 2.04 0.09
 1 -6 -1 1.42 0.19
 1 -6 -1 1.14 0.26
 1 -6 -1 2.23 0.33
 1 -6 -1 1.8 0.08
 1 -6 -1 2.05 0.24
 -1 6 1 1.76 0.3
 -1 6 1 1.9 0.09
 -1 6 1 1.33 0.22
 -1 6 1 1.96 0.08
 -1 6 1 1.73 0.26
 -1 6 1 2.03 0.33
 -1 6 1 1.61 0.31
 -1 6 1 1.7 0.08
 -1 6 1 1.71 0.21
 -1 6 1 1.75 0.31
 -1 6 1 1.55 0.23
 -1 6 1 1.83 0.07
 -1 6 1 1.86 0.18
 0 -6 -1 0.55 0.1
 0 -6 -1 0.36 0.04
 0 -6 -1 -0.09 0.16
 0 -6 -1 0.41 0.05
 0 -6 -1 0.32 0.18
 0 -6 -1 0.28 0.17
 0 -6 -1 0.29 0.15
 0 -6 -1 0.45 0.05
 0 -6 -1 0.2 0.12
 0 -6 -1 0.18 0.18
 0 -6 -1 0.24 0.15
 0 -6 -1 0.51 0.15
 0 -6 -1 0.43 0.06
 0 -6 -1 0.26 0.09
 0 -6 -1 0.42 0.13
 0 6 1 0.41 0.05
 0 6 1 0.35 0.14
 0 6 1 0.39 0.04
 0 6 1 0.33 0.17
 0 6 1 0.43 0.14
 0 6 1 0.51 0.04
 0 6 1 0.4 0.04
 0 6 1 0.3 0.18
 0 6 1 0.37 0.04
 0 6 1 0.38 0.04
 0 6 1 0.39 0.1
 0 6 1 0.19 0.18
 0 6 1 0.49 0.19
 0 6 1 0.4 0.19
 -1 -6 -1 18.97 0.47
 -1 -6 -1 18.35 0.51
 -1 -6 -1 18.63 0.69
 -1 -6 -1 19.42 0.8
 -1 -6 -1 17.74 0.75
 -1 -6 -1 17.99 0.61
 -1 -6 -1 16.94 0.8
 -1 -6 -1 18.47 0.54
 -1 -6 -1 17.77 0.78
 -1 -6 -1 17.49 0.79
 -1 -6 -1 19.07 0.75
 -1 -6 -1 17.52 0.68
 1 6 1 18.13 0.81
 1 6 1 18.63 0.52
 1 6 1 18.69 0.45
 1 6 1 18.25 0.79
 1 6 1 18.73 0.46
 1 6 1 18.76 0.48
 1 6 1 18.74 0.68
 1 6 1 19.1 0.66
 1 6 1 19.4 0.52
 1 6 1 18.82 0.47
 1 6 1 19.31 0.7
 1 6 1 17.8 0.71
 1 6 1 18.07 0.59
 1 6 1 18.85 0.81
 -2 -6 -1 5.5 0.38
 -2 -6 -1 5.43 0.15
 -2 -6 -1 5.22 0.19
 -2 -6 -1 5.18 0.4
 -2 -6 -1 5.74 0.41
 -2 -6 -1 5.34 0.27
 -2 -6 -1 5.91 0.4
 -2 -6 -1 5.33 0.41
 -2 -6 -1 5.11 0.39
 -2 -6 -1 5.26 0.35
 -2 -6 -1 5.06 0.35
 -2 -6 -1 5 0.17
 2 6 1 5.62 0.17
 2 6 1 5.54 0.16
 2 6 1 5.39 0.42
 2 6 1 5.7 0.17
 2 6 1 5.51 0.43
 2 6 1 5.69 0.16
 2 6 1 4.96 0.39
 2 6 1 5.86 0.27
 2 6 1 5.26 0.4
 2 6 1 5.83 0.27
 2 6 1 5.58 0.16
 2 6 1 5.63 0.37
 2 6 1 5.48 0.17
 2 6 1 5.29 0.3
 -3 -6 -1 18.92 0.76
 -3 -6 -1 18.64 0.74
 -3 -6 -1 17.3 0.52
 -3 -6 -1 17.82 0.46
 -3 -6 -1 18.35 0.73
 -3 -6 -1 18.37 0.71
 -3 -6 -1 18.06 0.74
 -3 -6 -1 18.68 0.77
 -3 -6 -1 17.68 0.71
 -3 -6 -1 17.77 0.49
 -3 -6 -1 17.65 0.62
 3 6 1 17.65 0.45
 3 6 1 18 0.48
 3 6 1 18.65 0.62
 3 6 1 18.35 0.46
 3 6 1 19.01 0.5
 3 6 1 18.33 0.45
 3 6 1 18.25 0.48
 3 6 1 18.53 0.76
 3 6 1 18.08 0.76
 3 6 1 18.06 0.46
 -4 -6 -1 3.96 0.16
 -4 -6 -1 4.29 0.12
 -4 -6 -1 4.22 0.14
 -4 -6 -1 3.92 0.25
 -4 -6 -1 3.99 0.34
 -4 -6 -1 4.64 0.39
 4 6 1 3.96 0.15
 4 6 1 4.23 0.36
 4 6 1 4.09 0.15
 4 6 1 3.95 0.14
 4 6 1 4.13 0.15
 4 6 1 4.05 0.15
 4 6 1 4.43 0.38
 4 6 1 4.41 0.13
 4 6 1 4.39 0.14
 -5 -6 -1 0.11 0.11
 -5 -6 -1 0.21 0.18
 -5 -6 -1 0.11 0.05
 -5 -6 -1 0.15 0.03
 5 6 1 0.17 0.06
 5 6 1 0.18 0.04
 5 6 1 0.16 0.05
 5 6 1 0.16 0.05
 5 6 1 0.08 0.05
 5 6 1 0.13 0.06
 5 6 1 0.57 0.2
 5 6 1 0.1 0.04
 -6 -6 -1 0.88 0.16
 -6 -6 -1 0.76 0.17
 -6 -6 -1 0.81 0.07
 6 6 1 0.69 0.07
 6 6 1 0.78 0.07
 6 6 1 0.8 0.09
 6 6 1 0.78 0.07
 6 6 1 0.85 0.08
 6 6 1 0.97 0.09
 -7 -6 -1 2.02 0.24
 7 6 1 2.21 0.11
 7 6 1 2.2 0.14
 7 6 1 1.76 0.12
 7 6 1 2.25 0.13
 7 6 1 2.09 0.12
 7 6 1 1.97 0.14
 -8 -6 -1 0.37 0.17
 8 6 1 0.27 0.06
 8 6 1 0.23 0.08
 8 6 1 0.19 0.07
 8 6 1 0.25 0.07
 8 6 1 0.2 0.08
 9 6 1 0.64 0.11
 9 6 1 0.55 0.09
 9 6 1 0.65 0.09
 9 6 1 0.54 0.08
 9 6 1 0.69 0.11
 10 6 1 1.42 0.12
 10 6 1 1.33 0.11
 10 6 1 1.51 0.14
 10 6 1 1.42 0.15
 11 6 1 -0.04 0.1
 11 6 1 0.08 0.09
 11 6 1 0.06 0.07
 11 6 1 0.02 0.1
 10 -7 -1 0.25 0.08
 10 -7 -1 0.49 0.1
 10 -7 -1 0.63 0.12
 -10 7 1 0.52 0.08
 -10 7 1 0.44 0.1
 9 -7 -1 1.18 0.12
 9 -7 -1 1.13 0.13
 9 -7 -1 1.06 0.1
 -9 7 1 1.27 0.15
 -9 7 1 1.09 0.09
 -9 7 1 1.07 0.11
 8 -7 -1 6 0.23
 8 -7 -1 6.16 0.26
 8 -7 -1 5.86 0.22
 8 -7 -1 6.16 0.21
 -8 7 1 6.31 0.29
 -8 7 1 6.18 0.24
 -8 7 1 5.9 0.21
 7 -7 -1 0.28 0.06
 7 -7 -1 0.4 0.08
 7 -7 -1 0.28 0.08
 7 -7 -1 0.43 0.07
 -7 7 1 0.2 0.07
 -7 7 1 0.49 0.06
 -7 7 1 0.54 0.1
 -7 7 1 0.45 0.22
 6 -7 -1 8.04 0.24
 6 -7 -1 7.96 0.27
 6 -7 -1 7.8 0.25
 6 -7 -1 8.03 0.27
 -6 7 1 7.56 0.27
 -6 7 1 8.7 0.31
 -6 7 1 7.75 0.28
 -6 7 1 8.23 0.24
 -6 7 1 8.49 0.5
 5 -7 -1 0.09 0.06
 5 -7 -1 0.19 0.1
 5 -7 -1 0.07 0.05
 5 -7 -1 0.05 0.04
 5 -7 -1 0.09 0.05
 -5 7 1 0.16 0.04
 -5 7 1 0.11 0.06
 -5 7 1 -0.05 0.15
 -5 7 1 0.07 0.06
 -5 7 1 0 0.06
 4 -7 -1 0 0.05
 4 -7 -1 -0.04 0.09
 4 -7 -1 0.04 0.16
 4 -7 -1 0.01 0.05
 4 -7 -1 0.07 0.17
 4 -7 -1 0.02 0.05
 -4 7 1 0 0.05
 -4 7 1 -0.01 0.05
 -4 7 1 0.05 0.04
 -4 7 1 -0.32 0.19
 -4 7 1 -0.07 0.2
 -4 7 1 0 0.05
 -4 7 1 0.05 0.03
 -4 7 1 -0.01 0.13
 3 -7 -1 0.16 0.04
 3 -7 -1 0.15 0.1
 3 -7 -1 0.12 0.16
 3 -7 -1 0.43 0.16
 3 -7 -1 0.08 0.05
 3 -7 -1 0.19 0.05
 -3 7 1 0.09 0.11
 -3 7 1 0.11 0.04
 -3 7 1 0.04 0.04
 -3 7 1 0.06 0.05
 -3 7 1 0.1 0.19
 -3 7 1 0.08 0.05
 -3 7 1 0.38 0.18
 -3 7 1 0.41 0.33
 2 -7 -1 0.87 0.07
 2 -7 -1 0.68 0.29
 2 -7 -1 0.86 0.1
 2 -7 -1 0.83 0.13
 2 -7 -1 0.76 0.17
 2 -7 -1 0.7 0.18
 2 -7 -1 0.95 0.09
 2 -7 -1 0.92 0.09
 -2 7 1 0.93 0.08
 -2 7 1 0.78 0.21
 -2 7 1 0.96 0.06
 -2 7 1 0.86 0.15
 -2 7 1 1.17 0.23
 -2 7 1 1.03 0.32
 -2 7 1 0.86 0.32
 -2 7 1 0.94 0.08
 1 -7 -1 3.23 0.3
 1 -7 -1 3.5 0.11
 1 -7 -1 3.16 0.23
 1 -7 -1 3.23 0.14
 1 -7 -1 3.41 0.12
 1 -7 -1 3.19 0.31
 1 -7 -1 3.59 0.46
 1 -7 -1 3.2 0.41
 1 -7 -1 3.25 0.16
 1 -7 -1 3.13 0.13
 1 -7 -1 3.35 0.24
 1 -7 -1 3.54 0.31
 -1 7 1 3.05 0.38
 -1 7 1 3.11 0.23
 -1 7 1 3.68 0.45
 -1 7 1 3.38 0.43
 -1 7 1 3.2 0.12
 -1 7 1 3.82 0.34
 -1 7 1 3.63 0.49
 -1 7 1 3.44 0.13
 -1 7 1 3.38 0.13
 -1 7 1 2.83 0.32
 0 -7 -1 1.22 0.14
 0 -7 -1 0.99 0.29
 0 -7 -1 1.15 0.07
 0 -7 -1 1.09 0.08
 0 -7 -1 1.29 0.11
 0 -7 -1 1.12 0.28
 0 -7 -1 1.06 0.08
 0 -7 -1 1.1 0.14
 0 -7 -1 1.01 0.21
 0 -7 -1 1.23 0.3
 0 -7 -1 1.1 0.2
 0 7 1 1.1 0.29
 0 7 1 1.1 0.07
 0 7 1 0.99 0.15
 0 7 1 1.2 0.07
 0 7 1 1.23 0.25
 0 7 1 0.76 0.14
 0 7 1 1.1 0.07
 0 7 1 1.2 0.07
 0 7 1 1.2 0.07
 0 7 1 1.57 0.3
 0 7 1 1.2 0.22
 0 7 1 1.12 0.23
 0 7 1 1.15 0.07
 -1 -7 -1 1.63 0.28
 -1 -7 -1 1.56 0.17
 -1 -7 -1 1.47 0.09
 -1 -7 -1 1.49 0.23
 -1 -7 -1 1.34 0.11
 -1 -7 -1 1.58 0.24
 -1 -7 -1 1.47 0.09
 -1 -7 -1 1.48 0.3
 -1 -7 -1 1.45 0.07
 1 7 1 1.36 0.07
 1 7 1 1.43 0.24
 1 7 1 1.36 0.17
 1 7 1 1.41 0.08
 1 7 1 1.33 0.08
 1 7 1 1.54 0.23
 1 7 1 1.48 0.3
 1 7 1 1.36 0.07
 1 7 1 1.52 0.31
 1 7 1 1.52 0.08
 1 7 1 1.53 0.08
 1 7 1 1.47 0.16
 1 7 1 1.22 0.21
 -2 -7 -1 13.63 0.41
 -2 -7 -1 14.16 0.38
 -2 -7 -1 14.4 0.69
 -2 -7 -1 14.65 0.54
 -2 -7 -1 13.9 0.72
 -2 -7 -1 15.2 0.65
 -2 -7 -1 15.7 0.65
 -2 -7 -1 14.24 0.44
 2 7 1 14.4 0.38
 2 7 1 14.22 0.39
 2 7 1 14.88 0.39
 2 7 1 14.37 0.68
 2 7 1 14.51 0.37
 2 7 1 15.49 0.41
 -3 -7 -1 0.1 0.15
 -3 -7 -1 0.23 0.04
 -3 -7 -1 0.09 0.05
 -3 -7 -1 0.22 0.1
 -3 -7 -1 0.32 0.21
 -3 -7 -1 0.02 0.18
 -3 -7 -1 0.17 0.03
 -3 -7 -1 0.05 0.19
 3 7 1 0.14 0.05
 3 7 1 0.18 0.05
 3 7 1 0.17 0.05
 3 7 1 0.21 0.03
 3 7 1 0.15 0.17
 3 7 1 0.17 0.05
 -4 -7 -1 5.67 0.43
 -4 -7 -1 4.92 0.29
 -4 -7 -1 5.09 0.15
 -4 -7 -1 5.15 0.2
 -4 -7 -1 5.23 0.17
 4 7 1 5.14 0.17
 4 7 1 5.06 0.18
 4 7 1 5.27 0.18
 4 7 1 5.18 0.18
 4 7 1 5.75 0.47
 4 7 1 5.31 0.17
 -5 -7 -1 0.68 0.08
 -5 -7 -1 0.67 0.06
 -5 -7 -1 0.61 0.05
 -5 -7 -1 0.69 0.15
 5 7 1 0.59 0.07
 5 7 1 0.6 0.07
 5 7 1 0.56 0.08
 5 7 1 0.63 0.08
 5 7 1 0.5 0.07
 -6 -7 -1 2.08 0.22
 -6 -7 -1 1.91 0.08
 -6 -7 -1 2.03 0.26
 -6 -7 -1 1.82 0.12
 6 7 1 1.85 0.11
 6 7 1 1.77 0.12
 6 7 1 1.84 0.13
 6 7 1 2.02 0.11
 6 7 1 1.89 0.13
 -7 -7 -1 2.66 0.28
 -7 -7 -1 2.9 0.14
 7 7 1 2.79 0.13
 7 7 1 2.78 0.16
 7 7 1 2.94 0.15
 7 7 1 2.74 0.16
 7 7 1 2.65 0.14
 -8 -7 -1 3.41 0.16
 8 7 1 3.5 0.17
 8 7 1 3.37 0.16
 8 7 1 3.33 0.19
 8 7 1 3.44 0.19
 9 7 1 2.42 0.19
 9 7 1 2.45 0.15
 9 7 1 2.72 0.19
 9 7 1 2.5 0.15
 10 7 1 0.74 0.13
 10 7 1 0.58 0.12
 10 7 1 0.49 0.09
 10 -8 -1 0.13 0.11
 10 -8 -1 0.21 0.1
 -10 8 1 0.24 0.1
 -10 8 1 0.27 0.08
 9 -8 -1 1.54 0.13
 9 -8 -1 1.21 0.14
 -9 8 1 1.44 0.12
 -9 8 1 1.38 0.13
 -9 8 1 1.28 0.17
 8 -8 -1 0.08 0.09
 8 -8 -1 0.13 0.07
 8 -8 -1 -0.03 0.08
 -8 8 1 0.04 0.06
 -8 8 1 0.07 0.08
 -8 8 1 -0.08 0.1
 7 -8 -1 2.85 0.16
 7 -8 -1 3.26 0.18
 7 -8 -1 3.23 0.17
 -7 8 1 3.53 0.14
 -7 8 1 3.09 0.17
 -7 8 1 3.2 0.39
 -7 8 1 3.61 0.22
 6 -8 -1 2.4 0.14
 6 -8 -1 2.53 0.15
 6 -8 -1 2.4 0.14
 -6 8 1 2.28 0.15
 -6 8 1 2.25 0.32
 -6 8 1 2.72 0.12
 -6 8 1 2.48 0.15
 5 -8 -1 2.2 0.22
 5 -8 -1 2.01 0.13
 5 -8 -1 2.31 0.12
 5 -8 -1 2.25 0.14
 -5 8 1 2.32 0.13
 -5 8 1 2.28 0.14
 -5 8 1 2.45 0.3
 4 -8 -1 -0.02 0.06
 4 -8 -1 0.03 0.06
 4 -8 -1 0 0.05
 4 -8 -1 -0.08 0.1
 -4 8 1 -0.12 0.24
 -4 8 1 -0.15 0.14
 -4 8 1 -0.05 0.05
 -4 8 1 -0.1 0.05
 -4 8 1 0 0.04
 3 -8 -1 -0.01 0.04
 3 -8 -1 -0.09 0.1
 3 -8 -1 -0.04 0.05
 3 -8 -1 -0.02 0.06
 3 -8 -1 0.46 0.19
 -3 8 1 -0.06 0.14
 -3 8 1 0.09 0.05
 -3 8 1 -0.18 0.2
 -3 8 1 0.01 0.05
 -3 8 1 0.05 0.05
 2 -8 -1 6.1 0.32
 2 -8 -1 5.82 0.22
 2 -8 -1 6.26 0.19
 2 -8 -1 6.11 0.22
 2 -8 -1 6.05 0.41
 -2 8 1 6.02 0.36
 -2 8 1 7.07 0.51
 -2 8 1 6.71 0.5
 -2 8 1 6.1 0.22
 -2 8 1 6.62 0.21
 -2 8 1 6.06 0.21
 1 -8 -1 3.2 0.18
 1 -8 -1 4.21 0.36
 1 -8 -1 3.2 0.25
 1 -8 -1 3.32 0.15
 1 -8 -1 3.51 0.13
 1 -8 -1 3.56 0.15
 -1 8 1 3.96 0.37
 -1 8 1 3.5 0.14
 -1 8 1 3.12 0.37
 -1 8 1 3.48 0.26
 -1 8 1 3.48 0.14
 -1 8 1 4.5 0.57
 -1 8 1 3.27 0.14
 -1 8 1 3.37 0.13
 0 -8 -1 1.42 0.25
 0 -8 -1 1.2 0.25
 0 -8 -1 1.62 0.13
 0 -8 -1 1.64 0.1
 0 -8 -1 1.37 0.1
 0 -8 -1 1.31 0.17
 0 -8 -1 1.51 0.08
 0 -8 -1 1.67 0.37
 0 8 1 1.61 0.09
 0 8 1 1.6 0.08
 0 8 1 1.41 0.09
 0 8 1 1.53 0.29
 0 8 1 1.63 0.09
 0 8 1 1.57 0.09
 0 8 1 1.02 0.33
 0 8 1 1.48 0.08
 0 8 1 1.69 0.2
 -1 -8 -1 -0.02 0.03
 -1 -8 -1 -0.01 0.04
 -1 -8 -1 -0.03 0.09
 -1 -8 -1 0.02 0.17
 -1 -8 -1 -0.07 0.16
 -1 -8 -1 0.05 0.06
 -1 -8 -1 -0.03 0.04
 1 8 1 -0.05 0.04
 1 8 1 -0.01 0.18
 1 8 1 -0.02 0.04
 1 8 1 -0.02 0.04
 1 8 1 -0.01 0.04
 1 8 1 0.05 0.11
 1 8 1 -0.21 0.2
 1 8 1 -0.07 0.04
 1 8 1 -0.01 0.03
 -2 -8 -1 3.38 0.14
 -2 -8 -1 4.06 0.4
 -2 -8 -1 3.13 0.25
 -2 -8 -1 3.33 0.17
 -2 -8 -1 3.53 0.37
 -2 -8 -1 3.29 0.12
 2 8 1 3.3 0.13
 2 8 1 3.49 0.13
 2 8 1 3.3 0.12
 2 8 1 3.41 0.39
 2 8 1 3.32 0.13
 2 8 1 3.24 0.13
 -3 -8 -1 -0.1 0.2
 -3 -8 -1 0.33 0.13
 -3 -8 -1 0.19 0.04
 -3 -8 -1 0.07 0.05
 -3 -8 -1 0.14 0.06
 3 8 1 0.15 0.05
 3 8 1 0.15 0.05
 3 8 1 0.25 0.06
 3 8 1 0.19 0.03
 3 8 1 0.2 0.05
 -4 -8 -1 0.05 0.11
 -4 -8 -1 0.04 0.04
 -4 -8 -1 0 0.03
 -4 -8 -1 0 0.05
 4 8 1 -0.06 0.05
 4 8 1 0.02 0.05
 4 8 1 0.01 0.05
 4 8 1 0.03 0.05
 -5 -8 -1 4.58 0.33
 -5 -8 -1 4.78 0.17
 -5 -8 -1 4.82 0.15
 -5 -8 -1 4.84 0.2
 5 8 1 4.75 0.19
 5 8 1 4.78 0.18
 5 8 1 4.63 0.18
 5 8 1 4.54 0.19
 -6 -8 -1 0 0.05
 -6 -8 -1 -0.13 0.13
 -6 -8 -1 -0.05 0.14
 -6 -8 -1 0 0.04
 6 8 1 0.01 0.07
 6 8 1 -0.07 0.07
 6 8 1 0.01 0.06
 6 8 1 -0.02 0.06
 -7 -8 -1 1.83 0.09
 -7 -8 -1 1.82 0.13
 7 8 1 1.93 0.16
 7 8 1 1.7 0.15
 7 8 1 1.98 0.13
 7 8 1 1.66 0.12
 -8 -8 -1 1.32 0.08
 -8 -8 -1 1.37 0.12
 8 8 1 1.39 0.14
 8 8 1 1.52 0.14
 8 8 1 1.3 0.11
 8 8 1 1.33 0.12
 9 8 1 1.64 0.13
 9 8 1 1.45 0.15
 9 8 1 1.83 0.16
 10 8 1 -0.06 0.1
 10 8 1 -0.02 0.07
 10 8 1 0.19 0.11
 9 -9 -1 0.43 0.1
 9 -9 -1 0.26 0.11
 -9 9 1 0.21 0.1
 8 -9 -1 0.03 0.08
 8 -9 -1 -0.05 0.09
 8 -9 -1 -0.02 0.07
 -8 9 1 -0.01 0.09
 7 -9 -1 0.7 0.11
 7 -9 -1 0.66 0.1
 7 -9 -1 0.78 0.1
 -7 9 1 0.77 0.11
 -7 9 1 0.6 0.1
 6 -9 -1 5.92 0.24
 6 -9 -1 5.92 0.24
 6 -9 -1 5.97 0.22
 -6 9 1 5.55 0.24
 -6 9 1 5.98 0.25
 -6 9 1 5.17 0.49
 5 -9 -1 0.15 0.08
 5 -9 -1 -0.01 0.14
 5 -9 -1 0.15 0.06
 5 -9 -1 0.27 0.07
 5 -9 -1 0.13 0.07
 -5 9 1 0.16 0.2
 -5 9 1 0.18 0.07
 -5 9 1 0.23 0.07
 4 -9 -1 1.28 0.11
 4 -9 -1 0.93 0.1
 4 -9 -1 1.07 0.09
 4 -9 -1 0.97 0.18
 4 -9 -1 1.17 0.09
 -4 9 1 0.93 0.23
 -4 9 1 0.99 0.1
 -4 9 1 1.05 0.1
 3 -9 -1 3.39 0.14
 3 -9 -1 3.06 0.27
 3 -9 -1 3.4 0.17
 3 -9 -1 3.07 0.16
 -3 9 1 3.31 0.15
 -3 9 1 3.38 0.14
 -3 9 1 3.01 0.15
 -3 9 1 3.64 0.32
 2 -9 -1 0.3 0.24
 2 -9 -1 0.84 0.09
 2 -9 -1 0.79 0.08
 2 -9 -1 0.99 0.17
 -2 9 1 0.83 0.08
 -2 9 1 0.94 0.08
 -2 9 1 0.73 0.18
 -2 9 1 0.71 0.07
 1 -9 -1 1.86 0.12
 1 -9 -1 2.05 0.1
 1 -9 -1 1.87 0.22
 1 -9 -1 1.62 0.28
 1 -9 -1 2.07 0.13
 1 -9 -1 2.08 0.16
 -1 9 1 2.29 0.25
 -1 9 1 1.97 0.11
 -1 9 1 1.92 0.11
 -1 9 1 1.82 0.11
 -1 9 1 1.94 0.11
 0 -9 -1 2.54 0.17
 0 -9 -1 2.47 0.13
 0 -9 -1 3.02 0.38
 0 -9 -1 2.51 0.13
 0 -9 -1 2.7 0.11
 0 -9 -1 2.53 0.24
 0 9 1 2.61 0.12
 0 9 1 2.6 0.12
 0 9 1 2.66 0.25
 0 9 1 2.44 0.12
 0 9 1 2.39 0.12
 -1 -9 -1 5.91 0.21
 -1 -9 -1 5.66 0.18
 -1 -9 -1 6.42 0.35
 -1 -9 -1 5.59 0.48
 -1 -9 -1 5.06 0.24
 -1 -9 -1 5.48 0.21
 1 9 1 5.57 0.19
 1 9 1 5.86 0.2
 1 9 1 5.83 0.18
 1 9 1 5.8 0.18
 1 9 1 5.83 0.37
 1 9 1 5.67 0.19
 -2 -9 -1 5.74 0.25
 -2 -9 -1 5.78 0.5
 -2 -9 -1 5.89 0.19
 -2 -9 -1 5.77 0.21
 -2 -9 -1 5.52 0.34
 2 9 1 5.95 0.2
 2 9 1 5.64 0.19
 2 9 1 5.81 0.19
 2 9 1 5.78 0.19
 2 9 1 5.87 0.2
 -3 -9 -1 0.15 0.12
 -3 -9 -1 -0.01 0.04
 -3 -9 -1 -0.01 0.05
 -3 -9 -1 -0.05 0.06
 3 9 1 -0.05 0.06
 3 9 1 0.02 0.03
 3 9 1 -0.02 0.05
 3 9 1 -0.03 0.06
 3 9 1 -0.01 0.05
 -4 -9 -1 1.19 0.12
 -4 -9 -1 1.33 0.08
 -4 -9 -1 1.11 0.09
 -4 -9 -1 1.81 0.23
 4 9 1 1.47 0.11
 4 9 1 1.13 0.1
 4 9 1 1.38 0.11
 4 9 1 1.15 0.09
 -5 -9 -1 0.63 0.17
 -5 -9 -1 0.34 0.08
 -5 -9 -1 0.31 0.17
 -5 -9 -1 0.35 0.06
 -5 -9 -1 0.35 0.05
 5 9 1 0.3 0.07
 5 9 1 0.41 0.07
 5 9 1 0.24 0.08
 5 9 1 0.43 0.09
 -6 -9 -1 0.06 0.04
 -6 -9 -1 -0.11 0.13
 -6 -9 -1 -0.05 0.06
 6 9 1 -0.07 0.08
 6 9 1 0.07 0.07
 6 9 1 0.1 0.08
 6 9 1 0.13 0.07
 -7 -9 -1 0.08 0.04
 -7 -9 -1 0.1 0.07
 7 9 1 0.02 0.07
 7 9 1 0.06 0.07
 7 9 1 0.11 0.1
 7 9 1 0.04 0.09
 -8 -9 -1 3.5 0.18
 -8 -9 -1 3.55 0.14
 8 9 1 3.88 0.19
 8 9 1 3.59 0.21
 8 9 1 3.58 0.18
 8 9 1 3.54 0.21
 -9 -9 -1 2.57 0.12
 9 9 1 2.56 0.16
 9 9 1 2.47 0.2
 9 9 1 2.2 0.19
 9 -10 -1 0.48 0.11
 9 -10 -1 0.58 0.12
 -9 10 1 0.62 0.12
 8 -10 -1 0.04 0.08
 8 -10 -1 0.23 0.1
 8 -10 -1 0.24 0.1
 -8 10 1 0.03 0.09
 7 -10 -1 -0.03 0.09
 7 -10 -1 -0.04 0.08
 7 -10 -1 0 0.08
 -7 10 1 0.06 0.09
 -7 10 1 -0.1 0.08
 6 -10 -1 0.11 0.08
 6 -10 -1 0.01 0.08
 6 -10 -1 -0.03 0.07
 -6 10 1 -0.03 0.08
 -6 10 1 0.03 0.07
 5 -10 -1 2.26 0.14
 5 -10 -1 2.06 0.15
 5 -10 -1 2.26 0.17
 5 -10 -1 2.4 0.16
 -5 10 1 1.66 0.3
 -5 10 1 2.25 0.16
 -5 10 1 1.96 0.15
 4 -10 -1 0.2 0.07
 4 -10 -1 0.05 0.14
 4 -10 -1 0.22 0.08
 4 -10 -1 0.33 0.09
 -4 10 1 0.59 0.21
 -4 10 1 0.26 0.08
 -4 10 1 0.17 0.07
 3 -10 -1 0.05 0.07
 3 -10 -1 0.03 0.13
 3 -10 -1 0.17 0.08
 -3 10 1 0.09 0.06
 -3 10 1 0.18 0.16
 -3 10 1 0.16 0.06
 -3 10 1 0.12 0.07
 2 -10 -1 2.25 0.15
 2 -10 -1 2.23 0.26
 2 -10 -1 2.11 0.14
 -2 10 1 2.02 0.13
 -2 10 1 2.35 0.13
 -2 10 1 2.07 0.26
 -2 10 1 2.25 0.13
 -2 10 1 2.42 0.13
 1 -10 -1 1.22 0.11
 1 -10 -1 1.31 0.11
 1 -10 -1 1.12 0.19
 -1 10 1 1.22 0.21
 -1 10 1 1 0.09
 -1 10 1 1.17 0.1
 -1 10 1 1.03 0.09
 -1 10 1 1.11 0.1
 0 -10 -1 0.58 0.08
 0 -10 -1 0.77 0.09
 0 -10 -1 0.63 0.11
 0 -10 -1 0.7 0.17
 0 -10 -1 0.67 0.07
 0 10 1 0.65 0.07
 0 10 1 0.67 0.08
 0 10 1 0.64 0.18
 0 10 1 0.68 0.07
 -1 -10 -1 -0.08 0.05
 -1 -10 -1 0.01 0.13
 -1 -10 -1 -0.07 0.08
 -1 -10 -1 0.06 0.06
 1 10 1 -0.03 0.05
 1 10 1 0.05 0.06
 1 10 1 -0.01 0.06
 1 10 1 0 0.04
 1 10 1 0.19 0.15
 -2 -10 -1 0.74 0.08
 -2 -10 -1 0.6 0.07
 -2 -10 -1 0.6 0.18
 -2 -10 -1 0.66 0.11
 2 10 1 0.7 0.08
 2 10 1 0.67 0.08
 2 10 1 0.74 0.07
 2 10 1 0.65 0.08
 2 10 1 0.68 0.08
 -3 -10 -1 -0.04 0.06
 -3 -10 -1 0.04 0.05
 -3 -10 -1 0.05 0.08
 -3 -10 -1 0 0.13
 3 10 1 0.06 0.06
 3 10 1 -0.03 0.06
 3 10 1 0.01 0.07
 3 10 1 0.01 0.06
 -4 -10 -1 0.13 0.08
 -4 -10 -1 0.11 0.05
 -4 -10 -1 0.36 0.15
 -4 -10 -1 0.04 0.06
 4 10 1 0.15 0.07
 4 10 1 0.14 0.07
 4 10 1 0.16 0.07
 4 10 1 0.2 0.08
 -5 -10 -1 0.13 0.06
 -5 -10 -1 0.04 0.15
 -5 -10 -1 0.13 0.05
 -5 -10 -1 0.11 0.08
 5 10 1 0.25 0.08
 5 10 1 0.13 0.07
 5 10 1 0.26 0.08
 5 10 1 0.26 0.09
 -6 -10 -1 0.16 0.06
 -6 -10 -1 0.02 0.07
 6 10 1 0.14 0.09
 6 10 1 0.04 0.07
 6 10 1 0.21 0.09
 6 10 1 0 0.07
 -7 -10 -1 0.2 0.08
 -7 -10 -1 -0.02 0.05
 7 10 1 0.04 0.1
 7 10 1 -0.06 0.1
 7 10 1 -0.08 0.08
 7 10 1 0.13 0.08
 -8 -10 -1 1.07 0.09
 8 10 1 1.24 0.12
 8 10 1 1.54 0.16
 8 10 1 1.39 0.15
 8 -11 -1 0.44 0.1
 8 -11 -1 0.44 0.11
 8 -11 -1 0.51 0.11
 -8 11 1 0.52 0.11
 7 -11 -1 0.19 0.1
 7 -11 -1 0.03 0.08
 7 -11 -1 0.04 0.09
 -7 11 1 -0.02 0.1
 -7 11 1 -0.03 0.08
 6 -11 -1 2.19 0.17
 6 -11 -1 2.46 0.16
 -6 11 1 2.02 0.17
 -6 11 1 2.22 0.18
 5 -11 -1 0.23 0.09
 5 -11 -1 0.31 0.08
 -5 11 1 0.1 0.09
 -5 11 1 0.28 0.09
 4 -11 -1 0.07 0.09
 4 -11 -1 0.01 0.08
 4 -11 -1 0.06 0.07
 4 -11 -1 -0.08 0.15
 -4 11 1 0.03 0.08
 -4 11 1 -0.04 0.07
 -4 11 1 0.13 0.18
 3 -11 -1 -0.12 0.08
 3 -11 -1 0.32 0.15
 3 -11 -1 0.07 0.07
 -3 11 1 0.22 0.19
 -3 11 1 -0.02 0.07
 -3 11 1 0.07 0.07
 -3 11 1 0.03 0.07
 2 -11 -1 0.04 0.15
 2 -11 -1 0.07 0.08
 2 -11 -1 0.02 0.07
 -2 11 1 -0.05 0.06
 -2 11 1 0.13 0.07
 -2 11 1 0.04 0.06
 -2 11 1 0.01 0.06
 -2 11 1 0.54 0.18
 1 -11 -1 0.29 0.08
 1 -11 -1 0.2 0.08
 1 -11 -1 0.45 0.17
 -1 11 1 0.29 0.17
 -1 11 1 0.14 0.07
 -1 11 1 0.27 0.07
 -1 11 1 0.26 0.08
 0 -11 -1 0.22 0.06
 0 -11 -1 0.13 0.14
 0 -11 -1 0.23 0.08
 0 -11 -1 0.3 0.08
 0 11 1 0.55 0.19
 0 11 1 0.31 0.07
 0 11 1 0.21 0.06
 0 11 1 0.25 0.07
 -1 -11 -1 12.03 0.57
 -1 -11 -1 10.78 0.42
 -1 -11 -1 11.16 0.37
 -1 -11 -1 11.75 0.33
 1 11 1 11.52 0.34
 1 11 1 10.84 0.35
 1 11 1 11.73 0.62
 1 11 1 10.77 0.35
 -2 -11 -1 0.12 0.14
 -2 -11 -1 0.1 0.06
 -2 -11 -1 0.06 0.09
 -2 -11 -1 0.11 0.07
 2 11 1 0.07 0.04
 2 11 1 0.15 0.08
 2 11 1 0.04 0.07
 2 11 1 0.03 0.06
 -3 -11 -1 -0.1 0.05
 -3 -11 -1 0.05 0.09
 -3 -11 -1 0.1 0.15
 -3 -11 -1 0.05 0.07
 3 11 1 0.09 0.08
 3 11 1 -0.12 0.07
 3 11 1 0.04 0.07
 -4 -11 -1 -0.05 0.05
 -4 -11 -1 0.02 0.09
 -4 -11 -1 0.02 0.06
 4 11 1 0.21 0.09
 4 11 1 -0.03 0.07
 4 11 1 0.12 0.08
 -5 -11 -1 0.07 0.06
 -5 -11 -1 -0.12 0.08
 -5 -11 -1 0.02 0.06
 5 11 1 0.04 0.09
 5 11 1 0.07 0.08
 5 11 1 -0.07 0.09
 -6 -11 -1 0.14 0.06
 -6 -11 -1 0.26 0.1
 6 11 1 0.4 0.11
 6 11 1 0.15 0.08
 6 11 1 0.22 0.11
 -7 -11 -1 1.2 0.11
 7 11 1 1.34 0.15
 7 11 1 1.5 0.15
 7 11 1 1.32 0.13
 -8 -11 -1 1.99 0.12
 8 11 1 1.99 0.15
 8 11 1 1.65 0.16
 8 11 1 2.21 0.18
 7 -12 -1 0.03 0.09
 7 -12 -1 0.04 0.09
 -7 12 1 0.08 0.1
 -7 12 1 0.09 0.09
 6 -12 -1 0.02 0.08
 6 -12 -1 -0.13 0.09
 -6 12 1 -0.01 0.09
 -6 12 1 0 0.09
 5 -12 -1 0.62 0.1
 5 -12 -1 0.58 0.11
 -5 12 1 0.51 0.1
 -5 12 1 0.59 0.11
 -5 12 1 0.44 0.1
 4 -12 -1 0.19 0.1
 4 -12 -1 0.31 0.1
 4 -12 -1 0.18 0.08
 -4 12 1 0.17 0.09
 -4 12 1 0.07 0.08
 -4 12 1 0 0.08
 3 -12 -1 -0.09 0.08
 3 -12 -1 -0.02 0.09
 -3 12 1 0.07 0.08
 -3 12 1 0.04 0.07
 -3 12 1 -0.06 0.07
 2 -12 -1 0.27 0.1
 2 -12 -1 0.36 0.09
 -2 12 1 1.06 0.25
 -2 12 1 0.38 0.09
 -2 12 1 0.22 0.08
 1 -12 -1 0.11 0.08
 1 -12 -1 0.25 0.09
 -1 12 1 0.16 0.08
 -1 12 1 0.19 0.19
 -1 12 1 0.13 0.07
 -1 12 1 0.03 0.08
 0 -12 -1 2.68 0.18
 0 -12 -1 3.08 0.18
 0 12 1 2.78 0.15
 0 12 1 3.19 0.17
 0 12 1 2.9 0.16
 -1 -12 -1 -0.09 0.08
 -1 -12 -1 -0.12 0.06
 -1 -12 -1 -0.07 0.1
 1 12 1 0.11 0.08
 1 12 1 0.04 0.06
 1 12 1 0 0.07
 -2 -12 -1 0.07 0.06
 -2 -12 -1 -0.13 0.07
 -2 -12 -1 -0.05 0.09
 2 12 1 0.09 0.08
 2 12 1 0.07 0.05
 2 12 1 0.08 0.08
 -3 -12 -1 1.76 0.12
 -3 -12 -1 1.6 0.14
 -3 -12 -1 1.7 0.17
 3 12 1 1.59 0.13
 3 12 1 1.7 0.14
 3 12 1 1.73 0.15
 -4 -12 -1 0.25 0.07
 -4 -12 -1 0.24 0.12
 -4 -12 -1 0.16 0.08
 4 12 1 0.33 0.09
 4 12 1 0.31 0.1
 4 12 1 0.37 0.1
 -5 -12 -1 0.05 0.1
 -5 -12 -1 0.02 0.06
 -5 -12 -1 0.14 0.07
 5 12 1 0.06 0.08
 5 12 1 0.06 0.1
 5 12 1 0.13 0.1
 -6 -12 -1 0.65 0.08
 6 12 1 0.76 0.13
 6 12 1 0.71 0.11
 6 12 1 0.63 0.13
 -7 -12 -1 0.69 0.08
 7 12 1 0.63 0.11
 7 12 1 0.76 0.14
 6 -13 -1 0.15 0.1
 6 -13 -1 0.14 0.1
 -6 13 1 0.09 0.1
 -6 13 1 0.16 0.11
 -6 13 1 0.17 0.09
 5 -13 -1 0.34 0.11
 5 -13 -1 0.41 0.1
 -5 13 1 0.35 0.1
 -5 13 1 0.37 0.11
 -5 13 1 0.46 0.11
 4 -13 -1 0.12 0.1
 4 -13 -1 0.37 0.09
 4 -13 -1 0.36 0.11
 -4 13 1 0.35 0.1
 -4 13 1 0.25 0.1
 -4 13 1 0.22 0.09
 3 -13 -1 0.18 0.1
 3 -13 -1 0.07 0.08
 3 -13 -1 0.1 0.1
 -3 13 1 0.07 0.08
 -3 13 1 0.21 0.09
 2 -13 -1 0.02 0.09
 2 -13 -1 0.1 0.1
 -2 13 1 -0.1 0.08
 -2 13 1 -0.07 0.09
 -2 13 1 -0.08 0.07
 1 -13 -1 -0.14 0.09
 1 -13 -1 -0.06 0.08
 -1 13 1 0.2 0.09
 -1 13 1 0.02 0.07
 -1 13 1 -0.03 0.09
 0 -13 -1 0.03 0.09
 0 -13 -1 0.21 0.1
 0 13 1 0.09 0.07
 0 13 1 0.06 0.09
 0 13 1 0.11 0.09
 -1 -13 -1 0.7 0.11
 1 13 1 0.61 0.11
 1 13 1 0.7 0.11
 1 13 1 0.62 0.08
 -2 -13 -1 0.15 0.12
 -2 -13 -1 0.18 0.07
 -2 -13 -1 0.03 0.09
 2 13 1 0.04 0.1
 2 13 1 0.13 0.1
 -3 -13 -1 1.36 0.17
 -3 -13 -1 1.29 0.12
 -3 -13 -1 1.46 0.13
 3 13 1 1.14 0.14
 3 13 1 1.41 0.14
 -4 -13 -1 0.09 0.1
 -4 -13 -1 0.24 0.07
 -4 -13 -1 0.24 0.09
 4 13 1 0.16 0.09
 4 13 1 0.32 0.11
 -5 -13 -1 -0.05 0.07
 -5 -13 -1 0.03 0.07
 5 13 1 0.27 0.12
 5 13 1 0.01 0.08
 -6 -13 -1 0.1 0.07
 6 13 1 0.16 0.09
 4 -14 -1 0.49 0.12
 4 -14 -1 0.3 0.12
 4 -14 -1 0.23 0.1
 -4 14 1 0.37 0.11
 -4 14 1 0.27 0.09
 3 -14 -1 0.12 0.09
 3 -14 -1 0.1 0.1
 3 -14 -1 0.02 0.11
 -3 14 1 -0.05 0.08
 -3 14 1 0.12 0.1
 2 -14 -1 0.22 0.1
 2 -14 -1 0.39 0.12
 2 -14 -1 0.19 0.09
 -2 14 1 0.4 0.11
 -2 14 1 0.24 0.09
 1 -14 -1 0.35 0.12
 1 -14 -1 0.45 0.11
 -1 14 1 0.4 0.09
 -1 14 1 0.39 0.1
 0 -14 -1 0.48 0.12
 0 14 1 0.41 0.08
 0 14 1 0.55 0.11
 -1 -14 -1 0.7 0.12
 1 14 1 0.78 0.12
 1 14 1 0.73 0.09
 -2 -14 -1 0.57 0.11
 2 14 1 0.48 0.12
 -3 -14 -1 0.09 0.09
 -3 -14 -1 0.05 0.07
 3 14 1 0.13 0.11
 -4 -14 -1 0.33 0.1
 -4 -14 -1 0.54 0.09
 4 14 1 0.53 0.12
 2 -15 -1 0.15 0.11
 1 -15 -1 0 0.1
 1 -15 -1 0.15 0.11
 1 -15 -1 0.26 0.1
 -1 15 1 0.12 0.08
 -1 15 1 0.18 0.11
 0 -15 -1 0.06 0.11
 0 15 1 0.13 0.1
 0 15 1 0.02 0.07
 -1 -15 -1 -0.1 0.1
 1 15 1 0.15 0.11
 1 15 -2 0.05 0.11
 1 15 -2 0.02 0.06
 1 15 -2 0.12 0.11
 -1 -15 2 0.09 0.11
 0 15 -2 0.91 0.13
 0 15 -2 1.04 0.11
 0 15 -2 1.1 0.13
 0 -15 2 0.82 0.14
 0 -15 2 1.28 0.15
 -1 15 -2 0.02 0.1
 -1 15 -2 0.12 0.11
 -1 15 -2 0.09 0.08
 1 -15 2 0.02 0.11
 1 -15 2 0.09 0.1
 2 -15 2 0.14 0.11
 2 -15 2 0.04 0.1
 4 14 -2 -0.05 0.1
 4 14 -2 -0.13 0.1
 -4 -14 2 -0.05 0.08
 -4 -14 2 0.02 0.07
 3 14 -2 0.25 0.11
 3 14 -2 0.17 0.11
 -3 -14 2 0.23 0.1
 2 14 -2 0.53 0.11
 2 14 -2 0.75 0.13
 -2 -14 2 0.37 0.11
 1 14 -2 0 0.1
 1 14 -2 0.02 0.1
 1 14 -2 0.1 0.07
 -1 -14 2 0.18 0.1
 0 14 -2 0.64 0.12
 0 14 -2 0.7 0.1
 0 14 -2 1.04 0.13
 0 -14 2 0.93 0.13
 0 -14 2 0.84 0.13
 -1 14 -2 0.95 0.13
 -1 14 -2 0.8 0.1
 -1 14 -2 0.76 0.12
 1 -14 2 0.79 0.11
 1 -14 2 1.01 0.13
 1 -14 2 1.01 0.14
 -2 14 -2 0.11 0.08
 -2 14 -2 0.13 0.11
 -2 14 -2 0.23 0.11
 2 -14 2 0.17 0.11
 2 -14 2 0.11 0.09
 2 -14 2 0.32 0.11
 -3 14 -2 0.85 0.12
 -3 14 -2 0.92 0.12
 -3 14 -2 0.76 0.13
 3 -14 2 1.17 0.14
 3 -14 2 1.35 0.15
 3 -14 2 1.15 0.12
 -4 14 -2 1.87 0.17
 -4 14 -2 1.26 0.13
 -4 14 -2 1.69 0.15
 4 -14 2 1.18 0.14
 4 -14 2 1.39 0.14
 4 -14 2 1.52 0.17
 6 13 -2 0.12 0.12
 6 13 -2 0.03 0.08
 6 13 -2 0.04 0.11
 -6 -13 2 -0.03 0.06
 5 13 -2 0.06 0.08
 5 13 -2 0.33 0.12
 5 13 -2 0.45 0.12
 -5 -13 2 0.32 0.08
 -5 -13 2 0.39 0.09
 4 13 -2 0.43 0.12
 4 13 -2 0.34 0.11
 4 13 -2 0.28 0.09
 -4 -13 2 0.33 0.13
 -4 -13 2 0.16 0.09
 -4 -13 2 0.3 0.08
 3 13 -2 0.71 0.12
 3 13 -2 0.66 0.12
 -3 -13 2 1.03 0.16
 -3 -13 2 0.63 0.11
 -3 -13 2 0.81 0.1
 2 13 -2 -0.09 0.05
 2 13 -2 0.07 0.09
 2 13 -2 0.08 0.1
 -2 -13 2 -0.09 0.06
 -2 -13 2 0.05 0.09
 1 13 -2 0.13 0.09
 1 13 -2 -0.02 0.09
 1 13 -2 0.07 0.06
 -1 -13 2 0.02 0.09
 0 13 -2 0.53 0.11
 0 13 -2 0.36 0.08
 0 13 -2 0.41 0.1
 0 -13 2 0.38 0.1
 0 -13 2 0.33 0.1
 -1 13 -2 0.56 0.09
 -1 13 -2 0.68 0.1
 -1 13 -2 0.54 0.11
 1 -13 2 0.64 0.09
 1 -13 2 0.75 0.11
 1 -13 2 0.55 0.11
 -2 13 -2 0.53 0.1
 -2 13 -2 0.7 0.1
 -2 13 -2 0.49 0.11
 2 -13 2 0.7 0.12
 2 -13 2 0.8 0.1
 2 -13 2 0.7 0.12
 -3 13 -2 0.9 0.11
 -3 13 -2 1.17 0.12
 -3 13 -2 1.2 0.12
 3 -13 2 1.53 0.15
 3 -13 2 0.94 0.11
 3 -13 2 1.36 0.14
 -4 13 -2 2.51 0.17
 -4 13 -2 2.59 0.18
 -4 13 -2 2.22 0.18
 4 -13 2 2.53 0.19
 4 -13 2 2.77 0.17
 4 -13 2 2.84 0.2
 -5 13 -2 2.56 0.19
 -5 13 -2 2.96 0.19
 -5 13 -2 3.29 0.2
 5 -13 2 2.81 0.16
 5 -13 2 2.67 0.19
 5 -13 2 2.77 0.19
 -6 13 -2 0.11 0.1
 -6 13 -2 0.04 0.09
 -6 13 -2 -0.04 0.11
 6 -13 2 0.15 0.1
 6 -13 2 0.34 0.1
 7 12 -2 -0.05 0.11
 7 12 -2 -0.05 0.08
 7 12 -2 0.04 0.11
 -7 -12 2 0.03 0.06
 6 12 -2 0.63 0.12
 6 12 -2 0.49 0.1
 6 12 -2 0.72 0.13
 -6 -12 2 0.71 0.09
 -6 -12 2 0.58 0.08
 5 12 -2 0.28 0.1
 5 12 -2 0.14 0.11
 5 12 -2 0.35 0.09
 -5 -12 2 0.36 0.12
 -5 -12 2 0.3 0.08
 -5 -12 2 0.23 0.07
 4 12 -2 0.7 0.12
 4 12 -2 0.87 0.12
 4 12 -2 0.63 0.09
 -4 -12 2 0.68 0.1
 -4 -12 2 0.66 0.08
 -4 -12 2 0.85 0.14
 3 12 -2 0.24 0.08
 3 12 -2 0.11 0.08
 3 12 -2 0.13 0.09
 -3 -12 2 0.24 0.07
 -3 -12 2 0.11 0.1
 -3 -12 2 0.23 0.08
 2 12 -2 1.78 0.11
 2 12 -2 1.8 0.15
 2 12 -2 1.95 0.15
 -2 -12 2 2.02 0.15
 -2 -12 2 2.07 0.19
 -2 -12 2 1.95 0.13
 1 12 -2 0.24 0.06
 1 12 -2 0.24 0.09
 1 12 -2 0.29 0.09
 -1 -12 2 0.39 0.1
 -1 -12 2 0.3 0.09
 0 12 -2 0.23 0.08
 0 12 -2 0.47 0.22
 0 12 -2 0.27 0.08
 0 12 -2 0.24 0.07
 0 -12 2 0.09 0.08
 0 -12 2 0.27 0.09
 -1 12 -2 0.86 0.1
 -1 12 -2 0.79 0.09
 -1 12 -2 0.93 0.11
 -1 12 -2 1.36 0.29
 1 -12 2 0.78 0.11
 1 -12 2 0.83 0.11
 -2 12 -2 -0.04 0.07
 -2 12 -2 -0.06 0.07
 -2 12 -2 -0.03 0.07
 2 -12 2 0.05 0.09
 2 -12 2 -0.02 0.08
 2 -12 2 0.02 0.07
 -3 12 -2 0.54 0.09
 -3 12 -2 0.38 0.09
 -3 12 -2 0.47 0.09
 3 -12 2 0.54 0.1
 3 -12 2 0.52 0.11
 3 -12 2 0.44 0.09
 -4 12 -2 3.3 0.18
 -4 12 -2 3.34 0.19
 -4 12 -2 2.74 0.18
 4 -12 2 3.08 0.2
 4 -12 2 2.94 0.19
 4 -12 2 3.13 0.17
 -5 12 -2 1.09 0.13
 -5 12 -2 1.06 0.12
 -5 12 -2 0.98 0.12
 5 -12 2 0.97 0.12
 5 -12 2 1.29 0.11
 5 -12 2 1.09 0.12
 -6 12 -2 0.24 0.1
 -6 12 -2 0.06 0.09
 6 -12 2 0.12 0.09
 6 -12 2 0.14 0.09
 -7 12 -2 0.88 0.13
 -7 12 -2 0.54 0.11
 7 -12 2 0.81 0.12
 7 -12 2 0.79 0.11
 8 11 -2 0.01 0.08
 8 11 -2 0.13 0.11
 8 11 -2 0.06 0.12
 -8 -11 2 0.12 0.06
 7 11 -2 -0.04 0.11
 7 11 -2 0.04 0.08
 7 11 -2 0.04 0.1
 -7 -11 2 0.08 0.06
 6 11 -2 0.17 0.1
 6 11 -2 0.11 0.08
 6 11 -2 0.19 0.1
 -6 -11 2 0.18 0.07
 -6 -11 2 0.27 0.07
 -6 -11 2 0.25 0.09
 5 11 -2 4.24 0.22
 5 11 -2 3.81 0.2
 5 11 -2 4.1 0.19
 -5 -11 2 3.86 0.18
 -5 -11 2 4.19 0.17
 -5 -11 2 4.36 0.24
 4 11 -2 0.09 0.07
 4 11 -2 0.15 0.08
 4 11 -2 0.13 0.09
 -4 -11 2 -0.08 0.09
 -4 -11 2 -0.05 0.06
 -4 -11 2 -0.06 0.06
 3 11 -2 0.26 0.07
 3 11 -2 0.23 0.09
 3 11 -2 0.33 0.05
 3 11 -2 0.23 0.08
 -3 -11 2 0.33 0.08
 -3 -11 2 0.37 0.11
 -3 -11 2 0.34 0.07
 -3 -11 2 0.19 0.18
 -3 -11 2 0.48 0.16
 2 11 -2 0.25 0.05
 2 11 -2 0.22 0.08
 2 11 -2 0.22 0.06
 2 11 -2 0.22 0.07
 -2 -11 2 0.27 0.09
 -2 -11 2 0.01 0.13
 -2 -11 2 0.24 0.17
 -2 -11 2 0.15 0.06
 -2 -11 2 0.19 0.07
 1 11 -2 0.07 0.05
 1 11 -2 0.04 0.07
 1 11 -2 0.08 0.07
 1 11 -2 0.23 0.18
 -1 -11 2 0.19 0.14
 -1 -11 2 0.02 0.07
 -1 -11 2 0.05 0.07
 -1 -11 2 0.15 0.1
 -1 -11 2 0.04 0.05
 0 11 -2 0.14 0.19
 0 11 -2 0.16 0.06
 0 11 -2 0.21 0.07
 0 11 -2 0.17 0.07
 0 -11 2 0.15 0.08
 0 -11 2 0.22 0.08
 0 -11 2 -0.01 0.15
 -1 11 -2 0.87 0.09
 -1 11 -2 1.34 0.25
 -1 11 -2 0.71 0.09
 -1 11 -2 0.54 0.08
 1 -11 2 0.76 0.1
 1 -11 2 0.95 0.21
 1 -11 2 0.66 0.1
 -2 11 -2 5.15 0.41
 -2 11 -2 4.48 0.21
 -2 11 -2 4.8 0.2
 -2 11 -2 5.13 0.21
 2 -11 2 5.87 0.4
 2 -11 2 4.76 0.22
 2 -11 2 5 0.22
 -3 11 -2 0.33 0.08
 -3 11 -2 0.63 0.23
 -3 11 -2 0.43 0.08
 -3 11 -2 0.35 0.08
 3 -11 2 0.4 0.08
 3 -11 2 0.31 0.09
 3 -11 2 0.11 0.17
 3 -11 2 0.58 0.1
 -4 11 -2 0.96 0.11
 -4 11 -2 0.85 0.1
 -4 11 -2 0.59 0.09
 4 -11 2 0.8 0.11
 4 -11 2 1.01 0.22
 4 -11 2 0.87 0.11
 4 -11 2 0.71 0.09
 -5 11 -2 2.99 0.18
 -5 11 -2 2.71 0.18
 5 -11 2 2.83 0.18
 5 -11 2 2.96 0.17
 5 -11 2 2.68 0.14
 -6 11 -2 0.74 0.11
 -6 11 -2 0.65 0.11
 6 -11 2 0.76 0.09
 6 -11 2 0.81 0.11
 6 -11 2 0.79 0.11
 -7 11 -2 0.01 0.08
 -7 11 -2 0.19 0.1
 7 -11 2 0.16 0.09
 7 -11 2 0.12 0.09
 -8 11 -2 0 0.1
 8 -11 2 -0.12 0.09
 8 -11 2 -0.03 0.08
 9 10 -2 -0.1 0.1
 9 10 -2 0.11 0.08
 9 10 -2 0.14 0.11
 -9 -10 2 -0.05 0.05
 8 10 -2 0.14 0.12
 8 10 -2 0.07 0.11
 8 10 -2 0.38 0.09
 -8 -10 2 0.46 0.07
 7 10 -2 0.34 0.11
 7 10 -2 0.35 0.11
 7 10 -2 0.52 0.09
 -7 -10 2 0.26 0.09
 -7 -10 2 0.44 0.07
 6 10 -2 1.62 0.13
 6 10 -2 1.44 0.14
 6 10 -2 1.62 0.14
 -6 -10 2 1.53 0.11
 -6 -10 2 1.35 0.14
 -6 -10 2 1.43 0.1
 5 10 -2 0.27 0.09
 5 10 -2 0.15 0.07
 5 10 -2 0.22 0.08
 -5 -10 2 0.06 0.06
 -5 -10 2 0.1 0.05
 -5 -10 2 0.11 0.08
 -5 -10 2 0.49 0.16
 4 10 -2 10.45 0.31
 4 10 -2 10.22 0.33
 4 10 -2 9.76 0.33
 -4 -10 2 10.11 0.3
 -4 -10 2 9.81 0.32
 -4 -10 2 10.27 0.38
 -4 -10 2 10.57 0.55
 -4 -10 2 11 0.52
 3 10 -2 -0.13 0.06
 3 10 -2 -0.03 0.06
 3 10 -2 -0.02 0.04
 3 10 -2 0.06 0.06
 -3 -10 2 0.14 0.08
 -3 -10 2 -0.01 0.06
 -3 -10 2 0.25 0.13
 -3 -10 2 0.02 0.14
 -3 -10 2 0 0.05
 2 10 -2 0.15 0.07
 2 10 -2 0.15 0.04
 2 10 -2 0.08 0.06
 2 10 -2 0.19 0.06
 -2 -10 2 0.1 0.06
 -2 -10 2 0.35 0.15
 -2 -10 2 0.06 0.08
 -2 -10 2 0.13 0.05
 1 10 -2 2.55 0.14
 1 10 -2 2.57 0.13
 1 10 -2 3.02 0.31
 1 10 -2 2.48 0.13
 -1 -10 2 2.5 0.18
 -1 -10 2 2.63 0.14
 -1 -10 2 2.58 0.12
 -1 -10 2 2.42 0.14
 -1 -10 2 2.84 0.27
 0 10 -2 0.48 0.08
 0 10 -2 0.47 0.07
 0 10 -2 0.46 0.18
 0 10 -2 0.45 0.07
 0 -10 2 0.49 0.08
 0 -10 2 0.39 0.1
 0 -10 2 0.45 0.15
 0 -10 2 0.59 0.07
 0 -10 2 0.54 0.08
 -1 10 -2 0.24 0.06
 -1 10 -2 0.24 0.06
 -1 10 -2 0.28 0.17
 -1 10 -2 0.28 0.06
 1 -10 2 0.25 0.07
 1 -10 2 0.37 0.08
 1 -10 2 0.38 0.16
 -2 10 -2 0.43 0.18
 -2 10 -2 0.07 0.06
 -2 10 -2 0.03 0.06
 -2 10 -2 0.13 0.06
 2 -10 2 0.21 0.07
 2 -10 2 0.37 0.15
 2 -10 2 0.2 0.08
 -3 10 -2 11.72 0.37
 -3 10 -2 11.01 0.39
 -3 10 -2 13.07 0.64
 3 -10 2 11.87 0.34
 3 -10 2 12.01 0.56
 3 -10 2 11.81 0.39
 3 -10 2 12.7 0.39
 -4 10 -2 2.73 0.16
 -4 10 -2 2.85 0.34
 -4 10 -2 2.58 0.16
 4 -10 2 3.53 0.32
 4 -10 2 2.98 0.17
 4 -10 2 2.62 0.15
 4 -10 2 2.69 0.16
 -5 10 -2 1.99 0.15
 -5 10 -2 2.06 0.15
 -5 10 -2 1.96 0.32
 5 -10 2 2.35 0.29
 5 -10 2 2.16 0.12
 5 -10 2 2.06 0.15
 5 -10 2 1.93 0.15
 -6 10 -2 0.15 0.08
 -6 10 -2 0.13 0.09
 6 -10 2 0.17 0.08
 6 -10 2 0.04 0.08
 6 -10 2 0.18 0.07
 6 -10 2 0.18 0.08
 -7 10 -2 0.76 0.11
 7 -10 2 0.94 0.11
 7 -10 2 0.91 0.12
 7 -10 2 0.67 0.11
 -8 10 -2 0.55 0.11
 8 -10 2 0.63 0.1
 8 -10 2 0.66 0.12
 8 -10 2 0.63 0.11
 -9 10 -2 -0.02 0.09
 9 -10 2 0.12 0.1
 9 -10 2 -0.15 0.09
 9 9 -2 0.15 0.11
 9 9 -2 0.06 0.11
 9 9 -2 0.05 0.08
 -9 -9 2 -0.01 0.05
 8 9 -2 0.34 0.11
 8 9 -2 0.18 0.08
 8 9 -2 0.38 0.11
 -8 -9 2 0.16 0.05
 -8 -9 2 0.23 0.08
 7 9 -2 0.2 0.09
 7 9 -2 0.28 0.1
 7 9 -2 0.17 0.08
 -7 -9 2 0.25 0.08
 -7 -9 2 0.2 0.05
 6 9 -2 0.12 0.08
 6 9 -2 0.14 0.08
 6 9 -2 0.22 0.07
 -6 -9 2 0.03 0.07
 -6 -9 2 0.12 0.05
 -6 -9 2 0.14 0.05
 -6 -9 2 0.14 0.19
 5 9 -2 2.91 0.16
 5 9 -2 2.71 0.15
 5 9 -2 2.71 0.14
 -5 -9 2 2.5 0.12
 -5 -9 2 2.64 0.27
 -5 -9 2 2.66 0.13
 -5 -9 2 2.87 0.17
 -5 -9 2 2.42 0.28
 4 9 -2 1.06 0.1
 4 9 -2 0.89 0.09
 4 9 -2 1.01 0.09
 -4 -9 2 0.82 0.1
 -4 -9 2 1.34 0.2
 -4 -9 2 0.99 0.08
 -4 -9 2 1 0.08
 -4 -9 2 0.79 0.19
 3 9 -2 1.65 0.12
 3 9 -2 1.62 0.11
 3 9 -2 1.6 0.08
 3 9 -2 1.79 0.11
 -3 -9 2 1.89 0.22
 -3 -9 2 1.61 0.11
 -3 -9 2 1.81 0.14
 -3 -9 2 1.59 0.09
 2 9 -2 -0.14 0.05
 2 9 -2 -0.05 0.04
 2 9 -2 -0.07 0.05
 2 9 -2 0.05 0.03
 -2 -9 2 -0.06 0.05
 -2 -9 2 0 0.1
 -2 -9 2 -0.01 0.04
 -2 -9 2 0.08 0.07
 1 9 -2 10.26 0.32
 1 9 -2 10.61 0.28
 1 9 -2 10.07 0.3
 1 9 -2 10.12 0.3
 1 9 -2 10.57 0.52
 -1 -9 2 10.11 0.47
 -1 -9 2 9.44 0.32
 -1 -9 2 10.14 0.33
 -1 -9 2 10.52 0.36
 -1 -9 2 10.38 0.29
 0 9 -2 1.33 0.21
 0 9 -2 1.32 0.09
 0 9 -2 1.44 0.09
 0 9 -2 1.18 0.09
 0 -9 2 1.36 0.26
 0 -9 2 1.44 0.18
 0 -9 2 1.37 0.09
 0 -9 2 1.14 0.1
 0 -9 2 1.35 0.11
 0 -9 2 1.21 0.12
 -1 9 -2 2.03 0.11
 -1 9 -2 1.96 0.1
 -1 9 -2 1.73 0.23
 -1 9 -2 1.85 0.11
 1 -9 2 1.84 0.28
 1 -9 2 1.79 0.13
 1 -9 2 1.81 0.12
 1 -9 2 1.67 0.21
 -2 9 -2 1.02 0.09
 -2 9 -2 0.93 0.08
 -2 9 -2 0.99 0.09
 -2 9 -2 1.28 0.21
 -2 9 -2 0.99 0.08
 2 -9 2 0.93 0.18
 2 -9 2 0.95 0.09
 2 -9 2 0.91 0.09
 -3 9 -2 0.05 0.06
 -3 9 -2 -0.02 0.05
 -3 9 -2 0.01 0.17
 3 -9 2 0.04 0.05
 3 -9 2 -0.13 0.11
 3 -9 2 -0.01 0.06
 3 -9 2 0.11 0.07
 -4 9 -2 8.08 0.5
 -4 9 -2 7.45 0.27
 -4 9 -2 7.1 0.27
 4 -9 2 7.48 0.28
 4 -9 2 8.36 0.28
 4 -9 2 7.61 0.24
 4 -9 2 8.4 0.26
 4 -9 2 7.63 0.42
 -5 9 -2 -0.01 0.07
 -5 9 -2 -0.03 0.2
 -5 9 -2 0.11 0.07
 5 -9 2 0.11 0.05
 5 -9 2 0.12 0.07
 5 -9 2 0.15 0.07
 5 -9 2 0.03 0.13
 5 -9 2 0.17 0.07
 -6 9 -2 4.3 0.2
 -6 9 -2 4.81 0.45
 -6 9 -2 4.31 0.21
 6 -9 2 4.08 0.17
 6 -9 2 4.72 0.21
 6 -9 2 4.12 0.19
 6 -9 2 4.35 0.2
 -7 9 -2 0.34 0.09
 7 -9 2 0.47 0.1
 7 -9 2 0.43 0.09
 7 -9 2 0.4 0.08
 -8 9 -2 0.38 0.08
 -8 9 -2 0.36 0.1
 8 -9 2 0.62 0.11
 8 -9 2 0.47 0.08
 8 -9 2 0.43 0.1
 -9 9 -2 1.07 0.11
 -9 9 -2 1.28 0.13
 9 -9 2 1.2 0.13
 9 -9 2 1.15 0.14
 10 8 -2 0.16 0.11
 10 8 -2 0.15 0.11
 10 8 -2 0.1 0.08
 -10 -8 2 0.15 0.05
 9 8 -2 0.2 0.1
 9 8 -2 0.15 0.1
 9 8 -2 0.04 0.07
 -9 -8 2 0.05 0.04
 -9 -8 2 0.14 0.07
 8 8 -2 0.49 0.11
 8 8 -2 0.55 0.11
 8 8 -2 0.56 0.09
 -8 -8 2 0.46 0.09
 -8 -8 2 0.53 0.06
 7 8 -2 2.74 0.15
 7 8 -2 2.45 0.17
 7 8 -2 2.87 0.17
 7 8 -2 2.68 0.15
 -7 -8 2 2.54 0.11
 -7 -8 2 2.45 0.15
 6 8 -2 1.61 0.11
 6 8 -2 1.73 0.13
 6 8 -2 1.64 0.12
 6 8 -2 1.72 0.14
 6 8 -2 1.56 0.11
 -6 -8 2 1.76 0.24
 -6 -8 2 1.7 0.13
 -6 -8 2 1.61 0.1
 -6 -8 2 1.71 0.09
 5 8 -2 0.09 0.06
 5 8 -2 -0.02 0.06
 5 8 -2 0.06 0.06
 5 8 -2 0.09 0.06
 5 8 -2 -0.05 0.06
 -5 -8 2 -0.06 0.1
 -5 -8 2 0.05 0.04
 -5 -8 2 -0.01 0.04
 -5 -8 2 0.01 0.06
 -5 -8 2 0.04 0.12
 4 8 -2 1.72 0.1
 4 8 -2 1.83 0.11
 4 8 -2 1.73 0.12
 4 8 -2 1.65 0.11
 -4 -8 2 1.53 0.13
 -4 -8 2 1.75 0.22
 -4 -8 2 1.78 0.2
 -4 -8 2 1.52 0.1
 -4 -8 2 1.77 0.09
 3 8 -2 0.27 0.23
 3 8 -2 0.25 0.04
 3 8 -2 0.17 0.05
 3 8 -2 0.26 0.06
 3 8 -2 0.15 0.05
 3 8 -2 0.23 0.05
 -3 -8 2 0.15 0.05
 -3 -8 2 0.13 0.11
 -3 -8 2 0.22 0.04
 -3 -8 2 0.08 0.06
 -3 -8 2 0.08 0.22
 2 8 -2 3.19 0.12
 2 8 -2 3.46 0.4
 2 8 -2 3.17 0.28
 2 8 -2 2.81 0.12
 2 8 -2 2.86 0.13
 2 8 -2 2.98 0.12
 -2 -8 2 2.8 0.11
 -2 -8 2 2.86 0.13
 -2 -8 2 2.62 0.23
 -2 -8 2 3.11 0.16
 -2 -8 2 2.94 0.37
 -2 -8 2 3.31 0.36
 1 8 -2 2.95 0.12
 1 8 -2 2.86 0.33
 1 8 -2 2.82 0.35
 1 8 -2 3.07 0.11
 1 8 -2 3.17 0.27
 1 8 -2 2.88 0.12
 1 8 -2 3.04 0.12
 1 8 -2 3 0.38
 1 8 -2 2.71 0.43
 -1 -8 2 3.56 0.38
 -1 -8 2 2.81 0.13
 -1 -8 2 3.08 0.16
 -1 -8 2 2.97 0.11
 -1 -8 2 2.94 0.13
 -1 -8 2 3.07 0.23
 -1 -8 2 3.17 0.33
 0 8 -2 23.09 0.69
 0 8 -2 25.04 0.66
 0 8 -2 23.78 0.63
 0 8 -2 24.42 0.89
 0 8 -2 23.86 0.58
 0 8 -2 24.41 1.15
 0 8 -2 23.47 0.91
 0 8 -2 23.32 0.95
 0 -8 2 24.33 0.96
 0 -8 2 24.42 0.69
 0 -8 2 25.25 0.81
 0 -8 2 24.68 0.72
 0 -8 2 24.95 0.89
 0 -8 2 23.66 0.87
 0 -8 2 24.7 0.67
 0 -8 2 24.73 0.62
 0 -8 2 24.16 1.15
 -1 8 -2 0.83 0.08
 -1 8 -2 0.88 0.16
 -1 8 -2 0.89 0.08
 -1 8 -2 0.86 0.22
 -1 8 -2 0.93 0.26
 -1 8 -2 0.89 0.07
 -1 8 -2 0.94 0.08
 1 -8 2 0.55 0.32
 1 -8 2 0.89 0.07
 1 -8 2 0.8 0.08
 1 -8 2 0.89 0.09
 1 -8 2 0.88 0.19
 1 -8 2 0.96 0.25
 1 -8 2 1 0.2
 1 -8 2 0.81 0.14
 1 -8 2 0.85 0.1
 -2 8 -2 0.41 0.24
 -2 8 -2 0.52 0.06
 -2 8 -2 0.54 0.06
 -2 8 -2 0.47 0.06
 -2 8 -2 0.62 0.17
 -2 8 -2 0.44 0.23
 2 -8 2 0.53 0.17
 2 -8 2 0.53 0.07
 2 -8 2 0.45 0.06
 2 -8 2 0.51 0.14
 2 -8 2 0.42 0.18
 -3 8 -2 23.97 0.71
 -3 8 -2 24.99 0.68
 -3 8 -2 25.39 0.96
 -3 8 -2 23.93 1.01
 3 -8 2 25.11 0.61
 3 -8 2 24.82 0.69
 3 -8 2 24.51 0.84
 3 -8 2 25.87 0.64
 3 -8 2 23.33 0.71
 -4 8 -2 3.58 0.33
 -4 8 -2 3.19 0.16
 -4 8 -2 3.52 0.16
 4 -8 2 3.47 0.16
 4 -8 2 3.48 0.14
 4 -8 2 3.57 0.16
 4 -8 2 3.31 0.27
 4 -8 2 3.6 0.15
 -5 8 -2 0.76 0.09
 -5 8 -2 0.72 0.22
 -5 8 -2 0.79 0.1
 -5 8 -2 0.8 0.09
 -5 8 -2 0.97 0.08
 5 -8 2 0.78 0.16
 5 -8 2 0.69 0.08
 5 -8 2 0.8 0.07
 5 -8 2 0.69 0.08
 5 -8 2 0.62 0.08
 -6 8 -2 -0.02 0.08
 -6 8 -2 -0.08 0.07
 -6 8 -2 0.03 0.05
 -6 8 -2 0.06 0.06
 -6 8 -2 -0.43 0.19
 6 -8 2 0.03 0.07
 6 -8 2 -0.01 0.05
 6 -8 2 0.11 0.06
 6 -8 2 0.02 0.06
 -7 8 -2 8.23 0.26
 -7 8 -2 7.84 0.29
 -7 8 -2 7.37 0.59
 -7 8 -2 9 0.34
 7 -8 2 8.39 0.28
 7 -8 2 8.77 0.3
 7 -8 2 8.35 0.29
 -8 8 -2 0.12 0.11
 -8 8 -2 -0.01 0.08
 -8 8 -2 0.05 0.06
 8 -8 2 0.09 0.06
 8 -8 2 0.03 0.08
 8 -8 2 0.01 0.09
 -9 8 -2 0.07 0.11
 -9 8 -2 0.07 0.09
 -9 8 -2 0.08 0.07
 9 -8 2 0.06 0.1
 9 -8 2 0.09 0.09
 -10 8 -2 3.01 0.18
 -10 8 -2 3.09 0.16
 10 -8 2 3.17 0.2
 10 -8 2 3.25 0.22
 10 7 -2 0.11 0.07
 10 7 -2 0.13 0.1
 10 7 -2 0.16 0.09
 10 7 -2 0.26 0.11
 -10 -7 2 0.11 0.05
 9 7 -2 0.4 0.09
 9 7 -2 0.3 0.08
 9 7 -2 0.25 0.1
 9 7 -2 0.38 0.11
 -9 -7 2 0.23 0.05
 -9 -7 2 0.17 0.07
 8 7 -2 1.17 0.13
 8 7 -2 1.28 0.11
 8 7 -2 1.29 0.12
 8 7 -2 1.09 0.1
 -8 -7 2 1.3 0.11
 -8 -7 2 1.13 0.08
 7 7 -2 0.34 0.08
 7 7 -2 0.42 0.08
 7 7 -2 0.53 0.07
 7 7 -2 0.53 0.09
 7 7 -2 0.39 0.07
 -7 -7 2 0.46 0.08
 -7 -7 2 0.52 0.05
 -7 -7 2 0.5 0.17
 6 7 -2 0.22 0.07
 6 7 -2 0.18 0.07
 6 7 -2 0.28 0.06
 6 7 -2 0.13 0.06
 6 7 -2 0.23 0.06
 -6 -7 2 0.32 0.05
 -6 -7 2 0.17 0.04
 -6 -7 2 0.2 0.06
 -6 -7 2 0.24 0.14
 5 7 -2 4.51 0.18
 5 7 -2 3.84 0.17
 5 7 -2 4.22 0.16
 5 7 -2 4.24 0.16
 5 7 -2 4.15 0.16
 -5 -7 2 4.36 0.15
 -5 -7 2 4.44 0.31
 -5 -7 2 4.29 0.18
 -5 -7 2 4.11 0.13
 -5 -7 2 4.46 0.27
 4 7 -2 4.24 0.16
 4 7 -2 4.03 0.15
 4 7 -2 3.53 0.38
 4 7 -2 3.91 0.14
 4 7 -2 3.88 0.15
 4 7 -2 3.85 0.15
 -4 -7 2 4.01 0.25
 -4 -7 2 3.9 0.13
 -4 -7 2 3.85 0.17
 -4 -7 2 4.03 0.14
 -4 -7 2 3.92 0.29
 -4 -7 2 4.74 0.45
 3 7 -2 12.1 0.33
 3 7 -2 10.69 0.59
 3 7 -2 11.6 0.33
 3 7 -2 11.57 0.65
 3 7 -2 11.66 0.31
 3 7 -2 11.26 0.31
 3 7 -2 11.4 0.31
 3 7 -2 11.5 0.32
 -3 -7 2 10.78 0.33
 -3 -7 2 11.6 0.59
 -3 -7 2 10.89 0.3
 -3 -7 2 11.07 0.36
 -3 -7 2 12.19 0.66
 -3 -7 2 11.54 0.45
 -3 -7 2 12.08 0.6
 2 7 -2 4.4 0.14
 2 7 -2 4.28 0.39
 2 7 -2 4.49 0.38
 2 7 -2 4.36 0.15
 2 7 -2 5.12 0.45
 2 7 -2 4.35 0.37
 2 7 -2 4.11 0.14
 2 7 -2 4.27 0.15
 2 7 -2 4.34 0.29
 2 7 -2 4.08 0.13
 2 7 -2 3.98 0.14
 2 7 -2 4.38 0.31
 -2 -7 2 3.89 0.18
 -2 -7 2 4.21 0.35
 -2 -7 2 3.97 0.15
 -2 -7 2 4.19 0.13
 -2 -7 2 4.65 0.37
 -2 -7 2 4.23 0.25
 -2 -7 2 4.56 0.16
 -2 -7 2 4.38 0.41
 1 7 -2 22 0.56
 1 7 -2 21.13 0.54
 1 7 -2 21.9 0.59
 1 7 -2 21.65 0.84
 1 7 -2 22.7 1.01
 1 7 -2 21.23 0.61
 1 7 -2 21.09 0.82
 1 7 -2 21.19 0.81
 1 7 -2 20.9 0.83
 1 7 -2 21.21 0.86
 1 7 -2 22.26 0.97
 1 7 -2 21.88 0.53
 1 7 -2 21.86 0.56
 -1 -7 2 21.2 0.72
 -1 -7 2 22.08 0.96
 -1 -7 2 21.78 0.99
 -1 -7 2 21.54 0.6
 -1 -7 2 22.11 0.56
 -1 -7 2 21.75 0.96
 -1 -7 2 22.8 0.64
 -1 -7 2 21.98 0.85
 -1 -7 2 22.42 0.62
 -1 -7 2 21.91 0.8
 0 7 -2 -0.09 0.15
 0 7 -2 -0.05 0.18
 0 7 -2 0.03 0.03
 0 7 -2 0.08 0.04
 0 7 -2 0.03 0.03
 0 7 -2 0 0.09
 0 7 -2 0.07 0.19
 0 7 -2 -0.04 0.13
 0 7 -2 0.06 0.03
 0 7 -2 -0.05 0.13
 0 7 -2 0.06 0.15
 0 -7 2 -0.06 0.13
 0 -7 2 0.04 0.03
 0 -7 2 0 0.04
 0 -7 2 0.08 0.18
 0 -7 2 0.06 0.05
 0 -7 2 -0.04 0.11
 0 -7 2 -0.11 0.07
 0 -7 2 0.03 0.04
 0 -7 2 -0.06 0.12
 0 -7 2 0.05 0.2
 -1 7 -2 7.89 0.46
 -1 7 -2 8.26 0.63
 -1 7 -2 7.67 0.38
 -1 7 -2 7.94 0.25
 -1 7 -2 7.95 0.23
 -1 7 -2 8.27 0.24
 -1 7 -2 8.24 0.64
 -1 7 -2 6.68 0.47
 -1 7 -2 8.37 0.65
 -1 7 -2 7.84 0.24
 1 -7 2 8.41 0.41
 1 -7 2 6.96 0.59
 1 -7 2 7.93 0.28
 1 -7 2 7.64 0.25
 1 -7 2 8.47 0.62
 1 -7 2 7.82 0.35
 1 -7 2 8.07 0.47
 1 -7 2 8.16 0.42
 1 -7 2 7.78 0.26
 1 -7 2 8.36 0.23
 1 -7 2 8.56 0.67
 -2 7 -2 1.2 0.23
 -2 7 -2 1.31 0.09
 -2 7 -2 1.2 0.18
 -2 7 -2 1.16 0.33
 -2 7 -2 1.34 0.09
 -2 7 -2 1.48 0.07
 2 -7 2 1.37 0.16
 2 -7 2 1.2 0.18
 2 -7 2 1.81 0.39
 2 -7 2 1.63 0.36
 2 -7 2 1.11 0.21
 2 -7 2 1.47 0.08
 2 -7 2 1.34 0.1
 2 -7 2 1.32 0.09
 -3 7 -2 6.31 0.23
 -3 7 -2 6.42 0.65
 -3 7 -2 6.39 0.21
 -3 7 -2 6.4 0.18
 -3 7 -2 6.09 0.36
 -3 7 -2 6.13 0.22
 -3 7 -2 6.45 0.46
 3 -7 2 6.53 0.2
 3 -7 2 6.11 0.22
 3 -7 2 6.09 0.19
 3 -7 2 6.74 0.7
 3 -7 2 7.07 0.38
 3 -7 2 5.72 0.44
 3 -7 2 6.56 0.22
 3 -7 2 5.61 0.32
 -4 7 -2 6.11 0.18
 -4 7 -2 6.12 0.22
 -4 7 -2 6.16 0.21
 -4 7 -2 6.36 0.24
 -4 7 -2 6.13 0.38
 4 -7 2 5.79 0.21
 4 -7 2 6.42 0.21
 4 -7 2 6.15 0.33
 4 -7 2 6.1 0.49
 4 -7 2 5.76 0.19
 4 -7 2 6.14 0.2
 4 -7 2 5.91 0.49
 -5 7 -2 4.17 0.14
 -5 7 -2 3.88 0.16
 -5 7 -2 3.81 0.35
 -5 7 -2 4.12 0.19
 -5 7 -2 3.89 0.17
 5 -7 2 3.93 0.15
 5 -7 2 4 0.14
 5 -7 2 3.97 0.14
 5 -7 2 3.81 0.17
 5 -7 2 3.93 0.48
 5 -7 2 4.23 0.28
 5 -7 2 4 0.16
 -6 7 -2 0.76 0.08
 -6 7 -2 0.54 0.22
 -6 7 -2 0.84 0.07
 -6 7 -2 0.92 0.11
 6 -7 2 0.88 0.07
 6 -7 2 0.74 0.15
 6 -7 2 0.85 0.08
 6 -7 2 0.75 0.08
 6 -7 2 0.7 0.07
 6 -7 2 0.66 0.09
 -7 7 -2 0.07 0.07
 -7 7 -2 -0.01 0.05
 -7 7 -2 0.08 0.09
 -7 7 -2 0.06 0.23
 7 -7 2 0.01 0.05
 7 -7 2 0.01 0.07
 7 -7 2 0.03 0.07
 7 -7 2 0.03 0.06
 -8 7 -2 0.45 0.09
 -8 7 -2 0.67 0.12
 -8 7 -2 0.42 0.07
 8 -7 2 0.24 0.09
 8 -7 2 0.39 0.08
 8 -7 2 0.38 0.09
 -9 7 -2 0.75 0.1
 -9 7 -2 0.8 0.09
 -9 7 -2 0.87 0.13
 9 -7 2 0.67 0.11
 9 -7 2 0.88 0.11
 9 -7 2 0.71 0.09
 -10 7 -2 0.86 0.11
 -10 7 -2 0.95 0.09
 10 -7 2 1.12 0.13
 10 -7 2 1.29 0.14
 10 -7 2 0.96 0.11
 11 6 -2 1.21 0.14
 11 6 -2 1.19 0.13
 11 6 -2 1.16 0.14
 -11 -6 2 1.24 0.14
 -11 -6 2 1.11 0.09
 10 6 -2 0.06 0.07
 10 6 -2 0.07 0.09
 10 6 -2 0.04 0.09
 10 6 -2 0.02 0.1
 -10 -6 2 0.11 0.04
 -10 -6 2 0.14 0.07
 9 6 -2 0.65 0.1
 9 6 -2 0.91 0.12
 9 6 -2 0.78 0.09
 9 6 -2 0.7 0.11
 -9 -6 2 0.58 0.08
 -9 -6 2 0.86 0.07
 8 6 -2 0.2 0.08
 8 6 -2 0.29 0.08
 8 6 -2 0.15 0.08
 8 6 -2 0.26 0.07
 -8 -6 2 0.24 0.06
 -8 -6 2 0.34 0.17
 -8 -6 2 0.26 0.04
 7 6 -2 2.39 0.13
 7 6 -2 2.21 0.14
 7 6 -2 2.49 0.12
 7 6 -2 2.1 0.14
 7 6 -2 2.15 0.13
 -7 -6 2 2.35 0.09
 -7 -6 2 2.36 0.27
 -7 -6 2 1.95 0.12
 6 6 -2 2.31 0.13
 6 6 -2 2.27 0.13
 6 6 -2 2.17 0.13
 6 6 -2 2.29 0.11
 6 6 -2 2.24 0.11
 -6 -6 2 2.75 0.26
 -6 -6 2 2.25 0.1
 -6 -6 2 2.24 0.08
 -6 -6 2 2.31 0.12
 5 6 -2 0.4 0.07
 5 6 -2 0.39 0.06
 5 6 -2 0.34 0.05
 5 6 -2 0.49 0.06
 5 6 -2 0.44 0.06
 5 6 -2 0.59 0.18
 -5 -6 2 0.36 0.04
 -5 -6 2 0.79 0.23
 -5 -6 2 0.33 0.03
 -5 -6 2 0.64 0.14
 -5 -6 2 0.35 0.06
 -5 -6 2 0.48 0.11
 4 6 -2 0.9 0.07
 4 6 -2 1.05 0.08
 4 6 -2 0.8 0.06
 4 6 -2 1.09 0.23
 4 6 -2 0.83 0.07
 4 6 -2 0.71 0.06
 4 6 -2 0.75 0.2
 -4 -6 2 1.05 0.21
 -4 -6 2 1.47 0.25
 -4 -6 2 0.56 0.19
 -4 -6 2 0.81 0.07
 -4 -6 2 0.62 0.18
 -4 -6 2 0.9 0.06
 -4 -6 2 1.1 0.14
 -4 -6 2 1.27 0.25
 -4 -6 2 1.03 0.16
 -4 -6 2 0.9 0.05
 3 6 -2 -0.01 0.03
 3 6 -2 0.05 0.02
 3 6 -2 -0.01 0.14
 3 6 -2 0.29 0.17
 3 6 -2 0.06 0.04
 3 6 -2 0.09 0.05
 3 6 -2 0.03 0.04
 3 6 -2 0.11 0.14
 3 6 -2 0.07 0.04
 -3 -6 2 0.05 0.04
 -3 -6 2 0.18 0.14
 -3 -6 2 0.04 0.08
 -3 -6 2 0.11 0.04
 -3 -6 2 0.07 0.15
 -3 -6 2 0.03 0.13
 -3 -6 2 -0.17 0.14
 -3 -6 2 0.03 0.15
 -3 -6 2 0.08 0.03
 2 6 -2 43.27 1.37
 2 6 -2 46.73 1.53
 2 6 -2 45.07 1.5
 2 6 -2 44.59 1.52
 2 6 -2 45.45 1.5
 2 6 -2 44.63 1.47
 2 6 -2 45.34 1.33
 2 6 -2 44.99 1.07
 2 6 -2 44.87 1.08
 2 6 -2 46.02 1.22
 2 6 -2 43.57 1.52
 2 6 -2 45.42 1.06
 2 6 -2 44.89 1.11
 2 6 -2 44.61 1.29
 2 6 -2 45.33 1.11
 -2 -6 2 44.8 1.49
 -2 -6 2 43.54 1.18
 -2 -6 2 46.01 1.11
 -2 -6 2 42.41 1.23
 -2 -6 2 45.84 1.49
 -2 -6 2 45.51 1.28
 -2 -6 2 45.08 1.49
 -2 -6 2 45.14 1.42
 -2 -6 2 43.74 1.3
 -2 -6 2 45.27 1.43
 -2 -6 2 42.45 1.5
 -2 -6 2 46.71 1.39
 1 6 -2 3.12 0.28
 1 6 -2 3.24 0.31
 1 6 -2 3.42 0.38
 1 6 -2 3.33 0.31
 1 6 -2 3.05 0.36
 1 6 -2 2.95 0.11
 1 6 -2 2.98 0.11
 1 6 -2 3.59 0.23
 1 6 -2 3.11 0.11
 1 6 -2 3.69 0.39
 1 6 -2 3.33 0.11
 1 6 -2 3.08 0.1
 1 6 -2 2.61 0.26
 1 6 -2 2.62 0.33
 -1 -6 2 2.69 0.27
 -1 -6 2 3.2 0.12
 -1 -6 2 3.06 0.12
 -1 -6 2 2.75 0.19
 -1 -6 2 3.23 0.27
 -1 -6 2 3.39 0.24
 -1 -6 2 2.77 0.33
 -1 -6 2 3.02 0.36
 -1 -6 2 3.18 0.1
 -1 -6 2 2.78 0.33
 -1 -6 2 2.87 0.14
 -1 -6 2 3.19 0.33
 -1 -6 2 2.9 0.3
 -1 -6 2 2.84 0.35
 0 6 -2 12.62 0.42
 0 6 -2 12.96 0.52
 0 6 -2 13.73 0.38
 0 6 -2 12.43 0.67
 0 6 -2 13.26 0.34
 0 6 -2 13.15 0.37
 0 6 -2 13.14 0.58
 0 6 -2 12.67 0.36
 0 6 -2 13.29 0.69
 0 6 -2 13.69 0.71
 0 6 -2 12.04 0.6
 0 6 -2 12.57 0.52
 0 6 -2 13.1 0.53
 0 6 -2 12.52 0.7
 0 6 -2 13.23 0.57
 0 -6 2 11.98 0.66
 0 -6 2 12.16 0.46
 0 -6 2 13.59 0.34
 0 -6 2 13.07 0.63
 0 -6 2 13.73 0.4
 0 -6 2 13.54 0.69
 0 -6 2 13.49 0.57
 0 -6 2 13.28 0.62
 0 -6 2 13.34 0.38
 0 -6 2 13.15 0.71
 0 -6 2 13.02 0.52
 0 -6 2 12.97 0.51
 0 -6 2 12.54 0.37
 0 -6 2 13.61 0.68
 0 -6 2 13.37 0.55
 -1 6 -2 1.45 0.2
 -1 6 -2 1.55 0.28
 -1 6 -2 1.78 0.08
 -1 6 -2 1.85 0.31
 -1 6 -2 1.29 0.27
 -1 6 -2 1.38 0.18
 -1 6 -2 1.64 0.24
 -1 6 -2 1.93 0.31
 -1 6 -2 1.98 0.29
 -1 6 -2 1.83 0.19
 -1 6 -2 1.72 0.08
 -1 6 -2 1.58 0.07
 -1 6 -2 1.56 0.09
 1 -6 2 1.72 0.19
 1 -6 2 1.68 0.11
 1 -6 2 1.76 0.25
 1 -6 2 2.14 0.33
 1 -6 2 1.59 0.18
 1 -6 2 1.51 0.26
 1 -6 2 1.57 0.22
 1 -6 2 1.42 0.14
 1 -6 2 1.56 0.09
 1 -6 2 1.61 0.09
 1 -6 2 1.72 0.27
 1 -6 2 1.8 0.3
 1 -6 2 1.41 0.25
 1 -6 2 1.82 0.19
 -2 6 -2 18.4 0.79
 -2 6 -2 19.76 0.86
 -2 6 -2 21.11 0.96
 -2 6 -2 19.64 0.75
 -2 6 -2 20.49 0.51
 -2 6 -2 18.94 0.67
 -2 6 -2 19.85 0.55
 -2 6 -2 19.61 0.55
 -2 6 -2 20.26 0.92
 -2 6 -2 19.11 0.74
 -2 6 -2 20.22 0.93
 -2 6 -2 20.42 0.57
 2 -6 2 20.33 0.51
 2 -6 2 19.64 0.93
 2 -6 2 20.02 0.93
 2 -6 2 20.25 0.68
 2 -6 2 20.77 0.93
 2 -6 2 19.77 0.57
 2 -6 2 19.36 0.81
 2 -6 2 20.36 0.66
 2 -6 2 20.04 0.68
 2 -6 2 19.1 0.75
 2 -6 2 21.04 0.96
 2 -6 2 19.82 0.83
 2 -6 2 20.32 0.55
 -3 6 -2 14.68 0.61
 -3 6 -2 16.03 0.46
 -3 6 -2 16.57 0.45
 -3 6 -2 16.59 0.86
 -3 6 -2 15.83 0.66
 -3 6 -2 14.8 0.44
 -3 6 -2 15.21 0.47
 -3 6 -2 15.87 0.58
 -3 6 -2 14.47 0.81
 -3 6 -2 16.81 0.41
 3 -6 2 15.89 0.55
 3 -6 2 14.83 0.85
 3 -6 2 15.9 0.58
 3 -6 2 15.78 0.44
 3 -6 2 16.12 0.69
 3 -6 2 14.73 0.46
 3 -6 2 15.38 0.72
 3 -6 2 15.28 0.4
 3 -6 2 16.48 0.76
 3 -6 2 16 0.42
 3 -6 2 16.57 0.57
 3 -6 2 14.86 0.82
 -4 6 -2 -0.04 0.04
 -4 6 -2 0 0.04
 -4 6 -2 -0.01 0.03
 -4 6 -2 0.2 0.27
 -4 6 -2 0.02 0.05
 -4 6 -2 0.05 0.16
 -4 6 -2 -0.01 0.12
 4 -6 2 0.01 0.05
 4 -6 2 0.06 0.19
 4 -6 2 0.03 0.04
 4 -6 2 0.08 0.11
 4 -6 2 -0.06 0.04
 4 -6 2 0.12 0.15
 4 -6 2 -0.1 0.26
 4 -6 2 0.01 0.09
 4 -6 2 -0.04 0.04
 4 -6 2 0.01 0.04
 4 -6 2 -0.04 0.15
 -5 6 -2 0.22 0.15
 -5 6 -2 0.1 0.04
 -5 6 -2 0.1 0.06
 -5 6 -2 0.07 0.05
 -5 6 -2 0.11 0.05
 5 -6 2 0.4 0.23
 5 -6 2 0.06 0.05
 5 -6 2 0.04 0.05
 5 -6 2 0.16 0.04
 5 -6 2 0.13 0.1
 5 -6 2 -0.03 0.2
 5 -6 2 0.13 0.04
 5 -6 2 0.07 0.05
 -6 6 -2 0.53 0.2
 -6 6 -2 0.36 0.05
 -6 6 -2 0.36 0.06
 -6 6 -2 0.47 0.08
 6 -6 2 0.4 0.06
 6 -6 2 0.37 0.07
 6 -6 2 0.48 0.06
 6 -6 2 0.42 0.07
 6 -6 2 0.52 0.06
 -7 6 -2 6 0.43
 -7 6 -2 5.03 0.17
 -7 6 -2 4.78 0.19
 -7 6 -2 4.93 0.23
 7 -6 2 5.17 0.19
 7 -6 2 5.15 0.21
 7 -6 2 5.21 0.19
 7 -6 2 4.91 0.18
 -8 6 -2 -0.05 0.09
 -8 6 -2 0.05 0.05
 -8 6 -2 0.06 0.07
 -8 6 -2 -0.2 0.21
 8 -6 2 -0.04 0.06
 8 -6 2 0.15 0.07
 8 -6 2 0.01 0.08
 -9 6 -2 0.31 0.07
 -9 6 -2 0.41 0.11
 -9 6 -2 0.24 0.08
 9 -6 2 0.32 0.08
 9 -6 2 0.26 0.1
 9 -6 2 0.19 0.09
 -10 6 -2 3.38 0.22
 -10 6 -2 3.15 0.15
 -10 6 -2 3.37 0.17
 10 -6 2 2.93 0.18
 10 -6 2 2.72 0.16
 10 -6 2 3.19 0.21
 -11 6 -2 0.43 0.08
 11 -6 2 0.45 0.1
 11 -6 2 0.55 0.12
 11 -6 2 0.39 0.1
 11 5 -2 0.03 0.09
 11 5 -2 0.1 0.1
 11 5 -2 -0.01 0.1
 -11 -5 2 0.09 0.09
 -11 -5 2 -0.03 0.04
 10 5 -2 0.6 0.12
 10 5 -2 0.5 0.11
 10 5 -2 0.37 0.1
 -10 -5 2 0.49 0.05
 -10 -5 2 0.33 0.08
 9 5 -2 1.16 0.13
 9 5 -2 1.09 0.11
 9 5 -2 0.97 0.12
 9 5 -2 0.98 0.09
 -9 -5 2 1.12 0.1
 8 5 -2 8.96 0.3
 8 5 -2 8.78 0.27
 8 5 -2 8.61 0.29
 8 5 -2 8.67 0.26
 8 5 -2 8.37 0.3
 -8 -5 2 8.86 0.29
 -8 -5 2 9.24 0.48
 7 5 -2 0.78 0.08
 7 5 -2 0.77 0.09
 7 5 -2 0.62 0.08
 7 5 -2 0.72 0.08
 7 5 -2 0.63 0.07
 -7 -5 2 0.44 0.15
 -7 -5 2 0.71 0.07
 6 5 -2 1.45 0.11
 6 5 -2 1.31 0.08
 6 5 -2 1.36 0.28
 6 5 -2 1.38 0.1
 6 5 -2 1.34 0.09
 6 5 -2 1.3 0.08
 6 5 -2 1.2 0.1
 -6 -5 2 1.39 0.19
 -6 -5 2 1.23 0.07
 -6 -5 2 1.21 0.09
 5 5 -2 9.76 0.52
 5 5 -2 10.35 0.29
 5 5 -2 10.3 0.28
 5 5 -2 10.3 0.28
 5 5 -2 9.39 0.6
 5 5 -2 10.31 0.52
 5 5 -2 10.87 0.27
 5 5 -2 10.04 0.3
 5 5 -2 10.25 0.3
 -5 -5 2 10.16 0.32
 -5 -5 2 10.07 0.57
 -5 -5 2 9.72 0.44
 -5 -5 2 10.75 0.45
 -5 -5 2 10.72 0.39
 -5 -5 2 10.27 0.29
 -5 -5 2 10.98 0.6
 4 5 -2 9.78 0.49
 4 5 -2 8.75 0.26
 4 5 -2 8.39 0.49
 4 5 -2 9.03 0.24
 4 5 -2 9.24 0.24
 4 5 -2 9.01 0.47
 4 5 -2 8.79 0.24
 4 5 -2 9.31 0.55
 4 5 -2 8.77 0.25
 4 5 -2 8.74 0.26
 -4 -5 2 8.68 0.25
 -4 -5 2 8.81 0.49
 -4 -5 2 8.06 0.27
 -4 -5 2 8.16 0.37
 -4 -5 2 8.83 0.34
 -4 -5 2 9.51 0.48
 -4 -5 2 8.87 0.23
 -4 -5 2 9.36 0.46
 -4 -5 2 9.34 0.51
 -4 -5 2 9.35 0.47
 -4 -5 2 10.07 0.46
 3 5 -2 28.01 0.7
 3 5 -2 28.24 1.01
 3 5 -2 27.5 0.68
 3 5 -2 29.62 1.01
 3 5 -2 29.01 0.95
 3 5 -2 28.54 1.05
 3 5 -2 28.78 0.77
 3 5 -2 28.31 0.69
 3 5 -2 28.98 0.72
 3 5 -2 28.27 0.72
 3 5 -2 29.12 1.02
 3 5 -2 29.1 1.01
 -3 -5 2 29.69 0.99
 -3 -5 2 27.35 0.79
 -3 -5 2 28.63 0.93
 -3 -5 2 27.82 0.98
 -3 -5 2 28.92 0.75
 -3 -5 2 28.87 0.7
 -3 -5 2 30.52 1.01
 -3 -5 2 28.16 0.99
 -3 -5 2 27.54 0.86
 -3 -5 2 27.78 0.95
 -3 -5 2 27.6 0.97
 -3 -5 2 26.86 0.98
 -3 -5 2 28.38 0.83
 2 5 -2 5.46 0.38
 2 5 -2 5.64 0.28
 2 5 -2 5.65 0.16
 2 5 -2 5.16 0.16
 2 5 -2 5.6 0.31
 2 5 -2 5.43 0.37
 2 5 -2 5.77 0.39
 2 5 -2 5.81 0.37
 2 5 -2 5.05 0.15
 2 5 -2 4.77 0.37
 2 5 -2 5.24 0.33
 2 5 -2 5.86 0.17
 2 5 -2 5.36 0.16
 2 5 -2 5.5 0.16
 -2 -5 2 5.16 0.36
 -2 -5 2 5.38 0.34
 -2 -5 2 5.55 0.36
 -2 -5 2 5.59 0.19
 -2 -5 2 5.53 0.33
 -2 -5 2 5.53 0.38
 -2 -5 2 5.02 0.37
 -2 -5 2 5.7 0.37
 -2 -5 2 5.28 0.17
 -2 -5 2 5.62 0.15
 -2 -5 2 5.25 0.33
 -2 -5 2 5.58 0.25
 -2 -5 2 5.31 0.26
 1 5 -2 6.93 0.33
 1 5 -2 8.13 0.22
 1 5 -2 8.48 0.39
 1 5 -2 8.12 0.47
 1 5 -2 8.17 0.41
 1 5 -2 8.51 0.47
 1 5 -2 7.8 0.21
 1 5 -2 8.01 0.2
 1 5 -2 7.95 0.34
 1 5 -2 8.21 0.45
 1 5 -2 8.09 0.4
 1 5 -2 8.01 0.23
 1 5 -2 7.88 0.21
 1 5 -2 7.47 0.45
 1 5 -2 7.55 0.4
 -1 -5 2 8.11 0.41
 -1 -5 2 8.14 0.46
 -1 -5 2 7.98 0.37
 -1 -5 2 7.34 0.44
 -1 -5 2 7.67 0.21
 -1 -5 2 7.79 0.25
 -1 -5 2 7.46 0.42
 -1 -5 2 7.56 0.3
 -1 -5 2 7.46 0.38
 -1 -5 2 7.18 0.46
 -1 -5 2 7.7 0.23
 -1 -5 2 7.76 0.45
 -1 -5 2 8.14 0.34
 0 5 -2 0.25 0.12
 0 5 -2 0.18 0.11
 0 5 -2 0.21 0.15
 0 5 -2 0.17 0.09
 0 5 -2 0.14 0.08
 0 5 -2 0.22 0.1
 0 5 -2 0.13 0.1
 0 5 -2 0.04 0.12
 0 5 -2 0.1 0.14
 0 5 -2 0.16 0.03
 0 5 -2 0.48 0.17
 0 5 -2 0.15 0.03
 0 5 -2 0.02 0.13
 0 -5 2 0.21 0.09
 0 -5 2 0.2 0.09
 0 -5 2 0.12 0.04
 0 -5 2 0.16 0.15
 0 -5 2 0.22 0.14
 0 -5 2 0.14 0.03
 0 -5 2 0.11 0.13
 0 -5 2 0.19 0.04
 0 -5 2 0.14 0.1
 0 -5 2 0.12 0.11
 0 -5 2 0.29 0.15
 0 -5 2 0.16 0.13
 0 -5 2 0.25 0.11
 0 -5 2 0.18 0.1
 0 -5 2 0.18 0.07
 -1 5 -2 3.06 0.34
 -1 5 -2 3.85 0.27
 -1 5 -2 3.94 0.39
 -1 5 -2 3.99 0.14
 -1 5 -2 3.8 0.22
 -1 5 -2 4.06 0.36
 -1 5 -2 4.04 0.34
 -1 5 -2 3.96 0.29
 -1 5 -2 4.13 0.37
 -1 5 -2 4.11 0.13
 -1 5 -2 4.08 0.23
 -1 5 -2 4.31 0.14
 1 -5 2 3.9 0.25
 1 -5 2 3.27 0.32
 1 -5 2 3.51 0.32
 1 -5 2 3.79 0.27
 1 -5 2 3.87 0.22
 1 -5 2 4.1 0.15
 1 -5 2 3.55 0.35
 1 -5 2 4.3 0.25
 1 -5 2 4.17 0.38
 1 -5 2 3.89 0.2
 1 -5 2 3.16 0.34
 1 -5 2 3.8 0.13
 1 -5 2 4.14 0.36
 1 -5 2 4.1 0.14
 1 -5 2 3.46 0.22
 -2 5 -2 5.12 0.42
 -2 5 -2 5.54 0.28
 -2 5 -2 6.12 0.16
 -2 5 -2 5.94 0.42
 -2 5 -2 6.34 0.47
 -2 5 -2 5.64 0.18
 -2 5 -2 5.47 0.32
 -2 5 -2 6.01 0.19
 -2 5 -2 5.2 0.19
 -2 5 -2 4.72 0.42
 -2 5 -2 5.82 0.43
 -2 5 -2 5.73 0.27
 -2 5 -2 6.04 0.38
 2 -5 2 5.34 0.45
 2 -5 2 5.8 0.2
 2 -5 2 5.36 0.18
 2 -5 2 6.56 0.46
 2 -5 2 6.08 0.46
 2 -5 2 5.88 0.38
 2 -5 2 5.62 0.27
 2 -5 2 5.7 0.44
 2 -5 2 5.65 0.18
 2 -5 2 5.45 0.32
 2 -5 2 5.35 0.25
 2 -5 2 6.15 0.42
 2 -5 2 6.04 0.28
 -3 5 -2 12.13 0.31
 -3 5 -2 11.98 0.66
 -3 5 -2 12.18 0.67
 -3 5 -2 12.3 0.44
 -3 5 -2 11.92 0.5
 -3 5 -2 12.05 0.62
 -3 5 -2 12.75 0.36
 -3 5 -2 12.2 0.6
 -3 5 -2 11.73 0.36
 -3 5 -2 11.46 0.34
 -3 5 -2 11.8 0.54
 -3 5 -2 12.85 0.7
 -3 5 -2 11.74 0.65
 3 -5 2 11.67 0.55
 3 -5 2 11.82 0.31
 3 -5 2 11.9 0.59
 3 -5 2 12.27 0.36
 3 -5 2 12.22 0.69
 3 -5 2 11.98 0.33
 3 -5 2 12.02 0.31
 3 -5 2 14.1 0.69
 3 -5 2 12.05 0.34
 3 -5 2 12.8 0.46
 3 -5 2 11.63 0.55
 3 -5 2 11.88 0.66
 3 -5 2 12.5 0.42
 3 -5 2 11.88 0.56
 3 -5 2 11.36 0.43
 -4 5 -2 0.96 0.16
 -4 5 -2 1.06 0.08
 -4 5 -2 1.21 0.09
 -4 5 -2 1.06 0.26
 -4 5 -2 1.39 0.32
 -4 5 -2 1.25 0.08
 -4 5 -2 1.16 0.06
 -4 5 -2 1.46 0.23
 -4 5 -2 1.49 0.3
 4 -5 2 1.26 0.14
 4 -5 2 1.15 0.08
 4 -5 2 1.17 0.08
 4 -5 2 1.68 0.26
 4 -5 2 1.16 0.22
 4 -5 2 1.17 0.08
 4 -5 2 0.79 0.27
 4 -5 2 1.17 0.06
 4 -5 2 0.9 0.21
 4 -5 2 1.05 0.07
 4 -5 2 1.04 0.06
 4 -5 2 1.03 0.26
 4 -5 2 1.06 0.2
 -5 5 -2 0.32 0.05
 -5 5 -2 0.4 0.06
 -5 5 -2 0.94 0.23
 -5 5 -2 0.42 0.15
 -5 5 -2 0.3 0.04
 -5 5 -2 0.31 0.05
 5 -5 2 0.22 0.18
 5 -5 2 0.43 0.2
 5 -5 2 0.44 0.05
 5 -5 2 0.38 0.05
 5 -5 2 0.53 0.11
 5 -5 2 0.4 0.06
 5 -5 2 0.34 0.05
 5 -5 2 0.34 0.05
 -6 5 -2 0.32 0.04
 -6 5 -2 0.33 0.07
 -6 5 -2 0.37 0.06
 -6 5 -2 0.47 0.17
 6 -5 2 0.35 0.05
 6 -5 2 0.39 0.07
 6 -5 2 0.33 0.06
 6 -5 2 0.43 0.06
 6 -5 2 0.42 0.05
 -7 5 -2 0.14 0.07
 -7 5 -2 0.24 0.06
 -7 5 -2 0.32 0.19
 -7 5 -2 0.14 0.04
 7 -5 2 0.2 0.07
 7 -5 2 0.07 0.06
 7 -5 2 0.15 0.05
 7 -5 2 0.22 0.06
 -8 5 -2 0.29 0.05
 -8 5 -2 0.2 0.09
 -8 5 -2 0.28 0.21
 -8 5 -2 0.27 0.06
 8 -5 2 0.23 0.08
 8 -5 2 0.22 0.07
 8 -5 2 0.22 0.07
 -9 5 -2 0.06 0.06
 -9 5 -2 0.01 0.05
 -9 5 -2 0.04 0.09
 9 -5 2 -0.03 0.07
 9 -5 2 0.1 0.08
 9 -5 2 -0.05 0.06
 -10 5 -2 1.15 0.1
 -10 5 -2 1.26 0.14
 -10 5 -2 0.99 0.08
 10 -5 2 1.08 0.11
 10 -5 2 0.97 0.11
 10 -5 2 1.01 0.13
 -11 5 -2 0.58 0.08
 11 -5 2 0.55 0.1
 11 -5 2 0.59 0.1
 11 -5 2 0.64 0.12
 11 4 -2 0.52 0.12
 11 4 -2 0.44 0.1
 11 4 -2 0.51 0.11
 -11 -4 2 0.4 0.1
 -11 -4 2 0.49 0.06
 10 4 -2 0.96 0.12
 10 4 -2 1 0.13
 10 4 -2 0.98 0.12
 -10 -4 2 0.96 0.12
 -10 -4 2 0.94 0.1
 9 4 -2 10.16 0.33
 9 4 -2 9.99 0.3
 9 4 -2 10.1 0.34
 9 4 -2 9.87 0.34
 -9 -4 2 10.71 0.34
 -9 -4 2 10.14 0.51
 8 4 -2 0.41 0.08
 8 4 -2 0.43 0.07
 8 4 -2 0.49 0.08
 8 4 -2 0.56 0.06
 8 4 -2 0.3 0.07
 -8 -4 2 0.56 0.17
 -8 -4 2 0.48 0.07
 7 4 -2 8.66 0.27
 7 4 -2 8.83 0.25
 7 4 -2 9.04 0.25
 7 4 -2 8.43 0.28
 7 4 -2 8.33 0.28
 -7 -4 2 7.96 0.41
 -7 -4 2 8.32 0.27
 6 4 -2 0.86 0.08
 6 4 -2 0.68 0.2
 6 4 -2 0.88 0.07
 6 4 -2 1 0.06
 6 4 -2 1.09 0.26
 6 4 -2 1.19 0.09
 6 4 -2 1.13 0.09
 6 4 -2 1.07 0.07
 -6 -4 2 0.98 0.06
 -6 -4 2 1.41 0.17
 -6 -4 2 0.98 0.07
 -6 -4 2 1.61 0.3
 -6 -4 2 1.15 0.27
 5 4 -2 0.09 0.04
 5 4 -2 0.38 0.17
 5 4 -2 0.11 0.04
 5 4 -2 0.22 0.05
 5 4 -2 0.09 0.12
 5 4 -2 0.08 0.04
 5 4 -2 0.11 0.03
 5 4 -2 0.12 0.11
 5 4 -2 0.12 0.12
 5 4 -2 0.1 0.03
 -5 -4 2 0.14 0.09
 -5 -4 2 0.12 0.03
 -5 -4 2 0.02 0.14
 -5 -4 2 0.04 0.03
 -5 -4 2 0.05 0.07
 -5 -4 2 0.24 0.16
 4 4 -2 5.79 0.35
 4 4 -2 5.9 0.42
 4 4 -2 5.81 0.35
 4 4 -2 6.11 0.36
 4 4 -2 5.55 0.17
 4 4 -2 5.34 0.18
 4 4 -2 5.72 0.18
 4 4 -2 5.65 0.17
 4 4 -2 5.75 0.16
 4 4 -2 5.66 0.33
 4 4 -2 5.75 0.17
 4 4 -2 6.38 0.34
 -4 -4 2 5.97 0.32
 -4 -4 2 6.01 0.38
 -4 -4 2 5.47 0.17
 -4 -4 2 5.52 0.27
 -4 -4 2 5.25 0.37
 -4 -4 2 5.6 0.32
 -4 -4 2 5.67 0.28
 -4 -4 2 5.83 0.27
 -4 -4 2 5.8 0.25
 -4 -4 2 5.79 0.31
 -4 -4 2 5.39 0.32
 -4 -4 2 5.72 0.32
 -4 -4 2 5.63 0.18
 -4 -4 2 5.78 0.24
 -4 -4 2 6.19 0.35
 3 4 -2 1.26 0.06
 3 4 -2 0.92 0.2
 3 4 -2 1.31 0.19
 3 4 -2 1.23 0.06
 3 4 -2 1.74 0.21
 3 4 -2 1.02 0.16
 3 4 -2 1.18 0.06
 3 4 -2 1.3 0.06
 3 4 -2 1.3 0.07
 3 4 -2 1.34 0.07
 3 4 -2 1.4 0.19
 3 4 -2 0.99 0.17
 -3 -4 2 1.32 0.12
 -3 -4 2 1.39 0.19
 -3 -4 2 1.32 0.18
 -3 -4 2 1.04 0.12
 -3 -4 2 1.22 0.06
 -3 -4 2 1.37 0.12
 -3 -4 2 1.5 0.2
 -3 -4 2 1.23 0.07
 -3 -4 2 1.21 0.17
 -3 -4 2 1.28 0.2
 -3 -4 2 1.61 0.13
 -3 -4 2 1.3 0.18
 -3 -4 2 1.33 0.18
 -3 -4 2 1.56 0.18
 -3 -4 2 1.29 0.05
 2 4 -2 38.08 0.93
 2 4 -2 37.2 0.93
 2 4 -2 37.73 1.21
 2 4 -2 37.65 1.04
 2 4 -2 36.73 1.1
 2 4 -2 37.55 1.19
 2 4 -2 38.94 1.21
 2 4 -2 38.52 1.19
 2 4 -2 38.26 0.88
 2 4 -2 36.89 1.19
 2 4 -2 37.25 1.06
 -2 -4 2 38.89 1.19
 -2 -4 2 38 1.12
 -2 -4 2 36.38 1.17
 -2 -4 2 36.49 1.07
 -2 -4 2 36.89 1.02
 -2 -4 2 38.4 0.93
 -2 -4 2 37.39 1.1
 -2 -4 2 37.51 1.02
 -2 -4 2 38.25 1.14
 -2 -4 2 36.88 1.21
 -2 -4 2 37.45 1.18
 -2 -4 2 36.72 1.19
 -2 -4 2 38.5 1.18
 -2 -4 2 40.57 0.99
 1 4 -2 45.27 1.51
 1 4 -2 44.51 1.41
 1 4 -2 47.07 1.39
 1 4 -2 47.79 1.3
 1 4 -2 45.15 1.32
 1 4 -2 47.76 1.25
 1 4 -2 47.05 1.31
 1 4 -2 45.19 1.42
 1 4 -2 46.65 1.43
 1 4 -2 47.23 1.4
 1 4 -2 47.48 1.44
 -1 -4 2 47.58 1.38
 -1 -4 2 43.73 1.41
 -1 -4 2 46 1.43
 -1 -4 2 45.02 1.3
 -1 -4 2 47.85 1.25
 -1 -4 2 47.32 1.34
 -1 -4 2 47.92 1.32
 -1 -4 2 46.85 1.39
 -1 -4 2 44.88 1.42
 -1 -4 2 47.25 1.26
 -1 -4 2 48.06 1.32
 -1 -4 2 46.87 1.44
 0 4 -2 1.06 0.11
 0 4 -2 0.75 0.12
 0 4 -2 1.11 0.13
 0 4 -2 1.06 0.17
 0 4 -2 0.99 0.13
 0 4 -2 0.69 0.16
 0 4 -2 0.99 0.18
 0 4 -2 1.06 0.13
 0 4 -2 0.92 0.14
 0 4 -2 0.8 0.17
 0 4 -2 1.28 0.2
 0 -4 2 0.94 0.13
 0 -4 2 1.08 0.19
 0 -4 2 1 0.18
 0 -4 2 0.45 0.15
 0 -4 2 0.93 0.1
 0 -4 2 1.13 0.15
 0 -4 2 0.74 0.12
 0 -4 2 1.07 0.16
 0 -4 2 0.92 0.12
 0 -4 2 0.79 0.15
 0 -4 2 0.71 0.11
 0 -4 2 0.93 0.07
 0 -4 2 0.95 0.17
 -1 4 -2 0.14 0.13
 -1 4 -2 0 0.12
 -1 4 -2 0.13 0.06
 -1 4 -2 0.02 0.06
 -1 4 -2 0.12 0.12
 -1 4 -2 0.02 0.08
 -1 4 -2 0.04 0.03
 -1 4 -2 0.05 0.08
 -1 4 -2 0.11 0.12
 -1 4 -2 0.04 0.06
 -1 4 -2 -0.01 0.11
 -1 4 -2 0.02 0.09
 1 -4 2 -0.01 0.06
 1 -4 2 -0.05 0.1
 1 -4 2 0.07 0.08
 1 -4 2 0.06 0.03
 1 -4 2 0.11 0.13
 1 -4 2 -0.02 0.05
 1 -4 2 0.08 0.09
 1 -4 2 0.09 0.07
 1 -4 2 -0.09 0.07
 1 -4 2 0.1 0.1
 1 -4 2 0.05 0.12
 1 -4 2 0.08 0.11
 1 -4 2 -0.06 0.11
 1 -4 2 -0.02 0.06
 -2 4 -2 26.39 0.88
 -2 4 -2 25.84 0.86
 -2 4 -2 25.44 0.75
 -2 4 -2 26.22 0.85
 -2 4 -2 26.55 0.96
 -2 4 -2 26.77 0.97
 -2 4 -2 25.44 0.83
 -2 4 -2 25.45 0.89
 -2 4 -2 25.27 0.69
 -2 4 -2 25.22 0.94
 -2 4 -2 25.16 0.71
 -2 4 -2 25.63 0.88
 2 -4 2 25.69 0.84
 2 -4 2 25 0.77
 2 -4 2 26.58 0.86
 2 -4 2 28.8 0.97
 2 -4 2 27.03 0.96
 2 -4 2 27.02 0.88
 2 -4 2 26.15 0.74
 2 -4 2 25.28 0.71
 2 -4 2 25.3 0.97
 2 -4 2 24.77 0.95
 2 -4 2 25.54 0.86
 2 -4 2 25.92 0.75
 -3 4 -2 3.88 0.15
 -3 4 -2 4.25 0.37
 -3 4 -2 4.5 0.21
 -3 4 -2 4.11 0.37
 -3 4 -2 3.56 0.37
 -3 4 -2 4.15 0.32
 -3 4 -2 4.23 0.36
 -3 4 -2 4.3 0.12
 -3 4 -2 4.15 0.14
 -3 4 -2 3.57 0.28
 -3 4 -2 4.44 0.36
 3 -4 2 3.97 0.29
 3 -4 2 4.35 0.37
 3 -4 2 4.86 0.4
 3 -4 2 4.66 0.31
 3 -4 2 4.14 0.2
 3 -4 2 4.17 0.13
 3 -4 2 4.37 0.37
 3 -4 2 4.58 0.33
 3 -4 2 4.07 0.21
 3 -4 2 4.3 0.14
 3 -4 2 4.35 0.31
 3 -4 2 4.18 0.12
 3 -4 2 4.12 0.22
 3 -4 2 4.18 0.13
 3 -4 2 3.56 0.36
 -4 4 -2 4.54 0.13
 -4 4 -2 4.66 0.16
 -4 4 -2 4.3 0.41
 -4 4 -2 4.51 0.17
 -4 4 -2 4.58 0.15
 -4 4 -2 4.37 0.41
 -4 4 -2 4.77 0.37
 -4 4 -2 5.12 0.43
 -4 4 -2 4.73 0.34
 -4 4 -2 4.8 0.25
 -4 4 -2 4.28 0.26
 -4 4 -2 3.83 0.38
 -4 4 -2 4.56 0.42
 4 -4 2 4.63 0.15
 4 -4 2 4.54 0.15
 4 -4 2 4.71 0.4
 4 -4 2 4.61 0.14
 4 -4 2 4.29 0.22
 4 -4 2 4.42 0.43
 4 -4 2 4.21 0.19
 4 -4 2 4.87 0.36
 4 -4 2 4.75 0.32
 4 -4 2 4.58 0.14
 4 -4 2 4.41 0.33
 4 -4 2 4.38 0.36
 4 -4 2 4.46 0.13
 4 -4 2 4.56 0.41
 -5 4 -2 0.21 0.04
 -5 4 -2 0.09 0.11
 -5 4 -2 0.24 0.05
 -5 4 -2 0.29 0.21
 -5 4 -2 0.22 0.19
 -5 4 -2 0.29 0.03
 -5 4 -2 0.44 0.16
 5 -4 2 0.16 0.17
 5 -4 2 0.28 0.04
 5 -4 2 0.23 0.04
 5 -4 2 0.21 0.04
 5 -4 2 0.16 0.05
 5 -4 2 0.18 0.04
 5 -4 2 0.23 0.16
 -6 4 -2 1.28 0.1
 -6 4 -2 1.24 0.07
 -6 4 -2 1.41 0.21
 -6 4 -2 1.42 0.08
 -6 4 -2 1.81 0.28
 6 -4 2 1.42 0.11
 6 -4 2 1.25 0.09
 6 -4 2 1.33 0.07
 6 -4 2 1.5 0.09
 6 -4 2 0.98 0.28
 6 -4 2 1.33 0.08
 6 -4 2 1.69 0.31
 6 -4 2 1.35 0.08
 -7 4 -2 0.29 0.04
 -7 4 -2 0.36 0.05
 -7 4 -2 0.39 0.18
 -7 4 -2 0.31 0.07
 7 -4 2 0.28 0.06
 7 -4 2 0.27 0.07
 7 -4 2 0.37 0.06
 7 -4 2 0.33 0.06
 -8 4 -2 0.14 0.2
 -8 4 -2 0.09 0.04
 -8 4 -2 0.08 0.07
 -8 4 -2 0.06 0.05
 8 -4 2 -0.04 0.06
 8 -4 2 0.06 0.06
 8 -4 2 0.08 0.06
 8 -4 2 0.11 0.07
 -9 4 -2 0.79 0.1
 -9 4 -2 0.62 0.06
 -9 4 -2 0.59 0.08
 9 -4 2 0.46 0.09
 9 -4 2 0.55 0.08
 9 -4 2 0.51 0.08
 -10 4 -2 0 0.09
 -10 4 -2 0.03 0.05
 10 -4 2 -0.13 0.07
 10 -4 2 -0.03 0.09
 10 -4 2 0 0.07
 -11 4 -2 0.3 0.07
 11 -4 2 0.34 0.09
 11 -4 2 0.31 0.11
 11 -4 2 0.33 0.09
 11 3 -2 0.16 0.1
 11 3 -2 0.27 0.1
 11 3 -2 0.31 0.11
 -11 -3 2 0.15 0.09
 -11 -3 2 0.41 0.06
 10 3 -2 2.26 0.16
 10 3 -2 2.18 0.17
 10 3 -2 2.44 0.17
 -10 -3 2 2.29 0.15
 -10 -3 2 2.5 0.1
 -10 -3 2 2.62 0.15
 9 3 -2 6.2 0.25
 9 3 -2 6.34 0.21
 9 3 -2 6.12 0.24
 9 3 -2 6.18 0.24
 -9 -3 2 6.49 0.39
 -9 -3 2 6.81 0.49
 -9 -3 2 6.43 0.23
 8 3 -2 7.4 0.23
 8 3 -2 7.44 0.26
 8 3 -2 7.38 0.26
 8 3 -2 7.29 0.25
 -8 -3 2 7.77 0.25
 -8 -3 2 7.53 0.41
 7 3 -2 0.12 0.04
 7 3 -2 0.19 0.06
 7 3 -2 0.26 0.06
 7 3 -2 0.12 0.06
 7 3 -2 0.19 0.05
 7 3 -2 0.17 0.04
 -7 -3 2 0.28 0.05
 -7 -3 2 0.3 0.11
 6 3 -2 1.06 0.07
 6 3 -2 1.08 0.09
 6 3 -2 1.12 0.09
 6 3 -2 1.09 0.08
 6 3 -2 1.04 0.07
 6 3 -2 1.2 0.25
 6 3 -2 1.12 0.07
 -6 -3 2 1.35 0.28
 -6 -3 2 1.02 0.06
 -6 -3 2 1.23 0.16
 -6 -3 2 1.13 0.07
 -6 -3 2 1.29 0.29
 5 3 -2 10.39 0.57
 5 3 -2 10.06 0.27
 5 3 -2 10.06 0.29
 5 3 -2 10.27 0.27
 5 3 -2 10.4 0.28
 5 3 -2 10.14 0.45
 5 3 -2 9.94 0.46
 5 3 -2 10.62 0.26
 5 3 -2 10.06 0.28
 5 3 -2 10.07 0.29
 -5 -3 2 11.04 0.28
 -5 -3 2 10.22 0.3
 -5 -3 2 10.19 0.45
 -5 -3 2 9.59 0.56
 -5 -3 2 9.72 0.39
 -5 -3 2 10.17 0.4
 -5 -3 2 10.25 0.43
 -5 -3 2 10.29 0.35
 4 3 -2 21.6 0.54
 4 3 -2 22.55 0.76
 4 3 -2 23.68 0.76
 4 3 -2 22.49 0.86
 4 3 -2 23.22 0.75
 4 3 -2 22.18 0.54
 4 3 -2 23.09 0.74
 4 3 -2 22.12 0.57
 4 3 -2 22.1 0.76
 4 3 -2 21.59 0.56
 4 3 -2 21.89 0.57
 -4 -3 2 22.31 0.66
 -4 -3 2 22.62 0.73
 -4 -3 2 22.1 0.7
 -4 -3 2 22.5 0.72
 -4 -3 2 21.72 0.61
 -4 -3 2 22.81 0.59
 -4 -3 2 20.98 0.69
 -4 -3 2 21.85 0.72
 -4 -3 2 23.5 0.66
 -4 -3 2 21.39 0.7
 -4 -3 2 21.92 0.71
 -4 -3 2 22.28 0.72
 -4 -3 2 22.85 0.85
 -4 -3 2 22.93 0.73
 -4 -3 2 21.8 0.61
 3 3 -2 1.34 0.17
 3 3 -2 1.11 0.06
 3 3 -2 1.22 0.06
 3 3 -2 1.12 0.06
 3 3 -2 1.47 0.17
 3 3 -2 1.2 0.16
 3 3 -2 0.98 0.17
 3 3 -2 1.08 0.06
 3 3 -2 1.61 0.23
 3 3 -2 1.19 0.15
 3 3 -2 1.08 0.06
 3 3 -2 1.19 0.15
 -3 -3 2 1.33 0.11
 -3 -3 2 1.27 0.15
 -3 -3 2 1.18 0.14
 -3 -3 2 1.42 0.16
 -3 -3 2 1.04 0.12
 -3 -3 2 1.22 0.15
 -3 -3 2 1.2 0.17
 -3 -3 2 1.23 0.15
 -3 -3 2 1.37 0.14
 -3 -3 2 1.23 0.06
 -3 -3 2 1.25 0.12
 -3 -3 2 1.01 0.1
 -3 -3 2 1.3 0.16
 2 3 -2 68.42 1.83
 2 3 -2 67.82 1.94
 2 3 -2 70.34 1.94
 2 3 -2 69.5 2.01
 2 3 -2 68.58 1.78
 2 3 -2 67.75 1.99
 2 3 -2 68.99 1.94
 2 3 -2 68.39 1.94
 2 3 -2 70.06 1.77
 -2 -3 2 69.75 1.94
 -2 -3 2 68.85 1.89
 -2 -3 2 72.12 1.77
 -2 -3 2 68.55 1.83
 -2 -3 2 68.35 1.98
 -2 -3 2 68.9 1.93
 -2 -3 2 69.24 1.91
 -2 -3 2 71.43 2
 -2 -3 2 68.89 1.97
 -2 -3 2 72.26 1.94
 -2 -3 2 68.53 1.81
 -2 -3 2 68.64 1.84
 -2 -3 2 70.17 1.94
 -2 -3 2 70.75 1.75
 1 3 -2 139.19 3.51
 1 3 -2 141.87 4.36
 1 3 -2 141.06 3.72
 1 3 -2 139.46 3.76
 1 3 -2 140.76 3.72
 1 3 -2 139.43 3.8
 1 3 -2 137.07 3.49
 1 3 -2 141.48 3.73
 1 3 -2 143.21 3.52
 1 3 -2 141.21 3.47
 -1 -3 2 141.95 3.7
 -1 -3 2 142.88 3.72
 -1 -3 2 133.37 3.52
 -1 -3 2 142.5 3.72
 -1 -3 2 135.85 3.72
 -1 -3 2 140.56 3.51
 -1 -3 2 143.46 3.61
 -1 -3 2 138.79 3.47
 -1 -3 2 137.6 3.75
 -1 -3 2 141.05 3.72
 -1 -3 2 141.26 3.76
 -1 -3 2 136.57 3.78
 0 3 -2 30.86 0.9
 0 3 -2 30.97 0.92
 0 3 -2 31.79 1.01
 0 3 -2 31.01 0.87
 0 3 -2 32.29 1
 0 3 -2 30.18 0.98
 0 3 -2 30.37 0.85
 0 3 -2 30.3 0.92
 0 3 -2 29.34 0.97
 0 3 -2 31.56 0.9
 0 3 -2 30.52 0.98
 0 -3 2 31.59 0.84
 0 -3 2 30.94 0.86
 0 -3 2 29.82 0.97
 0 -3 2 31.46 0.9
 0 -3 2 29.96 0.89
 0 -3 2 30.23 0.98
 0 -3 2 30.76 0.98
 0 -3 2 30.01 0.87
 0 -3 2 31.24 0.93
 0 -3 2 31.12 0.85
 0 -3 2 30.95 0.99
 0 -3 2 31.53 0.92
 0 -3 2 30.93 0.86
 -1 3 -2 110.51 2.99
 -1 3 -2 106.28 2.82
 -1 3 -2 114.72 2.9
 -1 3 -2 105.95 2.79
 -1 3 -2 107.83 2.79
 -1 3 -2 109.04 2.98
 -1 3 -2 112.06 2.99
 -1 3 -2 106.73 2.79
 -1 3 -2 109.49 2.99
 -1 3 -2 109.61 3.41
 -1 3 -2 110.36 2.99
 -1 3 -2 106.57 2.87
 1 -3 2 112.76 2.81
 1 -3 2 106.64 2.99
 1 -3 2 110.26 2.87
 1 -3 2 110.41 2.7
 1 -3 2 111.34 2.81
 1 -3 2 110 2.82
 1 -3 2 110.92 2.99
 1 -3 2 110.86 2.99
 1 -3 2 108 2.99
 1 -3 2 107.2 2.95
 1 -3 2 109.42 3.01
 1 -3 2 108.13 2.98
 1 -3 2 111.89 2.79
 -2 3 -2 63.09 1.64
 -2 3 -2 61.83 2
 -2 3 -2 66 1.83
 -2 3 -2 62.62 1.59
 -2 3 -2 61.92 1.74
 -2 3 -2 62.33 1.83
 -2 3 -2 63.35 1.85
 -2 3 -2 63.16 1.84
 -2 3 -2 61.3 1.83
 -2 3 -2 65.24 1.81
 -2 3 -2 60.57 1.7
 -2 3 -2 62.76 1.71
 2 -3 2 64.53 1.66
 2 -3 2 63.64 1.65
 2 -3 2 63.91 1.74
 2 -3 2 63.38 1.85
 2 -3 2 63.06 1.72
 2 -3 2 65.59 1.87
 2 -3 2 62.27 1.83
 2 -3 2 63.75 1.58
 2 -3 2 62.93 1.7
 2 -3 2 61.24 1.83
 2 -3 2 60.38 1.71
 2 -3 2 63.9 1.84
 -3 3 -2 10.37 0.51
 -3 3 -2 10.77 0.48
 -3 3 -2 10.44 0.26
 -3 3 -2 10.4 0.46
 -3 3 -2 9.86 0.33
 -3 3 -2 10.46 0.5
 -3 3 -2 10.34 0.45
 -3 3 -2 9.79 0.48
 -3 3 -2 10.32 0.35
 -3 3 -2 9.68 0.43
 -3 3 -2 9.44 0.4
 -3 3 -2 9.91 0.28
 -3 3 -2 10.42 0.5
 -3 3 -2 10.19 0.3
 3 -3 2 10.28 0.26
 3 -3 2 9.88 0.26
 3 -3 2 10.31 0.45
 3 -3 2 10.4 0.48
 3 -3 2 10.14 0.35
 3 -3 2 9.97 0.27
 3 -3 2 9.98 0.47
 3 -3 2 10.16 0.43
 3 -3 2 10.05 0.29
 3 -3 2 9.95 0.32
 3 -3 2 9.79 0.5
 3 -3 2 9.56 0.41
 3 -3 2 10.56 0.27
 3 -3 2 10.36 0.5
 3 -3 2 9.7 0.49
 -4 3 -2 1.06 0.11
 -4 3 -2 0.91 0.2
 -4 3 -2 1.11 0.21
 -4 3 -2 1.04 0.06
 -4 3 -2 0.78 0.19
 -4 3 -2 1.18 0.22
 -4 3 -2 0.91 0.17
 -4 3 -2 1.19 0.15
 -4 3 -2 0.98 0.06
 -4 3 -2 0.96 0.04
 -4 3 -2 1.17 0.21
 -4 3 -2 0.88 0.07
 -4 3 -2 1.22 0.14
 -4 3 -2 0.9 0.17
 4 -3 2 0.9 0.14
 4 -3 2 1.01 0.06
 4 -3 2 0.87 0.06
 4 -3 2 1.02 0.21
 4 -3 2 0.92 0.21
 4 -3 2 1.03 0.1
 4 -3 2 1 0.06
 4 -3 2 1.02 0.06
 4 -3 2 1.2 0.15
 4 -3 2 0.95 0.19
 4 -3 2 0.95 0.11
 4 -3 2 0.83 0.22
 4 -3 2 1.09 0.22
 4 -3 2 0.92 0.05
 4 -3 2 1.17 0.21
 4 -3 2 0.87 0.07
 -5 3 -2 12.15 0.59
 -5 3 -2 12.15 0.57
 -5 3 -2 11.07 0.33
 -5 3 -2 12.77 0.6
 -5 3 -2 10.71 0.55
 -5 3 -2 11.99 0.3
 -5 3 -2 11.74 0.35
 -5 3 -2 11.33 0.5
 5 -3 2 11.85 0.32
 5 -3 2 11.55 0.61
 5 -3 2 12.07 0.31
 5 -3 2 11.83 0.3
 5 -3 2 11.33 0.31
 5 -3 2 11.42 0.33
 5 -3 2 10.79 0.62
 5 -3 2 12.22 0.33
 5 -3 2 11.94 0.6
 5 -3 2 11.61 0.59
 -6 3 -2 2.33 0.12
 -6 3 -2 2.4 0.35
 -6 3 -2 2.41 0.1
 -6 3 -2 2.8 0.26
 -6 3 -2 2.76 0.33
 -6 3 -2 2.4 0.09
 -6 3 -2 2.24 0.31
 6 -3 2 2.28 0.11
 6 -3 2 2.75 0.36
 6 -3 2 2.42 0.09
 6 -3 2 2.49 0.36
 6 -3 2 2.34 0.09
 6 -3 2 2.42 0.12
 6 -3 2 2.45 0.11
 6 -3 2 2.36 0.11
 -7 3 -2 0.28 0.04
 -7 3 -2 0.27 0.06
 -7 3 -2 0.3 0.16
 -7 3 -2 0.22 0.05
 7 -3 2 0.37 0.07
 7 -3 2 0.25 0.05
 7 -3 2 0.3 0.06
 7 -3 2 0.21 0.06
 -8 3 -2 0.04 0.05
 -8 3 -2 0.04 0.04
 -8 3 -2 -0.02 0.17
 -8 3 -2 0.01 0.06
 8 -3 2 -0.03 0.05
 8 -3 2 -0.11 0.06
 8 -3 2 0.08 0.06
 8 -3 2 -0.08 0.06
 -9 3 -2 0 0.05
 -9 3 -2 0.06 0.04
 -9 3 -2 -0.15 0.2
 -9 3 -2 0 0.07
 9 -3 2 0.01 0.06
 9 -3 2 -0.01 0.07
 9 -3 2 0.02 0.07
 9 -3 2 -0.04 0.06
 -10 3 -2 0.03 0.05
 -10 3 -2 0.13 0.09
 10 -3 2 0.08 0.09
 10 -3 2 -0.02 0.08
 10 -3 2 0.09 0.07
 10 -3 2 0.08 0.07
 -11 3 -2 0.04 0.06
 11 -3 2 0.04 0.08
 11 -3 2 -0.03 0.09
 11 -3 2 -0.08 0.07
 12 2 -2 0.23 0.09
 12 2 -2 0.13 0.1
 12 2 -2 0.35 0.1
 -12 -2 2 0.49 0.06
 11 2 -2 0.53 0.11
 11 2 -2 0.58 0.11
 11 2 -2 0.47 0.1
 -11 -2 2 0.55 0.09
 -11 -2 2 0.51 0.06
 10 2 -2 8.58 0.3
 10 2 -2 8.21 0.3
 10 2 -2 8.44 0.3
 -10 -2 2 8.59 0.31
 -10 -2 2 8.15 0.24
 -10 -2 2 7.98 0.29
 9 2 -2 0.92 0.1
 9 2 -2 0.79 0.1
 9 2 -2 1.05 0.09
 9 2 -2 0.97 0.1
 -9 -2 2 1.3 0.26
 -9 -2 2 0.97 0.1
 -9 -2 2 0.91 0.07
 -9 -2 2 1.1 0.11
 8 2 -2 0.02 0.06
 8 2 -2 0.02 0.06
 8 2 -2 -0.01 0.04
 8 2 -2 -0.02 0.05
 8 2 -2 0 0.06
 -8 -2 2 0.11 0.11
 -8 -2 2 0.02 0.15
 -8 -2 2 0.07 0.05
 7 2 -2 4.19 0.17
 7 2 -2 4.54 0.46
 7 2 -2 4.53 0.16
 7 2 -2 3.98 0.16
 7 2 -2 4.25 0.14
 7 2 -2 4.34 0.17
 -7 -2 2 4.21 0.16
 -7 -2 2 4.23 0.27
 6 2 -2 24.83 0.64
 6 2 -2 25.94 1.03
 6 2 -2 24.71 0.6
 6 2 -2 24.13 0.63
 6 2 -2 25.12 0.6
 6 2 -2 23.58 0.64
 6 2 -2 25.48 1
 6 2 -2 25.33 0.83
 6 2 -2 23.79 0.64
 6 2 -2 24.64 0.83
 -6 -2 2 24.83 1.05
 -6 -2 2 23.8 0.79
 -6 -2 2 24.09 0.68
 -6 -2 2 25.83 0.65
 5 2 -2 7.14 0.45
 5 2 -2 7.53 0.46
 5 2 -2 7.1 0.36
 5 2 -2 6.96 0.22
 5 2 -2 7.11 0.35
 5 2 -2 7.1 0.22
 5 2 -2 7.15 0.2
 5 2 -2 7.35 0.2
 5 2 -2 7.1 0.21
 5 2 -2 7.34 0.21
 5 2 -2 7.92 0.37
 -5 -2 2 6.98 0.22
 -5 -2 2 7.26 0.34
 -5 -2 2 7.45 0.32
 -5 -2 2 6.88 0.3
 -5 -2 2 7.13 0.21
 -5 -2 2 7.55 0.26
 -5 -2 2 7.5 0.48
 -5 -2 2 7.45 0.21
 -5 -2 2 7.35 0.3
 -5 -2 2 7.12 0.35
 -5 -2 2 7.39 0.34
 4 2 -2 2.65 0.21
 4 2 -2 2.2 0.09
 4 2 -2 2.23 0.09
 4 2 -2 2.6 0.2
 4 2 -2 2.36 0.08
 4 2 -2 2.24 0.26
 4 2 -2 1.97 0.23
 4 2 -2 2.35 0.08
 4 2 -2 2.74 0.21
 4 2 -2 2.23 0.09
 4 2 -2 2.49 0.19
 4 2 -2 2.26 0.19
 -4 -2 2 2.22 0.15
 -4 -2 2 2.16 0.16
 -4 -2 2 2.57 0.19
 -4 -2 2 2.49 0.2
 -4 -2 2 2.35 0.09
 -4 -2 2 2.44 0.08
 -4 -2 2 2.46 0.19
 -4 -2 2 2.65 0.29
 -4 -2 2 2.34 0.17
 -4 -2 2 2.67 0.19
 -4 -2 2 2.19 0.18
 -4 -2 2 2.31 0.12
 -4 -2 2 2.53 0.19
 -4 -2 2 2.35 0.19
 3 2 -2 80.72 2.18
 3 2 -2 80.24 2.08
 3 2 -2 82.31 2.36
 3 2 -2 77.59 2.19
 3 2 -2 86.19 2.2
 3 2 -2 82.47 2.2
 3 2 -2 78.89 2.3
 -3 -2 2 79.32 2.18
 -3 -2 2 79.94 2.14
 -3 -2 2 79.35 2.13
 -3 -2 2 80.88 2.07
 -3 -2 2 78.21 2.17
 -3 -2 2 81.29 2.08
 -3 -2 2 81.47 2.06
 -3 -2 2 82.09 2.18
 -3 -2 2 80.31 2.17
 -3 -2 2 83.62 2.3
 -3 -2 2 80.1 2.03
 -3 -2 2 79.72 2.32
 -3 -2 2 80.59 2.13
 -3 -2 2 79.71 2.19
 -3 -2 2 81.94 2.3
 -3 -2 2 82.08 2.18
 2 2 -2 0.1 0.06
 2 2 -2 0.19 0.08
 2 2 -2 0.15 0.05
 2 2 -2 0.13 0.08
 2 2 -2 0.15 0.09
 2 2 -2 0.11 0.06
 2 2 -2 0.23 0.09
 2 2 -2 0.08 0.09
 2 2 -2 0.23 0.07
 -2 -2 2 0.12 0.06
 -2 -2 2 0.14 0.04
 -2 -2 2 0.13 0.05
 -2 -2 2 0.23 0.09
 -2 -2 2 0.11 0.07
 -2 -2 2 0.12 0.07
 -2 -2 2 0.15 0.02
 -2 -2 2 0.24 0.08
 -2 -2 2 0.16 0.04
 -2 -2 2 0.18 0.06
 -2 -2 2 0.16 0.07
 -2 -2 2 0.18 0.09
 -2 -2 2 0.17 0.09
 -2 -2 2 0.06 0.07
 -2 -2 2 0.14 0.05
 1 2 -2 439 13.68
 1 2 -2 462.86 11.33
 1 2 -2 459.12 13.2
 1 2 -2 451.95 10.83
 1 2 -2 446.05 11.33
 1 2 -2 439.7 10.74
 1 2 -2 430.83 11.56
 1 2 -2 444.92 10.75
 1 2 -2 452.64 11.31
 1 2 -2 447.62 10.81
 1 2 -2 434.73 11.71
 -1 -2 2 438.66 10.81
 -1 -2 2 456.99 13.22
 -1 -2 2 433.74 11.32
 -1 -2 2 448.3 11.57
 -1 -2 2 434.61 11.3
 -1 -2 2 441.55 11.3
 -1 -2 2 449.65 11.62
 -1 -2 2 464.54 11.7
 -1 -2 2 419.77 11.32
 -1 -2 2 441.29 10.77
 -1 -2 2 447.47 11.77
 -1 -2 2 448.06 10.62
 -1 -2 2 458.38 10.75
 -1 -2 2 432.7 11.69
 0 2 -2 58.22 1.52
 0 2 -2 59.52 1.54
 0 2 -2 59.04 1.87
 0 2 -2 58.01 1.61
 0 2 -2 58.79 1.65
 0 2 -2 60.02 1.66
 0 2 -2 61.82 1.57
 0 2 -2 59.97 1.52
 0 2 -2 60.17 1.79
 0 2 -2 58.95 1.65
 0 2 -2 59.49 1.65
 0 2 -2 61.07 1.64
 0 -2 2 59.91 1.5
 0 -2 2 59.45 1.54
 0 -2 2 57.51 1.65
 0 -2 2 60.98 1.64
 0 -2 2 59.17 1.61
 0 -2 2 60.82 1.66
 0 -2 2 59.35 1.55
 0 -2 2 60.81 1.57
 0 -2 2 58.29 1.65
 0 -2 2 61.56 1.53
 0 -2 2 60.12 1.61
 -1 2 -2 7.22 0.23
 -1 2 -2 7.43 0.34
 -1 2 -2 6.96 0.25
 -1 2 -2 7.06 0.22
 -1 2 -2 7.17 0.34
 -1 2 -2 7.22 0.29
 -1 2 -2 7.04 0.29
 -1 2 -2 7.42 0.34
 -1 2 -2 7.54 0.35
 -1 2 -2 7.9 0.21
 -1 2 -2 7.86 0.3
 -1 2 -2 7.4 0.32
 -1 2 -2 7.84 0.29
 1 -2 2 6.98 0.29
 1 -2 2 6.54 0.33
 1 -2 2 7.14 0.25
 1 -2 2 6.94 0.29
 1 -2 2 7.3 0.29
 1 -2 2 7.21 0.31
 1 -2 2 7.53 0.34
 1 -2 2 7.33 0.34
 1 -2 2 8.02 0.35
 1 -2 2 7.45 0.25
 1 -2 2 7.58 0.23
 1 -2 2 7.32 0.29
 -2 2 -2 1.77 0.18
 -2 2 -2 1.75 0.1
 -2 2 -2 1.87 0.18
 -2 2 -2 1.73 0.18
 -2 2 -2 2.16 0.17
 -2 2 -2 1.71 0.07
 -2 2 -2 1.66 0.16
 -2 2 -2 1.5 0.18
 -2 2 -2 1.76 0.16
 -2 2 -2 1.95 0.12
 -2 2 -2 1.86 0.17
 -2 2 -2 1.69 0.16
 2 -2 2 1.54 0.18
 2 -2 2 1.89 0.11
 2 -2 2 1.78 0.19
 2 -2 2 1.85 0.11
 2 -2 2 1.51 0.15
 2 -2 2 1.6 0.15
 2 -2 2 1.72 0.18
 2 -2 2 1.5 0.16
 2 -2 2 1.92 0.17
 2 -2 2 1.42 0.14
 2 -2 2 1.37 0.16
 -3 2 -2 0.14 0.09
 -3 2 -2 0.11 0.09
 -3 2 -2 -0.02 0.08
 -3 2 -2 0.04 0.1
 -3 2 -2 -0.01 0.09
 -3 2 -2 0.13 0.07
 -3 2 -2 0.05 0.02
 -3 2 -2 -0.04 0.08
 -3 2 -2 0.07 0.02
 -3 2 -2 0.01 0.04
 -3 2 -2 0.12 0.06
 -3 2 -2 0.04 0.05
 -3 2 -2 -0.03 0.09
 -3 2 -2 0.12 0.09
 3 -2 2 0.05 0.09
 3 -2 2 0.02 0.08
 3 -2 2 0 0.09
 3 -2 2 0.1 0.06
 3 -2 2 0.04 0.08
 3 -2 2 -0.11 0.09
 3 -2 2 0.03 0.08
 3 -2 2 0.1 0.05
 3 -2 2 0.08 0.05
 3 -2 2 -0.02 0.09
 3 -2 2 0.1 0.07
 -4 2 -2 7.3 0.36
 -4 2 -2 6.94 0.18
 -4 2 -2 6.51 0.37
 -4 2 -2 7.23 0.38
 -4 2 -2 6.96 0.33
 -4 2 -2 6.98 0.2
 -4 2 -2 7.03 0.22
 -4 2 -2 7.15 0.28
 -4 2 -2 7.09 0.3
 -4 2 -2 6.83 0.36
 -4 2 -2 6.53 0.21
 -4 2 -2 6.88 0.25
 -4 2 -2 6.99 0.37
 -4 2 -2 6.69 0.38
 -4 2 -2 6.66 0.37
 4 -2 2 6.77 0.41
 4 -2 2 6.9 0.4
 4 -2 2 6.79 0.19
 4 -2 2 6.67 0.18
 4 -2 2 6.83 0.2
 4 -2 2 7.15 0.19
 4 -2 2 6.96 0.19
 4 -2 2 7.82 0.4
 4 -2 2 6.79 0.38
 4 -2 2 7.22 0.2
 4 -2 2 6.09 0.37
 4 -2 2 7.25 0.39
 -5 2 -2 4.99 0.34
 -5 2 -2 4.84 0.29
 -5 2 -2 5.34 0.28
 -5 2 -2 4.94 0.36
 -5 2 -2 5.18 0.36
 -5 2 -2 5.13 0.34
 -5 2 -2 5.1 0.15
 -5 2 -2 5.27 0.19
 -5 2 -2 5.15 0.34
 -5 2 -2 4.96 0.32
 -5 2 -2 5.39 0.22
 -5 2 -2 4.62 0.28
 -5 2 -2 5.02 0.14
 -5 2 -2 4.81 0.17
 5 -2 2 4.84 0.36
 5 -2 2 4.98 0.15
 5 -2 2 4.78 0.17
 5 -2 2 5.1 0.38
 5 -2 2 4.53 0.39
 5 -2 2 4.85 0.14
 5 -2 2 5.34 0.37
 5 -2 2 4.46 0.36
 5 -2 2 5.55 0.38
 5 -2 2 5.02 0.15
 5 -2 2 5.13 0.16
 5 -2 2 4.91 0.15
 5 -2 2 5.01 0.16
 -6 2 -2 0.53 0.14
 -6 2 -2 0.48 0.04
 -6 2 -2 0.46 0.03
 -6 2 -2 0.22 0.18
 -6 2 -2 0.54 0.18
 -6 2 -2 0.49 0.16
 -6 2 -2 0.38 0.05
 6 -2 2 0.44 0.06
 6 -2 2 0.38 0.05
 6 -2 2 0.44 0.05
 6 -2 2 0.49 0.2
 6 -2 2 0.42 0.05
 6 -2 2 0.54 0.2
 6 -2 2 0.68 0.2
 6 -2 2 0.44 0.05
 6 -2 2 0.58 0.05
 -7 2 -2 0.94 0.24
 -7 2 -2 0.79 0.06
 -7 2 -2 0.71 0.07
 -7 2 -2 0.63 0.18
 -7 2 -2 0.73 0.05
 7 -2 2 0.7 0.08
 7 -2 2 0.7 0.07
 7 -2 2 0.7 0.07
 7 -2 2 0.84 0.07
 7 -2 2 0.76 0.08
 -8 2 -2 1.47 0.11
 -8 2 -2 1.67 0.08
 -8 2 -2 1.6 0.09
 -8 2 -2 1.89 0.27
 8 -2 2 1.55 0.12
 8 -2 2 1.56 0.11
 8 -2 2 1.71 0.11
 8 -2 2 1.79 0.12
 -9 2 -2 -0.09 0.18
 -9 2 -2 0.08 0.04
 -9 2 -2 0.06 0.06
 9 -2 2 0.03 0.07
 9 -2 2 0.02 0.06
 9 -2 2 0.08 0.06
 9 -2 2 -0.02 0.06
 -10 2 -2 -0.01 0.07
 -10 2 -2 -0.03 0.04
 10 -2 2 0.04 0.08
 10 -2 2 -0.1 0.08
 10 -2 2 0.11 0.07
 10 -2 2 0.02 0.06
 -11 2 -2 0.4 0.1
 -11 2 -2 0.41 0.07
 11 -2 2 0.24 0.1
 11 -2 2 0.26 0.1
 11 -2 2 0.25 0.08
 12 1 -2 0.22 0.09
 12 1 -2 0.29 0.1
 -12 -1 2 0.37 0.06
 11 1 -2 0.13 0.09
 11 1 -2 0.16 0.08
 11 1 -2 0.12 0.09
 11 1 -2 0.26 0.09
 -11 -1 2 0.26 0.06
 -11 -1 2 0.37 0.08
 10 1 -2 8.94 0.3
 10 1 -2 8.81 0.32
 10 1 -2 8.37 0.3
 10 1 -2 8.98 0.31
 -10 -1 2 8.76 0.25
 -10 -1 2 8.69 0.31
 -10 -1 2 9.31 0.32
 9 1 -2 8.53 0.3
 9 1 -2 9.12 0.3
 9 1 -2 8.79 0.29
 9 1 -2 8.56 0.29
 -9 -1 2 9.6 0.57
 -9 -1 2 9.48 0.32
 -9 -1 2 9.05 0.25
 -9 -1 2 8.97 0.31
 8 1 -2 0.04 0.06
 8 1 -2 0.04 0.05
 8 1 -2 0.06 0.06
 8 1 -2 0.04 0.05
 -8 -1 2 0.12 0.05
 -8 -1 2 0.1 0.06
 -8 -1 2 0.28 0.16
 -8 -1 2 0 0.1
 -8 -1 2 0.09 0.03
 7 1 -2 5.96 0.21
 7 1 -2 6.1 0.2
 7 1 -2 5.96 0.21
 7 1 -2 6.31 0.18
 7 1 -2 5.95 0.2
 7 1 -2 6.64 0.49
 -7 -1 2 5.9 0.3
 -7 -1 2 6.16 0.4
 -7 -1 2 6.07 0.21
 -7 -1 2 6.22 0.19
 6 1 -2 3.87 0.12
 6 1 -2 3.72 0.14
 6 1 -2 3.73 0.12
 6 1 -2 3.69 0.14
 6 1 -2 3.68 0.14
 6 1 -2 3.9 0.31
 6 1 -2 3.77 0.36
 6 1 -2 3.56 0.14
 6 1 -2 3.85 0.12
 6 1 -2 3.64 0.4
 6 1 -2 3.54 0.31
 -6 -1 2 3.76 0.12
 -6 -1 2 3.76 0.22
 -6 -1 2 4.01 0.27
 -6 -1 2 3.7 0.13
 -6 -1 2 3.37 0.4
 5 1 -2 1.24 0.2
 5 1 -2 1.23 0.07
 5 1 -2 1.14 0.16
 5 1 -2 1.15 0.07
 5 1 -2 0.84 0.19
 5 1 -2 1.05 0.17
 5 1 -2 1.01 0.07
 5 1 -2 1.1 0.07
 5 1 -2 1.33 0.18
 5 1 -2 1.52 0.18
 5 1 -2 1.16 0.05
 5 1 -2 1.15 0.06
 -5 -1 2 1.7 0.17
 -5 -1 2 1.29 0.17
 -5 -1 2 1.15 0.14
 -5 -1 2 0.88 0.13
 -5 -1 2 1.15 0.17
 -5 -1 2 1.41 0.14
 -5 -1 2 1.18 0.06
 -5 -1 2 1.3 0.15
 -5 -1 2 1.27 0.14
 -5 -1 2 1.06 0.15
 -5 -1 2 1.15 0.09
 -5 -1 2 1.16 0.05
 -5 -1 2 0.98 0.23
 4 1 -2 7.07 0.34
 4 1 -2 6.38 0.18
 4 1 -2 6.43 0.19
 4 1 -2 6.76 0.33
 4 1 -2 6.44 0.38
 4 1 -2 6.16 0.32
 4 1 -2 6.3 0.19
 4 1 -2 6.47 0.31
 4 1 -2 6.27 0.36
 4 1 -2 6.05 0.17
 -4 -1 2 6.12 0.3
 -4 -1 2 6.47 0.3
 -4 -1 2 6.5 0.4
 -4 -1 2 6.49 0.27
 -4 -1 2 6.8 0.3
 -4 -1 2 6.34 0.36
 -4 -1 2 6.34 0.3
 -4 -1 2 6.17 0.26
 -4 -1 2 6.5 0.21
 -4 -1 2 6.51 0.27
 -4 -1 2 6.37 0.19
 -4 -1 2 6.43 0.3
 -4 -1 2 6.88 0.29
 3 1 -2 1.32 0.15
 3 1 -2 0.96 0.13
 3 1 -2 0.85 0.14
 3 1 -2 0.98 0.13
 3 1 -2 0.95 0.1
 3 1 -2 1.05 0.15
 -3 -1 2 1.15 0.13
 -3 -1 2 0.97 0.15
 -3 -1 2 1 0.05
 -3 -1 2 0.86 0.09
 -3 -1 2 1.31 0.19
 -3 -1 2 0.66 0.11
 -3 -1 2 1.04 0.09
 -3 -1 2 0.91 0.06
 -3 -1 2 1.12 0.12
 -3 -1 2 1.03 0.12
 -3 -1 2 0.99 0.12
 -3 -1 2 1.08 0.1
 -3 -1 2 0.91 0.13
 -3 -1 2 1.03 0.15
 2 1 -2 7.04 0.3
 2 1 -2 7.18 0.24
 2 1 -2 7.01 0.31
 2 1 -2 6.73 0.24
 2 1 -2 7.17 0.3
 2 1 -2 7.24 0.29
 2 1 -2 6.73 0.28
 2 1 -2 6.71 0.32
 2 1 -2 6.96 0.26
 2 1 -2 7.26 0.24
 -2 -1 2 7 0.24
 -2 -1 2 6.32 0.27
 -2 -1 2 6.91 0.27
 -2 -1 2 6.76 0.3
 -2 -1 2 7.16 0.29
 -2 -1 2 6.86 0.29
 -2 -1 2 6.34 0.26
 -2 -1 2 6.73 0.23
 -2 -1 2 6.54 0.29
 -2 -1 2 7.19 0.2
 -2 -1 2 6.64 0.21
 -2 -1 2 7.11 0.21
 -2 -1 2 6.82 0.31
 -2 -1 2 7.35 0.31
 1 1 -2 128.73 3.04
 1 1 -2 124.04 3.28
 1 1 -2 122.99 3.32
 1 1 -2 127.44 3.29
 1 1 -2 118.6 3.03
 1 1 -2 120.79 3.21
 1 1 -2 129.6 3.69
 1 1 -2 120.27 3.22
 1 1 -2 127.13 3.22
 1 1 -2 119.74 3.04
 1 1 -2 124.2 3.25
 -1 -1 2 123.53 3.04
 -1 -1 2 122.7 3.25
 -1 -1 2 121.29 3.26
 -1 -1 2 128.8 3.29
 -1 -1 2 124.68 3.25
 -1 -1 2 123.25 3.21
 -1 -1 2 119.22 3.21
 -1 -1 2 122.02 3.21
 -1 -1 2 124.07 3
 -1 -1 2 123.57 3.31
 -1 -1 2 120.84 3.22
 -1 -1 2 129.01 3.06
 -1 -1 2 126.66 3.28
 0 1 -2 37.53 1.04
 0 1 -2 37.27 0.99
 0 1 -2 37.01 0.95
 0 1 -2 37.45 0.97
 0 1 -2 37.44 1.03
 0 1 -2 36.73 1.04
 0 1 -2 37.72 1.13
 0 1 -2 38.16 1.17
 0 1 -2 37.06 0.98
 0 1 -2 37.18 0.94
 0 1 -2 35.87 1.04
 0 1 -2 37.73 1.04
 0 1 -2 37.59 0.96
 0 -1 2 37.83 0.99
 0 -1 2 36.23 1.04
 0 -1 2 37.62 1.04
 0 -1 2 36.82 1.04
 0 -1 2 37.07 0.96
 0 -1 2 37.81 0.97
 0 -1 2 36.6 1.02
 0 -1 2 36.41 1.04
 0 -1 2 38.37 1.01
 0 -1 2 37.46 0.96
 0 -1 2 37.17 0.98
 0 -1 2 36.44 1.13
 0 -1 2 36.28 0.94
 -1 1 -2 406.79 10.57
 -1 1 -2 419.83 10.36
 -1 1 -2 411.42 10.92
 -1 1 -2 416.38 10.95
 -1 1 -2 403.01 10.53
 -1 1 -2 414.68 10.54
 -1 1 -2 413.97 9.88
 -1 1 -2 424.3 11.07
 -1 1 -2 416.66 10.04
 -1 1 -2 421.7 12.82
 -1 1 -2 415.63 10.17
 -1 1 -2 407.23 10.56
 1 -1 2 431.85 10.57
 1 -1 2 426.37 11.01
 1 -1 2 413.66 10.17
 1 -1 2 422.07 10.69
 1 -1 2 415.89 10.54
 1 -1 2 425.36 10.03
 1 -1 2 417.04 9.88
 1 -1 2 408.92 11.07
 1 -1 2 416.17 10.03
 1 -1 2 410.02 10.57
 -2 1 -2 11.37 0.41
 -2 1 -2 11.95 0.41
 -2 1 -2 12.08 0.38
 -2 1 -2 11.44 0.32
 -2 1 -2 11.94 0.37
 -2 1 -2 11.62 0.41
 -2 1 -2 11.7 0.32
 -2 1 -2 11.3 0.41
 -2 1 -2 11.55 0.34
 -2 1 -2 11.25 0.42
 -2 1 -2 11.56 0.38
 -2 1 -2 11.67 0.44
 -2 1 -2 11.55 0.41
 -2 1 -2 11.61 0.41
 2 -1 2 11.72 0.35
 2 -1 2 11.27 0.41
 2 -1 2 11.3 0.34
 2 -1 2 11.35 0.35
 2 -1 2 10.68 0.4
 2 -1 2 11.4 0.42
 2 -1 2 11 0.44
 2 -1 2 11.89 0.42
 2 -1 2 11.51 0.42
 2 -1 2 11.38 0.42
 -3 1 -2 14.31 0.51
 -3 1 -2 13.68 0.46
 -3 1 -2 13.76 0.39
 -3 1 -2 13.64 0.46
 -3 1 -2 13.97 0.37
 -3 1 -2 13.7 0.5
 -3 1 -2 13.92 0.53
 -3 1 -2 13.88 0.48
 -3 1 -2 12.88 0.47
 -3 1 -2 13.44 0.47
 -3 1 -2 12.87 0.48
 -3 1 -2 14.19 0.38
 -3 1 -2 14.52 0.55
 -3 1 -2 13.48 0.4
 -3 1 -2 13.74 0.5
 -3 1 -2 13.6 0.45
 3 -1 2 13.69 0.49
 3 -1 2 13.61 0.52
 3 -1 2 13.77 0.56
 3 -1 2 13.5 0.49
 3 -1 2 12.88 0.49
 3 -1 2 14.45 0.52
 3 -1 2 13.32 0.41
 3 -1 2 13.78 0.49
 -4 1 -2 7.25 0.26
 -4 1 -2 6.8 0.37
 -4 1 -2 6.34 0.31
 -4 1 -2 6.93 0.23
 -4 1 -2 7.16 0.31
 -4 1 -2 7.62 0.33
 -4 1 -2 7.02 0.2
 -4 1 -2 6.61 0.2
 -4 1 -2 6.91 0.32
 -4 1 -2 6.58 0.31
 -4 1 -2 6.5 0.31
 -4 1 -2 7.27 0.32
 -4 1 -2 6.88 0.36
 -4 1 -2 6.56 0.3
 4 -1 2 6.65 0.2
 4 -1 2 6.64 0.33
 4 -1 2 6.99 0.33
 4 -1 2 6.4 0.37
 4 -1 2 6.87 0.19
 4 -1 2 6.75 0.19
 4 -1 2 6.96 0.34
 4 -1 2 7.25 0.42
 4 -1 2 6.57 0.19
 4 -1 2 7.04 0.33
 4 -1 2 6.89 0.37
 -5 1 -2 4.07 0.24
 -5 1 -2 3.63 0.27
 -5 1 -2 3.86 0.26
 -5 1 -2 4.05 0.28
 -5 1 -2 3.76 0.13
 -5 1 -2 3.75 0.27
 -5 1 -2 3.98 0.13
 -5 1 -2 3.96 0.17
 -5 1 -2 4.09 0.2
 -5 1 -2 4.08 0.12
 -5 1 -2 4.19 0.31
 -5 1 -2 4 0.25
 5 -1 2 3.85 0.14
 5 -1 2 3.62 0.28
 5 -1 2 3.64 0.28
 5 -1 2 3.98 0.12
 5 -1 2 4.01 0.13
 5 -1 2 4 0.33
 5 -1 2 4.11 0.29
 5 -1 2 3.5 0.27
 5 -1 2 3.94 0.13
 5 -1 2 3.76 0.13
 5 -1 2 3.85 0.13
 5 -1 2 3.82 0.39
 -6 1 -2 1.47 0.08
 -6 1 -2 1.67 0.07
 -6 1 -2 1.91 0.25
 -6 1 -2 1.43 0.19
 -6 1 -2 1.66 0.13
 -6 1 -2 1.63 0.08
 6 -1 2 1.56 0.09
 6 -1 2 2.14 0.31
 6 -1 2 1.58 0.09
 6 -1 2 1.39 0.07
 6 -1 2 1.54 0.22
 6 -1 2 1.51 0.09
 6 -1 2 1.56 0.08
 6 -1 2 1.56 0.23
 6 -1 2 1.62 0.1
 -7 1 -2 0.94 0.08
 -7 1 -2 0.82 0.22
 -7 1 -2 1.02 0.06
 -7 1 -2 0.74 0.18
 7 -1 2 0.92 0.08
 7 -1 2 0.85 0.08
 7 -1 2 1.14 0.28
 7 -1 2 0.97 0.07
 7 -1 2 0.92 0.08
 7 -1 2 0.96 0.08
 7 -1 2 0.89 0.08
 -8 1 -2 1.64 0.26
 -8 1 -2 1.87 0.11
 -8 1 -2 1.7 0.07
 8 -1 2 1.72 0.11
 8 -1 2 1.76 0.11
 8 -1 2 1.51 0.12
 8 -1 2 1.54 0.11
 8 -1 2 1.43 0.11
 -9 1 -2 0.06 0.06
 -9 1 -2 -0.09 0.17
 -9 1 -2 0.08 0.04
 9 -1 2 0.03 0.06
 9 -1 2 -0.1 0.06
 9 -1 2 0.01 0.06
 9 -1 2 0.04 0.07
 9 -1 2 0.01 0.05
 -10 1 -2 1.8 0.13
 -10 1 -2 1.75 0.09
 10 -1 2 1.49 0.11
 10 -1 2 1.59 0.13
 10 -1 2 1.59 0.13
 10 -1 2 1.53 0.13
 -11 1 -2 0.67 0.07
 -11 1 -2 0.88 0.11
 11 -1 2 0.6 0.11
 11 -1 2 0.63 0.11
 11 -1 2 0.7 0.1
 -12 1 -2 0.16 0.06
 12 -1 2 0.23 0.1
 12 -1 2 0 0.09
 12 -1 2 0.07 0.1
 12 0 -2 0.47 0.1
 12 0 -2 0.52 0.11
 12 0 -2 0.49 0.11
 -12 0 2 0.55 0.07
 11 0 -2 0.39 0.1
 11 0 -2 0.31 0.09
 11 0 -2 0.59 0.1
 11 0 -2 0.27 0.09
 -11 0 2 0.26 0.08
 -11 0 2 0.34 0.06
 10 0 -2 11.22 0.35
 10 0 -2 10.76 0.36
 10 0 -2 10.43 0.35
 10 0 -2 10.97 0.36
 -10 0 2 11.03 0.31
 -10 0 2 11.16 0.37
 9 0 -2 4.47 0.19
 9 0 -2 3.84 0.19
 9 0 -2 4.76 0.2
 9 0 -2 4.33 0.19
 -9 0 2 4.35 0.19
 -9 0 2 4.56 0.2
 -9 0 2 4.62 0.42
 -9 0 2 4.81 0.15
 8 0 -2 0.65 0.08
 8 0 -2 0.62 0.08
 8 0 -2 0.57 0.08
 8 0 -2 0.64 0.08
 -8 0 2 0.76 0.2
 -8 0 2 0.61 0.05
 -8 0 2 0.62 0.06
 -8 0 2 0.64 0.08
 -8 0 2 0.52 0.07
 7 0 -2 4.35 0.17
 7 0 -2 4.73 0.41
 7 0 -2 4.47 0.15
 7 0 -2 4.57 0.17
 7 0 -2 4.37 0.17
 7 0 -2 4.54 0.17
 -7 0 2 4.51 0.13
 -7 0 2 4.29 0.17
 -7 0 2 4.54 0.17
 -7 0 2 4.99 0.35
 -7 0 2 4.69 0.15
 -7 0 2 4.69 0.25
 6 0 -2 13.83 0.37
 6 0 -2 13.57 0.38
 6 0 -2 14.03 0.34
 6 0 -2 13.49 0.61
 6 0 -2 13.73 0.35
 6 0 -2 13.5 0.38
 6 0 -2 13.53 0.38
 6 0 -2 13.25 0.63
 -6 0 2 14.69 0.55
 -6 0 2 13.93 0.55
 -6 0 2 14.02 0.6
 -6 0 2 14.64 0.64
 -6 0 2 13.51 0.54
 -6 0 2 14.2 0.41
 -6 0 2 13.8 0.75
 -6 0 2 13.78 0.38
 -6 0 2 13.16 0.4
 -6 0 2 13.99 0.35
 -6 0 2 13.88 0.48
 -6 0 2 13.19 0.59
 5 0 -2 0.48 0.05
 5 0 -2 0.58 0.04
 5 0 -2 0.36 0.04
 5 0 -2 0.44 0.05
 5 0 -2 0.66 0.14
 5 0 -2 0.42 0.16
 5 0 -2 0.5 0.12
 5 0 -2 0.49 0.05
 5 0 -2 0.56 0.04
 5 0 -2 0.36 0.12
 5 0 -2 0.28 0.14
 5 0 -2 0.51 0.15
 5 0 -2 0.3 0.14
 -5 0 2 0.41 0.11
 -5 0 2 0.36 0.09
 -5 0 2 0.52 0.04
 -5 0 2 0.53 0.14
 -5 0 2 0.58 0.12
 -5 0 2 0.53 0.09
 -5 0 2 0.66 0.21
 -5 0 2 0.51 0.03
 -5 0 2 0.47 0.05
 -5 0 2 0.44 0.13
 -5 0 2 0.45 0.13
 -5 0 2 0.5 0.11
 -5 0 2 0.52 0.09
 -5 0 2 0.42 0.14
 -5 0 2 0.51 0.05
 -5 0 2 0.34 0.13
 4 0 -2 7.55 0.2
 4 0 -2 7.09 0.36
 4 0 -2 7.17 0.37
 4 0 -2 6.87 0.34
 4 0 -2 7.33 0.21
 4 0 -2 7.67 0.41
 4 0 -2 7.86 0.37
 4 0 -2 7.44 0.37
 4 0 -2 7.25 0.32
 4 0 -2 7.14 0.21
 4 0 -2 7.31 0.2
 -4 0 2 7.72 0.37
 -4 0 2 7.38 0.34
 -4 0 2 7.8 0.36
 -4 0 2 7.33 0.34
 -4 0 2 7.42 0.3
 -4 0 2 7.25 0.28
 -4 0 2 6.99 0.21
 -4 0 2 7.27 0.26
 -4 0 2 7.61 0.37
 -4 0 2 6.87 0.34
 -4 0 2 7.26 0.27
 -4 0 2 7.32 0.43
 -4 0 2 6.95 0.33
 3 0 -2 19.86 0.57
 3 0 -2 20.24 0.68
 3 0 -2 20.42 0.69
 3 0 -2 20.68 0.67
 3 0 -2 20.45 0.58
 3 0 -2 21.02 0.69
 3 0 -2 19.95 0.71
 3 0 -2 21.71 0.69
 3 0 -2 20.84 0.61
 -3 0 2 19.45 0.63
 -3 0 2 20.61 0.68
 -3 0 2 20.33 0.67
 -3 0 2 20.82 0.64
 -3 0 2 21.06 0.57
 -3 0 2 20.88 0.56
 -3 0 2 19.66 0.65
 -3 0 2 21.23 0.71
 -3 0 2 20.1 0.59
 -3 0 2 21.84 0.69
 -3 0 2 21.39 0.68
 -3 0 2 21.02 0.74
 -3 0 2 20.45 0.6
 -3 0 2 20.17 0.56
 2 0 -2 38.05 1.01
 2 0 -2 38.92 1.11
 2 0 -2 38.76 1.09
 2 0 -2 38.25 1.11
 2 0 -2 38.35 1.12
 2 0 -2 38.77 1.2
 2 0 -2 37.48 1.01
 2 0 -2 37.76 1.1
 2 0 -2 38.26 1.1
 2 0 -2 38.3 1
 -2 0 2 38.31 1.1
 -2 0 2 37.74 1.1
 -2 0 2 39.24 1.05
 -2 0 2 39.94 1.04
 -2 0 2 39.47 1.1
 -2 0 2 38.37 1.04
 -2 0 2 40.33 1.03
 -2 0 2 38.31 1.1
 -2 0 2 38.21 0.99
 -2 0 2 38.42 0.96
 -2 0 2 38.48 1.11
 -2 0 2 38.89 0.97
 1 0 -2 16.08 0.41
 1 0 -2 15.6 0.45
 1 0 -2 15.68 0.46
 1 0 -2 13.02 0.48
 1 0 -2 15.64 0.41
 1 0 -2 16.25 0.5
 1 0 -2 14.92 0.47
 1 0 -2 15.72 0.5
 -1 0 2 15.62 0.47
 -1 0 2 15.59 0.44
 -1 0 2 15.51 0.49
 -1 0 2 15.73 0.41
 -1 0 2 15.42 0.49
 -1 0 2 15.35 0.46
 -1 0 2 15.31 0.49
 -1 0 2 15.76 0.48
 -1 0 2 15.56 0.41
 -1 0 2 16.26 0.46
 -1 0 2 16.6 0.5
 0 0 -2 0 0.03
 0 0 -2 -0.02 0.04
 0 0 -2 0.03 0.02
 0 0 -2 0.03 0.04
 0 0 -2 -0.01 0.02
 0 0 -2 0.14 0.04
 0 0 -2 0.03 0.01
 0 0 -2 0.08 0.04
 0 0 -2 0.01 0.03
 0 0 -2 0 0.03
 0 0 -2 0.01 0.02
 0 0 -2 0.05 0.02
 0 0 -2 -0.02 0.04
 0 0 -2 0.02 0.05
 0 0 2 -0.02 0.02
 0 0 2 -0.02 0.04
 0 0 2 -0.01 0.02
 0 0 2 -0.02 0.02
 0 0 2 0.08 0.03
 0 0 2 0.05 0.05
 0 0 2 0 0.04
 0 0 2 0.02 0.01
 0 0 2 0 0.05
 0 0 2 -0.05 0.03
 0 0 2 -0.03 0.03
 0 0 2 -0.02 0.04
 -1 0 -2 128.81 3.42
 -1 0 -2 126.61 3.24
 -1 0 -2 131.44 3.18
 -1 0 -2 126.72 3.06
 -1 0 -2 128.52 3.24
 -1 0 -2 125.46 3.24
 -1 0 -2 128.08 3.22
 -1 0 -2 124.26 3.29
 -1 0 -2 122.56 3.16
 -1 0 -2 126.7 3.91
 -1 0 -2 126.58 3.07
 -1 0 -2 130.09 3.24
 1 0 2 127.72 3.22
 1 0 2 125.22 3.42
 1 0 2 129.37 3.24
 1 0 2 125.17 3.24
 1 0 2 124.87 3.3
 1 0 2 124.61 3.06
 1 0 2 128.85 3.18
 1 0 2 127.96 3.24
 -2 0 -2 94.76 2.52
 -2 0 -2 94.92 2.52
 -2 0 -2 93.58 2.39
 -2 0 -2 94.72 2.41
 -2 0 -2 95.03 2.46
 -2 0 -2 91.7 2.31
 -2 0 -2 93.43 2.93
 -2 0 -2 94.39 2.62
 -2 0 -2 91.32 2.41
 -2 0 -2 92.61 2.41
 2 0 2 94.63 2.43
 2 0 2 95.16 2.43
 2 0 2 96.86 2.42
 2 0 2 91.85 2.62
 2 0 2 92.37 2.31
 2 0 2 95.57 2.42
 2 0 2 95.3 2.43
 2 0 2 94.28 2.52
 -3 0 -2 30 0.92
 -3 0 -2 29.21 0.89
 -3 0 -2 30.57 0.98
 -3 0 -2 28.74 0.99
 -3 0 -2 30.32 0.78
 -3 0 -2 29.65 0.83
 -3 0 -2 29.07 0.81
 -3 0 -2 30.69 0.92
 -3 0 -2 29.84 0.93
 -3 0 -2 30.29 0.78
 -3 0 -2 29.78 0.87
 3 0 2 29.49 0.94
 3 0 2 30.48 0.83
 3 0 2 29.75 0.84
 3 0 2 30.33 0.9
 3 0 2 29.07 0.83
 3 0 2 29.51 0.99
 -4 0 -2 3.26 0.24
 -4 0 -2 3.05 0.23
 -4 0 -2 3.33 0.25
 -4 0 -2 3.54 0.18
 -4 0 -2 2.95 0.19
 -4 0 -2 3.08 0.17
 -4 0 -2 3.11 0.15
 -4 0 -2 3.08 0.19
 -4 0 -2 3.51 0.27
 4 0 2 3.31 0.28
 4 0 2 3.09 0.1
 4 0 2 3.13 0.27
 4 0 2 3.07 0.18
 4 0 2 3.04 0.22
 4 0 2 3.11 0.11
 4 0 2 3.1 0.19
 4 0 2 3.08 0.11
 4 0 2 2.99 0.1
 4 0 2 3.37 0.18
 4 0 2 3.1 0.19
 -5 0 -2 12.87 0.42
 -5 0 -2 13.26 0.55
 -5 0 -2 12.68 0.46
 -5 0 -2 12.65 0.53
 -5 0 -2 12.64 0.45
 -5 0 -2 13.76 0.46
 -5 0 -2 12.87 0.56
 5 0 2 12.9 0.32
 5 0 2 13.38 0.46
 5 0 2 12.78 0.35
 5 0 2 12.67 0.35
 5 0 2 12.83 0.6
 5 0 2 13.03 0.34
 5 0 2 12.89 0.33
 5 0 2 12.94 0.32
 5 0 2 13.62 0.47
 5 0 2 12.97 0.35
 5 0 2 12.72 0.33
 -6 0 -2 9.84 0.36
 -6 0 -2 9.78 0.62
 -6 0 -2 9.41 0.46
 -6 0 -2 10.02 0.51
 6 0 2 9.98 0.25
 6 0 2 9.82 0.26
 6 0 2 9.82 0.28
 6 0 2 9.53 0.28
 6 0 2 9.59 0.26
 6 0 2 9.46 0.28
 6 0 2 9.78 0.26
 6 0 2 9.68 0.28
 6 0 2 10.29 0.59
 -7 0 -2 1.82 0.09
 -7 0 -2 1.57 0.09
 -7 0 -2 1.33 0.25
 -7 0 -2 1.48 0.21
 7 0 2 1.67 0.1
 7 0 2 1.58 0.11
 7 0 2 1.71 0.09
 7 0 2 1.98 0.34
 7 0 2 1.76 0.1
 7 0 2 1.61 0.08
 7 0 2 1.8 0.1
 -8 0 -2 1.45 0.24
 -8 0 -2 1.3 0.09
 8 0 2 1.32 0.1
 8 0 2 1.19 0.1
 8 0 2 1.3 0.1
 8 0 2 1.26 0.1
 8 0 2 1.28 0.1
 -9 0 -2 0.59 0.07
 -9 0 -2 0.27 0.21
 9 0 2 0.49 0.08
 9 0 2 0.43 0.08
 9 0 2 0.55 0.08
 9 0 2 0.51 0.08
 9 0 2 0.65 0.07
 -10 0 -2 0.27 0.07
 10 0 2 0.27 0.08
 10 0 2 0.16 0.08
 10 0 2 0.09 0.07
 10 0 2 0.1 0.08
 -11 0 -2 0.78 0.1
 -11 0 -2 0.97 0.08
 11 0 2 0.98 0.12
 11 0 2 1.08 0.11
 11 0 2 1.07 0.12
 -12 0 -2 0.06 0.05
 12 0 2 -0.01 0.08
 12 0 2 -0.03 0.09
 12 0 2 0.01 0.08
 12 -1 -2 0.14 0.09
 12 -1 -2 -0.14 0.09
 12 -1 -2 0.03 0.09
 -12 1 2 0.03 0.06
 11 -1 -2 0.28 0.1
 11 -1 -2 0.1 0.09
 11 -1 -2 0.33 0.09
 -11 1 2 0.21 0.09
 -11 1 2 0.31 0.06
 10 -1 -2 8.66 0.31
 10 -1 -2 8.9 0.3
 10 -1 -2 9.15 0.31
 -10 1 2 8.27 0.31
 -10 1 2 8.72 0.26
 9 -1 -2 22.48 0.62
 9 -1 -2 22.56 0.61
 9 -1 -2 22.52 0.62
 9 -1 -2 20.99 0.61
 -9 1 2 22.83 0.58
 -9 1 2 21.75 0.99
 -9 1 2 23.42 0.66
 -9 1 2 22.93 0.67
 8 -1 -2 0.49 0.07
 8 -1 -2 0.49 0.07
 8 -1 -2 0.53 0.06
 8 -1 -2 0.51 0.07
 8 -1 -2 0.49 0.07
 -8 1 2 0.54 0.06
 -8 1 2 0.55 0.07
 -8 1 2 0.58 0.08
 -8 1 2 0.8 0.21
 -8 1 2 0.57 0.05
 7 -1 -2 1.15 0.1
 7 -1 -2 1.1 0.07
 7 -1 -2 1.04 0.08
 7 -1 -2 1.19 0.09
 7 -1 -2 1.08 0.09
 -7 1 2 1.18 0.09
 -7 1 2 1.14 0.06
 -7 1 2 1.14 0.07
 -7 1 2 1.19 0.19
 -7 1 2 1.28 0.14
 -7 1 2 1 0.09
 6 -1 -2 0.94 0.08
 6 -1 -2 0.75 0.21
 6 -1 -2 1.05 0.08
 6 -1 -2 0.97 0.06
 6 -1 -2 1.04 0.23
 6 -1 -2 0.92 0.08
 6 -1 -2 1.02 0.08
 6 -1 -2 0.95 0.2
 -6 1 2 0.96 0.21
 -6 1 2 0.92 0.11
 -6 1 2 1.04 0.22
 -6 1 2 1.17 0.19
 -6 1 2 1.01 0.05
 -6 1 2 1.04 0.22
 -6 1 2 1.08 0.07
 -6 1 2 1.1 0.07
 -6 1 2 0.86 0.07
 -6 1 2 1.25 0.18
 5 -1 -2 0.79 0.07
 5 -1 -2 0.85 0.16
 5 -1 -2 0.89 0.19
 5 -1 -2 0.76 0.06
 5 -1 -2 0.94 0.2
 5 -1 -2 0.8 0.06
 5 -1 -2 0.82 0.05
 5 -1 -2 0.45 0.16
 5 -1 -2 1.19 0.2
 5 -1 -2 0.69 0.15
 5 -1 -2 0.83 0.06
 5 -1 -2 0.88 0.05
 5 -1 -2 0.76 0.19
 -5 1 2 0.89 0.18
 -5 1 2 0.73 0.06
 -5 1 2 0.66 0.13
 -5 1 2 0.89 0.12
 -5 1 2 0.77 0.06
 -5 1 2 0.82 0.05
 -5 1 2 0.95 0.1
 -5 1 2 0.73 0.17
 -5 1 2 0.91 0.18
 -5 1 2 1.22 0.16
 -5 1 2 0.86 0.19
 -5 1 2 0.99 0.18
 -5 1 2 0.8 0.04
 4 -1 -2 0.04 0.03
 4 -1 -2 0.01 0.09
 4 -1 -2 0.02 0.06
 4 -1 -2 0.08 0.03
 4 -1 -2 0.08 0.09
 4 -1 -2 0.04 0.03
 4 -1 -2 0.07 0.03
 4 -1 -2 0.23 0.11
 4 -1 -2 0.04 0.1
 4 -1 -2 0.03 0.1
 4 -1 -2 -0.05 0.08
 4 -1 -2 0.12 0.09
 4 -1 -2 -0.01 0.06
 -4 1 2 0.06 0.02
 -4 1 2 0.16 0.09
 -4 1 2 0.1 0.12
 -4 1 2 0.03 0.1
 -4 1 2 0.03 0.06
 -4 1 2 0.04 0.07
 -4 1 2 0.03 0.03
 -4 1 2 -0.03 0.07
 -4 1 2 0.04 0.02
 -4 1 2 0.01 0.09
 -4 1 2 0.18 0.1
 -4 1 2 0.09 0.11
 -4 1 2 0.08 0.05
 -4 1 2 0.05 0.03
 3 -1 -2 3.82 0.26
 3 -1 -2 3.61 0.26
 3 -1 -2 3.8 0.22
 3 -1 -2 3.38 0.24
 3 -1 -2 3.44 0.2
 3 -1 -2 3.77 0.21
 3 -1 -2 3.52 0.26
 3 -1 -2 3.8 0.21
 3 -1 -2 3.54 0.24
 -3 1 2 3.34 0.23
 -3 1 2 3.95 0.27
 -3 1 2 3.58 0.24
 -3 1 2 3.84 0.25
 -3 1 2 3.69 0.12
 -3 1 2 3.84 0.24
 -3 1 2 3.93 0.23
 -3 1 2 3.42 0.2
 -3 1 2 4.09 0.27
 -3 1 2 3.58 0.15
 -3 1 2 3.76 0.26
 -3 1 2 3.32 0.24
 -3 1 2 3.54 0.2
 2 -1 -2 19.41 0.65
 2 -1 -2 21.36 0.62
 2 -1 -2 20.66 0.67
 2 -1 -2 20.47 0.68
 2 -1 -2 20.43 0.62
 2 -1 -2 21.12 0.56
 2 -1 -2 20.78 0.59
 2 -1 -2 20.18 0.62
 2 -1 -2 19.79 0.67
 -2 1 2 21.26 0.56
 -2 1 2 19.71 0.68
 -2 1 2 21.45 0.64
 -2 1 2 20.89 0.63
 -2 1 2 20.19 0.63
 -2 1 2 20.69 0.68
 -2 1 2 20.19 0.65
 -2 1 2 20.39 0.67
 -2 1 2 20.03 0.69
 -2 1 2 19.38 0.58
 -2 1 2 21.04 0.68
 -2 1 2 21.17 0.69
 -2 1 2 20.73 0.57
 -2 1 2 19.66 0.56
 1 -1 -2 47.58 1.24
 1 -1 -2 45.73 1.19
 1 -1 -2 47.05 1.21
 1 -1 -2 45.81 1.29
 1 -1 -2 46.79 1.29
 1 -1 -2 45.45 1.29
 1 -1 -2 46.24 1.41
 1 -1 -2 47.44 1.29
 1 -1 -2 45.47 1.26
 1 -1 -2 47.39 1.12
 1 -1 -2 45.13 1.23
 -1 1 2 47.05 1.3
 -1 1 2 47.7 1.23
 -1 1 2 44.75 1.21
 -1 1 2 43.84 1.24
 -1 1 2 46.97 1.18
 -1 1 2 46.37 1.23
 -1 1 2 46.48 1.45
 -1 1 2 46.01 1.13
 -1 1 2 45.64 1.15
 -1 1 2 46.39 1.29
 -1 1 2 45.31 1.29
 -1 1 2 45.02 1.29
 -1 1 2 45.02 1.28
 0 -1 -2 103.75 2.58
 0 -1 -2 100.94 2.72
 0 -1 -2 109.27 3.12
 0 -1 -2 102.44 2.72
 0 -1 -2 101.64 2.65
 0 -1 -2 104.23 2.72
 0 -1 -2 105.46 3.21
 0 -1 -2 105.38 2.58
 0 -1 -2 105.07 2.75
 0 -1 -2 103.77 2.72
 0 -1 -2 104.34 2.53
 0 -1 -2 102.94 2.58
 0 1 2 105.12 2.72
 0 1 2 105.68 2.54
 0 1 2 105.48 2.65
 0 1 2 99.12 2.72
 0 1 2 107.9 2.58
 0 1 2 104.69 2.72
 0 1 2 105.64 2.74
 0 1 2 103.84 2.65
 0 1 2 105.89 2.59
 0 1 2 104.3 2.57
 0 1 2 106.6 2.74
 0 1 2 107.99 3.22
 -1 -1 -2 89.39 2.25
 -1 -1 -2 88.16 2.26
 -1 -1 -2 85.86 2.16
 -1 -1 -2 88.75 2.21
 -1 -1 -2 89.03 2.38
 -1 -1 -2 88.65 2.25
 -1 -1 -2 88.87 2.26
 -1 -1 -2 89.35 2.13
 -1 -1 -2 85.75 2.34
 -1 -1 -2 87.93 2.24
 -1 -1 -2 88.08 2.63
 -1 -1 -2 89.44 2.25
 -1 -1 -2 86.11 2.13
 1 1 2 88.82 2.26
 1 1 2 90.24 2.26
 1 1 2 86.74 2.39
 1 1 2 85.07 2.21
 1 1 2 86.05 2.24
 1 1 2 87.31 2.26
 1 1 2 85.27 2.24
 -2 -1 -2 0.77 0.11
 -2 -1 -2 1.06 0.13
 -2 -1 -2 0.83 0.11
 -2 -1 -2 1.07 0.12
 -2 -1 -2 0.74 0.12
 -2 -1 -2 0.83 0.12
 -2 -1 -2 0.88 0.12
 -2 -1 -2 1.08 0.13
 2 1 2 0.86 0.11
 2 1 2 0.74 0.12
 2 1 2 0.96 0.12
 -3 -1 -2 1.84 0.18
 -3 -1 -2 1.26 0.16
 -3 -1 -2 1.61 0.19
 -3 -1 -2 1.83 0.19
 -3 -1 -2 1.8 0.18
 -3 -1 -2 1.44 0.16
 -3 -1 -2 1.86 0.16
 -3 -1 -2 1.44 0.16
 -3 -1 -2 1.6 0.19
 3 1 2 1.19 0.16
 3 1 2 1.48 0.18
 3 1 2 1.74 0.18
 -4 -1 -2 27.2 0.88
 -4 -1 -2 27.98 0.81
 -4 -1 -2 27.83 0.83
 -4 -1 -2 26.98 0.98
 -4 -1 -2 27.4 0.88
 -4 -1 -2 29.14 0.96
 -4 -1 -2 28.39 0.89
 4 1 2 27.7 0.67
 4 1 2 27.7 0.66
 4 1 2 28.05 0.93
 4 1 2 26.97 0.95
 4 1 2 28.28 0.7
 4 1 2 28.1 0.69
 4 1 2 28.21 0.66
 4 1 2 28.21 0.7
 -5 -1 -2 3.91 0.29
 -5 -1 -2 4.11 0.36
 -5 -1 -2 3.52 0.19
 -5 -1 -2 3.48 0.25
 -5 -1 -2 3.85 0.26
 -5 -1 -2 3.41 0.28
 5 1 2 3.78 0.12
 5 1 2 3.86 0.13
 5 1 2 3.7 0.13
 5 1 2 3.85 0.12
 5 1 2 3.79 0.13
 5 1 2 4.13 0.33
 5 1 2 3.8 0.12
 5 1 2 3.75 0.13
 5 1 2 3.72 0.12
 -6 -1 -2 0.5 0.14
 -6 -1 -2 0.84 0.16
 -6 -1 -2 0.58 0.23
 -6 -1 -2 0.71 0.18
 -6 -1 -2 0.65 0.11
 -6 -1 -2 0.59 0.19
 6 1 2 0.48 0.06
 6 1 2 0.77 0.2
 6 1 2 0.68 0.05
 6 1 2 0.61 0.05
 6 1 2 0.73 0.07
 6 1 2 0.62 0.05
 6 1 2 0.63 0.06
 6 1 2 0.73 0.06
 6 1 2 0.81 0.06
 -7 -1 -2 0.64 0.22
 -7 -1 -2 0.73 0.17
 -7 -1 -2 0.71 0.12
 7 1 2 0.67 0.06
 7 1 2 0.61 0.07
 7 1 2 0.7 0.07
 7 1 2 0.68 0.07
 7 1 2 0.75 0.06
 7 1 2 0.69 0.07
 7 1 2 0.79 0.06
 -8 -1 -2 -0.21 0.13
 8 1 2 0.04 0.06
 8 1 2 0.09 0.06
 8 1 2 0.03 0.06
 8 1 2 0.06 0.05
 8 1 2 0.02 0.05
 -9 -1 -2 1.55 0.28
 9 1 2 1.16 0.1
 9 1 2 1.25 0.1
 9 1 2 1.06 0.1
 9 1 2 1.24 0.11
 9 1 2 1.09 0.09
 10 1 2 1.35 0.12
 10 1 2 1.4 0.11
 10 1 2 1.35 0.12
 10 1 2 1.2 0.12
 11 1 2 1.37 0.13
 11 1 2 1.26 0.12
 11 1 2 1.39 0.13
 11 1 2 1.33 0.12
 -12 -1 -2 0.97 0.08
 12 1 2 0.8 0.12
 12 1 2 0.88 0.11
 12 1 2 0.76 0.11
 12 -2 -2 0.67 0.12
 12 -2 -2 0.64 0.1
 12 -2 -2 0.44 0.11
 -12 2 2 0.58 0.08
 11 -2 -2 0.74 0.11
 11 -2 -2 0.54 0.11
 11 -2 -2 0.7 0.1
 -11 2 2 0.8 0.08
 -11 2 2 0.68 0.11
 10 -2 -2 2.38 0.15
 10 -2 -2 2.48 0.16
 10 -2 -2 2.84 0.18
 -10 2 2 2.56 0.17
 -10 2 2 2.42 0.12
 9 -2 -2 7.84 0.28
 9 -2 -2 8.18 0.28
 9 -2 -2 9.04 0.3
 -9 2 2 9.57 0.57
 -9 2 2 8.62 0.31
 -9 2 2 8.33 0.25
 -9 2 2 8.55 0.27
 8 -2 -2 4.89 0.19
 8 -2 -2 5.08 0.2
 8 -2 -2 5.01 0.17
 8 -2 -2 5.12 0.19
 8 -2 -2 5.06 0.19
 -8 2 2 4.84 0.18
 -8 2 2 5.11 0.19
 -8 2 2 4.88 0.16
 -8 2 2 5.59 0.41
 -8 2 2 5.4 0.21
 7 -2 -2 -0.01 0.04
 7 -2 -2 -0.01 0.04
 7 -2 -2 -0.02 0.05
 7 -2 -2 0.04 0.05
 7 -2 -2 0.06 0.04
 -7 2 2 0.05 0.03
 -7 2 2 0.14 0.17
 -7 2 2 0.04 0.05
 -7 2 2 0.06 0.13
 -7 2 2 0.05 0.04
 -7 2 2 0.01 0.05
 6 -2 -2 0.74 0.2
 6 -2 -2 0.79 0.05
 6 -2 -2 0.64 0.06
 6 -2 -2 0.82 0.06
 6 -2 -2 0.94 0.07
 6 -2 -2 0.77 0.07
 6 -2 -2 0.48 0.16
 6 -2 -2 0.91 0.07
 -6 2 2 0.84 0.07
 -6 2 2 0.54 0.24
 -6 2 2 0.96 0.08
 -6 2 2 0.9 0.07
 -6 2 2 0.66 0.14
 -6 2 2 0.64 0.23
 -6 2 2 0.92 0.11
 -6 2 2 0.8 0.05
 -6 2 2 1 0.2
 5 -2 -2 0.4 0.17
 5 -2 -2 0.1 0.15
 5 -2 -2 0.37 0.1
 5 -2 -2 0.42 0.04
 5 -2 -2 0.57 0.11
 5 -2 -2 0.32 0.04
 5 -2 -2 0.33 0.18
 5 -2 -2 0.39 0.13
 5 -2 -2 0.44 0.04
 5 -2 -2 0.43 0.05
 5 -2 -2 0.35 0.05
 5 -2 -2 0.38 0.18
 5 -2 -2 0.44 0.17
 5 -2 -2 0.44 0.05
 -5 2 2 0.43 0.05
 -5 2 2 0.46 0.04
 -5 2 2 0.47 0.13
 -5 2 2 0.34 0.04
 -5 2 2 0.33 0.16
 -5 2 2 0.5 0.15
 -5 2 2 0.45 0.18
 -5 2 2 0.56 0.08
 -5 2 2 0.45 0.17
 -5 2 2 0.38 0.17
 -5 2 2 0.31 0.11
 -5 2 2 0.22 0.16
 -5 2 2 0.42 0.04
 4 -2 -2 4.56 0.33
 4 -2 -2 4.19 0.34
 4 -2 -2 4.03 0.31
 4 -2 -2 4.06 0.13
 4 -2 -2 3.73 0.25
 4 -2 -2 3.75 0.13
 4 -2 -2 3.94 0.12
 4 -2 -2 4.1 0.13
 4 -2 -2 3.87 0.24
 4 -2 -2 3.9 0.25
 4 -2 -2 3.73 0.26
 4 -2 -2 3.8 0.32
 4 -2 -2 4.02 0.3
 4 -2 -2 4 0.13
 4 -2 -2 3.98 0.13
 -4 2 2 3.99 0.31
 -4 2 2 4.02 0.33
 -4 2 2 3.98 0.13
 -4 2 2 3.89 0.14
 -4 2 2 4.47 0.28
 -4 2 2 4.07 0.17
 -4 2 2 3.72 0.3
 -4 2 2 3.62 0.29
 -4 2 2 4.6 0.35
 -4 2 2 4.26 0.24
 -4 2 2 4.04 0.3
 -4 2 2 3.98 0.13
 -4 2 2 4.03 0.26
 -4 2 2 4.04 0.11
 3 -2 -2 0.11 0.04
 3 -2 -2 0.08 0.08
 3 -2 -2 -0.04 0.06
 3 -2 -2 0.19 0.1
 3 -2 -2 0.15 0.11
 3 -2 -2 0.12 0.08
 3 -2 -2 0.02 0.1
 3 -2 -2 0.21 0.07
 3 -2 -2 0.29 0.12
 3 -2 -2 0.15 0.1
 -3 2 2 0.09 0.06
 -3 2 2 0.05 0.08
 -3 2 2 0.02 0.09
 -3 2 2 0.18 0.09
 -3 2 2 0.26 0.11
 -3 2 2 0.28 0.13
 -3 2 2 0.21 0.12
 -3 2 2 0.11 0.03
 -3 2 2 0.07 0.1
 -3 2 2 0.12 0.11
 -3 2 2 0.22 0.12
 -3 2 2 0.15 0.05
 2 -2 -2 1 0.12
 2 -2 -2 0.67 0.14
 2 -2 -2 0.82 0.11
 2 -2 -2 0.78 0.1
 2 -2 -2 0.97 0.14
 2 -2 -2 0.82 0.15
 2 -2 -2 0.96 0.13
 2 -2 -2 0.72 0.14
 2 -2 -2 0.78 0.12
 2 -2 -2 0.88 0.07
 2 -2 -2 0.86 0.15
 2 -2 -2 1.06 0.14
 -2 2 2 0.85 0.07
 -2 2 2 1.11 0.16
 -2 2 2 0.85 0.11
 -2 2 2 0.77 0.13
 -2 2 2 0.73 0.13
 -2 2 2 0.91 0.1
 -2 2 2 0.99 0.17
 -2 2 2 0.73 0.11
 -2 2 2 0.82 0.12
 -2 2 2 0.86 0.16
 -2 2 2 0.78 0.15
 1 -2 -2 30.85 0.98
 1 -2 -2 32.13 0.82
 1 -2 -2 30.67 0.97
 1 -2 -2 31.96 0.88
 1 -2 -2 31.98 0.91
 1 -2 -2 32.57 0.98
 1 -2 -2 31.47 0.89
 1 -2 -2 31.21 0.92
 1 -2 -2 31.94 1
 1 -2 -2 31.18 0.91
 1 -2 -2 32.5 0.98
 1 -2 -2 31.87 0.88
 -1 2 2 31.17 0.91
 -1 2 2 32.31 0.86
 -1 2 2 33.08 1.02
 -1 2 2 31.95 0.98
 -1 2 2 32.44 0.9
 -1 2 2 30.84 0.97
 -1 2 2 31.67 0.92
 -1 2 2 33.07 0.99
 -1 2 2 32.23 0.89
 -1 2 2 32.04 0.99
 -1 2 2 31.66 0.85
 0 -2 -2 0.53 0.08
 0 -2 -2 0.49 0.09
 0 -2 -2 0.61 0.09
 0 -2 -2 0.57 0.06
 0 -2 -2 0.64 0.12
 0 -2 -2 0.61 0.04
 0 -2 -2 0.36 0.08
 0 -2 -2 0.61 0.07
 0 -2 -2 0.61 0.11
 0 -2 -2 0.54 0.06
 0 -2 -2 0.61 0.11
 0 -2 -2 0.41 0.1
 0 -2 -2 0.43 0.09
 0 2 2 0.61 0.09
 0 2 2 0.58 0.11
 0 2 2 0.51 0.11
 0 2 2 0.84 0.08
 0 2 2 0.6 0.08
 0 2 2 0.65 0.11
 0 2 2 0.57 0.06
 0 2 2 0.68 0.09
 0 2 2 0.52 0.11
 0 2 2 0.36 0.09
 -1 -2 -2 16.1 0.48
 -1 -2 -2 16.46 0.51
 -1 -2 -2 16.67 0.51
 -1 -2 -2 16.47 0.51
 -1 -2 -2 15.91 0.5
 -1 -2 -2 16.78 0.44
 -1 -2 -2 15.85 0.51
 -1 -2 -2 16.09 0.55
 -1 -2 -2 15.79 0.47
 -1 -2 -2 16.38 0.52
 -1 -2 -2 16.07 0.5
 -1 -2 -2 15.9 0.51
 -1 -2 -2 16.07 0.47
 -1 -2 -2 15.71 0.49
 -1 -2 -2 16.39 0.49
 1 2 2 16.44 0.52
 1 2 2 15.89 0.51
 1 2 2 16.48 0.52
 1 2 2 16.74 0.44
 1 2 2 15.78 0.43
 1 2 2 16.08 0.49
 1 2 2 16.43 0.52
 1 2 2 15.75 0.51
 1 2 2 16.08 0.5
 1 2 2 16.58 0.51
 -2 -2 -2 12.43 0.46
 -2 -2 -2 12.04 0.44
 -2 -2 -2 12.13 0.43
 -2 -2 -2 11.94 0.41
 -2 -2 -2 12.35 0.46
 -2 -2 -2 13.06 0.49
 -2 -2 -2 12.43 0.45
 -2 -2 -2 12.8 0.43
 2 2 2 13.18 0.45
 2 2 2 12.28 0.39
 2 2 2 12.41 0.39
 2 2 2 12.37 0.46
 2 2 2 12.42 0.39
 2 2 2 12.57 0.39
 2 2 2 11.93 0.43
 -3 -2 -2 0.08 0.08
 -3 -2 -2 0.05 0.09
 -3 -2 -2 0.19 0.09
 -3 -2 -2 0.09 0.09
 -3 -2 -2 0.2 0.1
 -3 -2 -2 -0.04 0.1
 -3 -2 -2 0.18 0.1
 -3 -2 -2 0.11 0.09
 3 2 2 -0.02 0.08
 3 2 2 0.16 0.09
 3 2 2 0.07 0.08
 -4 -2 -2 10.17 0.44
 -4 -2 -2 10.18 0.49
 -4 -2 -2 9.99 0.45
 -4 -2 -2 10.14 0.46
 -4 -2 -2 10.82 0.44
 4 2 2 10.38 0.26
 4 2 2 10.25 0.28
 4 2 2 10.42 0.26
 4 2 2 10.69 0.49
 4 2 2 10.32 0.27
 4 2 2 9.99 0.26
 4 2 2 10.42 0.28
 4 2 2 10.11 0.27
 -5 -2 -2 0.81 0.16
 -5 -2 -2 0.89 0.11
 -5 -2 -2 0.79 0.11
 -5 -2 -2 1.04 0.17
 -5 -2 -2 0.89 0.21
 -5 -2 -2 1.02 0.18
 5 2 2 0.86 0.06
 5 2 2 0.89 0.07
 5 2 2 0.94 0.07
 5 2 2 0.82 0.06
 5 2 2 0.98 0.06
 5 2 2 0.92 0.05
 5 2 2 0.86 0.06
 5 2 2 0.93 0.06
 -6 -2 -2 19.5 0.75
 -6 -2 -2 18.89 0.75
 -6 -2 -2 18.45 0.69
 -6 -2 -2 18.68 0.6
 -6 -2 -2 18.85 0.86
 -6 -2 -2 19.05 0.62
 6 2 2 17.83 0.49
 6 2 2 18.35 0.46
 6 2 2 18.53 0.46
 6 2 2 17.7 0.49
 6 2 2 18.5 0.46
 6 2 2 18.16 0.48
 6 2 2 18.63 0.47
 6 2 2 18.29 0.49
 -7 -2 -2 0.55 0.23
 -7 -2 -2 0.4 0.15
 -7 -2 -2 0.36 0.11
 7 2 2 0.51 0.05
 7 2 2 0.4 0.07
 7 2 2 0.49 0.05
 7 2 2 0.33 0.06
 7 2 2 0.37 0.05
 7 2 2 0.43 0.06
 7 2 2 0.34 0.06
 7 2 2 0.47 0.05
 -8 -2 -2 0.15 0.16
 8 2 2 0.03 0.06
 8 2 2 0.27 0.05
 8 2 2 0.12 0.06
 8 2 2 0.05 0.05
 8 2 2 0.02 0.05
 8 2 2 0.15 0.06
 -9 -2 -2 0.12 0.18
 9 2 2 0.17 0.07
 9 2 2 0.23 0.08
 9 2 2 0.23 0.07
 9 2 2 0.31 0.08
 10 2 2 0.54 0.09
 10 2 2 0.5 0.09
 10 2 2 0.62 0.09
 10 2 2 0.44 0.1
 11 2 2 0.7 0.1
 11 2 2 0.78 0.11
 11 2 2 0.73 0.12
 11 2 2 0.68 0.11
 11 -3 -2 0.21 0.08
 11 -3 -2 0.3 0.1
 11 -3 -2 0.28 0.1
 -11 3 2 0.03 0.1
 -11 3 2 0.17 0.06
 10 -3 -2 3.57 0.19
 10 -3 -2 3.48 0.18
 10 -3 -2 3.5 0.2
 -10 3 2 3.56 0.16
 -10 3 2 3.6 0.2
 -10 3 2 3.58 0.15
 9 -3 -2 11.86 0.35
 9 -3 -2 12.25 0.37
 9 -3 -2 12.79 0.39
 9 -3 -2 12.02 0.38
 -9 3 2 13.04 0.69
 -9 3 2 12.39 0.42
 -9 3 2 13.04 0.37
 -9 3 2 11.91 0.34
 8 -3 -2 0.26 0.06
 8 -3 -2 0.14 0.07
 8 -3 -2 0.15 0.06
 8 -3 -2 0.14 0.06
 -8 3 2 0.13 0.05
 -8 3 2 0.08 0.07
 -8 3 2 -0.08 0.17
 -8 3 2 0.21 0.06
 -8 3 2 0.15 0.07
 7 -3 -2 0.06 0.05
 7 -3 -2 0.04 0.03
 7 -3 -2 -0.02 0.04
 7 -3 -2 0 0.06
 7 -3 -2 0.08 0.05
 -7 3 2 -0.01 0.05
 -7 3 2 -0.07 0.05
 -7 3 2 0.05 0.04
 -7 3 2 0.04 0.15
 -7 3 2 0.27 0.18
 -7 3 2 0.04 0.04
 6 -3 -2 10.66 0.31
 6 -3 -2 10.2 0.3
 6 -3 -2 10.35 0.63
 6 -3 -2 10.83 0.3
 6 -3 -2 10.45 0.28
 6 -3 -2 10.5 0.31
 -6 3 2 10.26 0.31
 -6 3 2 12 0.54
 -6 3 2 10.14 0.28
 -6 3 2 10.59 0.37
 -6 3 2 10.94 0.51
 -6 3 2 10.6 0.32
 -6 3 2 11.19 0.72
 -6 3 2 10.27 0.33
 5 -3 -2 16.04 0.55
 5 -3 -2 14.84 0.58
 5 -3 -2 15.95 0.76
 5 -3 -2 14.05 0.72
 5 -3 -2 14.8 0.58
 5 -3 -2 14.38 0.69
 5 -3 -2 15.67 0.43
 5 -3 -2 15.54 0.39
 5 -3 -2 15.18 0.4
 5 -3 -2 15.3 0.41
 5 -3 -2 15.06 0.73
 5 -3 -2 15.21 0.38
 -5 3 2 15.47 0.43
 -5 3 2 14.37 0.67
 -5 3 2 15.36 0.61
 -5 3 2 14.24 0.44
 -5 3 2 14.39 0.42
 -5 3 2 15.9 0.7
 -5 3 2 14.67 0.61
 -5 3 2 15.87 0.73
 -5 3 2 15.04 0.47
 -5 3 2 15.19 0.39
 -5 3 2 16.41 0.72
 4 -3 -2 0.53 0.04
 4 -3 -2 0.6 0.05
 4 -3 -2 0.55 0.05
 4 -3 -2 0.57 0.07
 4 -3 -2 0.56 0.05
 4 -3 -2 0.51 0.17
 4 -3 -2 0.34 0.15
 4 -3 -2 0.77 0.18
 4 -3 -2 0.74 0.15
 4 -3 -2 0.62 0.11
 4 -3 -2 0.05 0.1
 4 -3 -2 0.41 0.18
 4 -3 -2 0.57 0.05
 4 -3 -2 0.8 0.16
 -4 3 2 0.21 0.15
 -4 3 2 0.73 0.17
 -4 3 2 0.56 0.04
 -4 3 2 0.4 0.17
 -4 3 2 0.59 0.17
 -4 3 2 0.46 0.05
 -4 3 2 0.65 0.05
 -4 3 2 0.62 0.14
 -4 3 2 0.52 0.18
 -4 3 2 0.59 0.05
 -4 3 2 0.38 0.11
 -4 3 2 0.46 0.13
 -4 3 2 0.62 0.07
 -4 3 2 0.3 0.17
 3 -3 -2 36.26 1.18
 3 -3 -2 35.72 1.12
 3 -3 -2 36.25 1.04
 3 -3 -2 35.74 1.1
 3 -3 -2 38.81 0.92
 3 -3 -2 37.35 1.11
 3 -3 -2 37.73 1.01
 3 -3 -2 36.89 1.25
 3 -3 -2 37.1 0.93
 3 -3 -2 38.79 1.24
 3 -3 -2 37.8 1.13
 3 -3 -2 37.36 1.23
 3 -3 -2 36.51 1.17
 3 -3 -2 37.75 1.25
 3 -3 -2 37.73 1.06
 -3 3 2 37.66 1.15
 -3 3 2 37.97 1.25
 -3 3 2 36.03 1.21
 -3 3 2 37.12 1.16
 -3 3 2 37.82 0.92
 -3 3 2 38.7 1.1
 -3 3 2 38.19 1.17
 -3 3 2 36.91 1.24
 -3 3 2 36.2 1.09
 -3 3 2 36.61 1.23
 -3 3 2 38.56 0.98
 -3 3 2 36.98 1.02
 -3 3 2 35.69 1.23
 2 -3 -2 5.43 0.35
 2 -3 -2 5.53 0.2
 2 -3 -2 5.75 0.28
 2 -3 -2 5.23 0.34
 2 -3 -2 4.56 0.34
 2 -3 -2 5.04 0.26
 2 -3 -2 5.35 0.31
 2 -3 -2 5.62 0.27
 2 -3 -2 5.62 0.32
 2 -3 -2 5.11 0.35
 -2 3 2 5.52 0.35
 -2 3 2 5.22 0.24
 -2 3 2 5.02 0.27
 -2 3 2 5.76 0.35
 -2 3 2 5.93 0.18
 -2 3 2 6.21 0.33
 -2 3 2 5.72 0.37
 -2 3 2 5.3 0.26
 -2 3 2 5.6 0.19
 -2 3 2 5.65 0.26
 -2 3 2 5.29 0.33
 -2 3 2 5.44 0.35
 -2 3 2 5.53 0.27
 1 -3 -2 9.56 0.27
 1 -3 -2 8.71 0.35
 1 -3 -2 9.13 0.44
 1 -3 -2 9.09 0.32
 1 -3 -2 8.58 0.39
 1 -3 -2 8.42 0.42
 1 -3 -2 9.34 0.39
 1 -3 -2 9.54 0.44
 1 -3 -2 9.59 0.43
 1 -3 -2 9.21 0.3
 1 -3 -2 9.31 0.35
 1 -3 -2 9.05 0.34
 -1 3 2 9.47 0.39
 -1 3 2 8.94 0.29
 -1 3 2 9.28 0.3
 -1 3 2 9.1 0.43
 -1 3 2 9.26 0.35
 -1 3 2 8.57 0.35
 -1 3 2 9.21 0.44
 -1 3 2 9.28 0.33
 -1 3 2 9.7 0.27
 -1 3 2 9.25 0.34
 -1 3 2 9.53 0.45
 -1 3 2 9.29 0.4
 -1 3 2 9.09 0.43
 -1 3 2 9.05 0.34
 0 -3 -2 0.08 0.06
 0 -3 -2 0.01 0.08
 0 -3 -2 -0.08 0.09
 0 -3 -2 -0.07 0.03
 0 -3 -2 0.02 0.05
 0 -3 -2 -0.04 0.07
 0 -3 -2 -0.04 0.04
 0 -3 -2 0.01 0.09
 0 -3 -2 -0.07 0.08
 0 -3 -2 -0.19 0.07
 0 -3 -2 -0.09 0.07
 0 -3 -2 -0.01 0.08
 0 -3 -2 -0.08 0.06
 0 -3 -2 0.05 0.07
 0 3 2 0.01 0.09
 0 3 2 0.07 0.06
 0 3 2 -0.06 0.06
 0 3 2 -0.1 0.07
 0 3 2 0.03 0.04
 0 3 2 0 0.06
 0 3 2 0.06 0.1
 0 3 2 -0.17 0.08
 0 3 2 0.03 0.07
 0 3 2 -0.22 0.08
 -1 -3 -2 10.3 0.42
 -1 -3 -2 10.23 0.39
 -1 -3 -2 9.74 0.33
 -1 -3 -2 9.34 0.39
 -1 -3 -2 10.33 0.4
 -1 -3 -2 9.71 0.41
 -1 -3 -2 9.37 0.37
 -1 -3 -2 10.22 0.33
 -1 -3 -2 10.08 0.28
 -1 -3 -2 9.81 0.34
 -1 -3 -2 10.17 0.35
 -1 -3 -2 9.77 0.4
 -1 -3 -2 9.7 0.36
 1 3 2 9.92 0.38
 1 3 2 10.09 0.36
 1 3 2 9.61 0.41
 1 3 2 10.62 0.34
 1 3 2 10.38 0.42
 1 3 2 9.91 0.41
 1 3 2 10.22 0.35
 1 3 2 10.3 0.41
 1 3 2 9.82 0.33
 1 3 2 10 0.37
 -2 -3 -2 -0.01 0.07
 -2 -3 -2 0.2 0.04
 -2 -3 -2 0.25 0.08
 -2 -3 -2 0.09 0.1
 -2 -3 -2 0.15 0.07
 -2 -3 -2 0.15 0.07
 -2 -3 -2 0.17 0.07
 -2 -3 -2 0.17 0.07
 -2 -3 -2 0.2 0.07
 -2 -3 -2 0.11 0.07
 -2 -3 -2 0.18 0.08
 -2 -3 -2 0.14 0.06
 -2 -3 -2 0.15 0.09
 2 3 2 0.17 0.09
 2 3 2 0.13 0.07
 2 3 2 0.09 0.07
 2 3 2 0.21 0.08
 2 3 2 0.18 0.08
 2 3 2 0.02 0.08
 2 3 2 0.09 0.07
 2 3 2 0.19 0.08
 -3 -3 -2 30.49 0.95
 -3 -3 -2 31.69 1.03
 -3 -3 -2 30.7 0.95
 -3 -3 -2 30.18 0.83
 -3 -3 -2 30.85 0.92
 -3 -3 -2 30.71 1.01
 -3 -3 -2 30.21 0.89
 -3 -3 -2 29.71 0.96
 -3 -3 -2 30.11 0.98
 -3 -3 -2 31.01 0.81
 3 3 2 30.95 0.73
 3 3 2 30.82 1.02
 3 3 2 30.51 0.87
 3 3 2 30.37 0.76
 3 3 2 30.58 0.93
 3 3 2 29.95 0.73
 3 3 2 30.84 0.87
 3 3 2 31.15 0.72
 3 3 2 29.64 0.95
 3 3 2 29.68 0.76
 3 3 2 30.71 0.87
 -4 -3 -2 1.51 0.14
 -4 -3 -2 1.93 0.22
 -4 -3 -2 1.7 0.21
 -4 -3 -2 1.73 0.22
 -4 -3 -2 1.75 0.23
 -4 -3 -2 1.34 0.18
 4 3 2 1.52 0.21
 4 3 2 1.53 0.08
 4 3 2 1.74 0.07
 4 3 2 1.65 0.07
 4 3 2 1.69 0.07
 4 3 2 1.78 0.22
 4 3 2 1.69 0.08
 4 3 2 1.63 0.07
 4 3 2 1.67 0.07
 4 3 2 1.54 0.07
 -5 -3 -2 10.34 0.41
 -5 -3 -2 11.08 0.55
 -5 -3 -2 11.28 0.53
 -5 -3 -2 10.76 0.39
 -5 -3 -2 10.47 0.5
 -5 -3 -2 11.06 0.51
 5 3 2 9.93 0.29
 5 3 2 10.36 0.27
 5 3 2 10.2 0.28
 5 3 2 10.17 0.3
 5 3 2 10.25 0.28
 5 3 2 10.69 0.27
 5 3 2 10.54 0.29
 5 3 2 10.26 0.28
 -6 -3 -2 2.09 0.29
 -6 -3 -2 1.12 0.15
 -6 -3 -2 1.36 0.22
 -6 -3 -2 1.57 0.25
 -6 -3 -2 1.11 0.14
 -6 -3 -2 1.45 0.28
 6 3 2 1.11 0.08
 6 3 2 1.09 0.09
 6 3 2 1.18 0.07
 6 3 2 1.09 0.09
 6 3 2 1.15 0.08
 6 3 2 1.18 0.07
 6 3 2 1.07 0.07
 6 3 2 1.1 0.08
 -7 -3 -2 0.59 0.13
 7 3 2 0.35 0.07
 7 3 2 0.47 0.05
 7 3 2 0.45 0.05
 7 3 2 0.45 0.06
 7 3 2 0.47 0.06
 7 3 2 0.54 0.07
 7 3 2 0.41 0.07
 7 3 2 0.49 0.05
 -8 -3 -2 0.14 0.17
 -8 -3 -2 0.05 0.12
 8 3 2 0.14 0.05
 8 3 2 0.2 0.05
 8 3 2 0.15 0.07
 8 3 2 0.15 0.06
 8 3 2 0.23 0.06
 8 3 2 0.15 0.05
 8 3 2 0.13 0.06
 -9 -3 -2 5.2 0.44
 9 3 2 5.26 0.21
 9 3 2 4.71 0.2
 9 3 2 4.97 0.19
 9 3 2 4.89 0.18
 9 3 2 4.83 0.21
 10 3 2 3.66 0.2
 10 3 2 3.51 0.18
 10 3 2 3.39 0.19
 11 3 2 0.62 0.11
 11 3 2 0.52 0.11
 11 3 2 0.64 0.1
 11 -4 -2 0.3 0.11
 11 -4 -2 0.12 0.08
 -11 4 2 0.05 0.07
 10 -4 -2 1.98 0.14
 10 -4 -2 2.14 0.18
 10 -4 -2 1.83 0.15
 -10 4 2 2.01 0.18
 -10 4 2 1.97 0.13
 -10 4 2 2.1 0.12
 9 -4 -2 -0.03 0.07
 9 -4 -2 0 0.07
 9 -4 -2 0.05 0.07
 9 -4 -2 0.08 0.06
 -9 4 2 0 0.06
 -9 4 2 0.04 0.08
 -9 4 2 -0.02 0.05
 8 -4 -2 2.3 0.16
 8 -4 -2 2.67 0.14
 8 -4 -2 2.61 0.13
 8 -4 -2 2.71 0.14
 -8 4 2 2.62 0.31
 -8 4 2 2.27 0.11
 -8 4 2 2.43 0.13
 -8 4 2 2.58 0.16
 7 -4 -2 0.05 0.05
 7 -4 -2 -0.01 0.06
 7 -4 -2 -0.05 0.04
 7 -4 -2 -0.03 0.05
 7 -4 -2 0.02 0.05
 -7 4 2 0.07 0.04
 -7 4 2 0.05 0.05
 -7 4 2 0.2 0.16
 -7 4 2 0 0.05
 -7 4 2 -0.05 0.06
 6 -4 -2 1.34 0.09
 6 -4 -2 0.9 0.24
 6 -4 -2 1.24 0.1
 6 -4 -2 1.42 0.08
 6 -4 -2 1.25 0.08
 6 -4 -2 1.23 0.08
 -6 4 2 1.24 0.07
 -6 4 2 1.1 0.24
 -6 4 2 1.31 0.09
 -6 4 2 1.56 0.22
 -6 4 2 1.14 0.1
 -6 4 2 1.3 0.09
 5 -4 -2 1.3 0.24
 5 -4 -2 1.2 0.07
 5 -4 -2 0.76 0.25
 5 -4 -2 1.39 0.12
 5 -4 -2 1.23 0.08
 5 -4 -2 1.17 0.07
 5 -4 -2 1.09 0.19
 5 -4 -2 1.12 0.24
 5 -4 -2 1.21 0.08
 5 -4 -2 1.1 0.08
 -5 4 2 1.11 0.17
 -5 4 2 1.17 0.08
 -5 4 2 1.8 0.31
 -5 4 2 1.22 0.06
 -5 4 2 1.23 0.12
 -5 4 2 1.24 0.08
 -5 4 2 1.25 0.09
 -5 4 2 1.34 0.08
 -5 4 2 1.41 0.23
 -5 4 2 0.85 0.25
 4 -4 -2 1.39 0.07
 4 -4 -2 1.32 0.08
 4 -4 -2 1.32 0.12
 4 -4 -2 1.58 0.23
 4 -4 -2 1.43 0.13
 4 -4 -2 1.42 0.28
 4 -4 -2 0.97 0.25
 4 -4 -2 1.25 0.08
 4 -4 -2 1.2 0.21
 4 -4 -2 1.44 0.08
 4 -4 -2 1.29 0.07
 4 -4 -2 1.1 0.25
 4 -4 -2 1.06 0.19
 4 -4 -2 1.4 0.07
 4 -4 -2 1.61 0.29
 4 -4 -2 1.44 0.23
 -4 4 2 1.21 0.09
 -4 4 2 1.42 0.25
 -4 4 2 1.24 0.07
 -4 4 2 1.42 0.26
 -4 4 2 0.67 0.23
 -4 4 2 1.4 0.17
 -4 4 2 1.43 0.25
 -4 4 2 1.32 0.07
 -4 4 2 1.33 0.11
 -4 4 2 1.35 0.08
 -4 4 2 1.35 0.26
 -4 4 2 1.44 0.28
 -4 4 2 1.49 0.21
 -4 4 2 1.31 0.06
 3 -4 -2 1.26 0.19
 3 -4 -2 1.54 0.19
 3 -4 -2 1.38 0.07
 3 -4 -2 1.21 0.24
 3 -4 -2 1.75 0.26
 3 -4 -2 1.24 0.19
 3 -4 -2 1.17 0.11
 3 -4 -2 1.37 0.22
 3 -4 -2 1.32 0.07
 3 -4 -2 1.34 0.19
 3 -4 -2 1.27 0.07
 3 -4 -2 1.19 0.24
 3 -4 -2 1.11 0.23
 -3 4 2 1.23 0.08
 -3 4 2 0.95 0.23
 -3 4 2 1.56 0.18
 -3 4 2 1.18 0.14
 -3 4 2 1.29 0.07
 -3 4 2 1.29 0.18
 -3 4 2 1.22 0.23
 -3 4 2 1.06 0.21
 -3 4 2 1.14 0.17
 -3 4 2 1.35 0.26
 -3 4 2 1.26 0.2
 -3 4 2 1.31 0.07
 -3 4 2 1.32 0.07
 -3 4 2 1.51 0.25
 -3 4 2 1.21 0.1
 -3 4 2 1.31 0.05
 2 -4 -2 0.25 0.14
 2 -4 -2 0.31 0.04
 2 -4 -2 0.57 0.17
 2 -4 -2 0.36 0.15
 2 -4 -2 0.28 0.09
 2 -4 -2 0.26 0.12
 2 -4 -2 0.42 0.11
 2 -4 -2 0.19 0.07
 2 -4 -2 0.17 0.13
 2 -4 -2 0.28 0.1
 2 -4 -2 0.37 0.15
 2 -4 -2 0.27 0.05
 -2 4 2 0.51 0.09
 -2 4 2 0.14 0.08
 -2 4 2 0.12 0.12
 -2 4 2 0.49 0.13
 -2 4 2 0.31 0.18
 -2 4 2 0.26 0.04
 -2 4 2 0.33 0.15
 -2 4 2 0.45 0.12
 -2 4 2 0.35 0.04
 -2 4 2 0.32 0.12
 -2 4 2 0.34 0.04
 -2 4 2 0.24 0.05
 -2 4 2 0.46 0.18
 -2 4 2 0.33 0.1
 -2 4 2 0.19 0.14
 -2 4 2 0.23 0.08
 1 -4 -2 33.21 1.11
 1 -4 -2 31.91 0.92
 1 -4 -2 30.8 1
 1 -4 -2 29.61 1
 1 -4 -2 31.36 0.94
 1 -4 -2 31.28 1.02
 1 -4 -2 30.74 1.08
 1 -4 -2 32.85 0.93
 1 -4 -2 33.32 0.88
 1 -4 -2 30.95 1.1
 1 -4 -2 31.97 0.95
 1 -4 -2 31.97 1.09
 -1 4 2 31.38 1.11
 -1 4 2 31.31 0.94
 -1 4 2 33.02 1.1
 -1 4 2 34.12 1
 -1 4 2 32.39 0.87
 -1 4 2 31.52 0.95
 -1 4 2 32.8 1.02
 -1 4 2 32.06 1.04
 -1 4 2 32.33 0.97
 -1 4 2 32.2 1.09
 -1 4 2 32.47 0.95
 -1 4 2 31.17 1.08
 0 -4 -2 1 0.16
 0 -4 -2 0.84 0.13
 0 -4 -2 1.05 0.16
 0 -4 -2 1 0.08
 0 -4 -2 0.85 0.17
 0 -4 -2 1.14 0.19
 0 -4 -2 0.84 0.12
 0 -4 -2 0.96 0.13
 0 -4 -2 1.09 0.07
 0 -4 -2 0.96 0.1
 0 -4 -2 1.02 0.08
 0 -4 -2 1.02 0.14
 0 -4 -2 0.82 0.17
 0 -4 -2 0.99 0.18
 0 4 2 0.94 0.15
 0 4 2 1.08 0.15
 0 4 2 0.86 0.13
 0 4 2 0.94 0.17
 0 4 2 0.99 0.09
 0 4 2 1.08 0.13
 0 4 2 1.3 0.2
 0 4 2 0.92 0.17
 0 4 2 1.01 0.13
 0 4 2 1.02 0.18
 -1 -4 -2 3.83 0.26
 -1 -4 -2 3.54 0.25
 -1 -4 -2 3.74 0.22
 -1 -4 -2 3.71 0.13
 -1 -4 -2 4.01 0.26
 -1 -4 -2 3.77 0.27
 -1 -4 -2 4.29 0.26
 -1 -4 -2 4.08 0.28
 -1 -4 -2 3.8 0.23
 -1 -4 -2 3.48 0.23
 -1 -4 -2 3.89 0.15
 -1 -4 -2 3.96 0.27
 -1 -4 -2 4.13 0.29
 -1 -4 -2 3.99 0.19
 -1 -4 -2 3.8 0.11
 1 4 2 3.61 0.2
 1 4 2 3.71 0.19
 1 4 2 3.63 0.27
 1 4 2 3.9 0.11
 1 4 2 3.9 0.29
 1 4 2 3.8 0.21
 1 4 2 3.53 0.26
 1 4 2 3.79 0.28
 1 4 2 3.92 0.22
 1 4 2 3.62 0.25
 1 4 2 3.81 0.24
 1 4 2 3.81 0.23
 1 4 2 3.99 0.13
 -2 -4 -2 11.08 0.45
 -2 -4 -2 11.29 0.44
 -2 -4 -2 11 0.39
 -2 -4 -2 11.23 0.46
 -2 -4 -2 10.55 0.44
 -2 -4 -2 11.28 0.46
 -2 -4 -2 11.6 0.43
 -2 -4 -2 11.19 0.43
 -2 -4 -2 10.37 0.43
 -2 -4 -2 10.89 0.32
 -2 -4 -2 11.17 0.37
 -2 -4 -2 10.64 0.4
 -2 -4 -2 10.04 0.43
 2 4 2 10.96 0.47
 2 4 2 11.16 0.29
 2 4 2 11.39 0.29
 2 4 2 11.37 0.47
 2 4 2 11.19 0.28
 2 4 2 11.19 0.46
 2 4 2 11.23 0.41
 2 4 2 11.82 0.48
 2 4 2 11.81 0.48
 2 4 2 11.74 0.47
 2 4 2 11.33 0.28
 -3 -4 -2 1.84 0.16
 -3 -4 -2 1.72 0.15
 -3 -4 -2 2.41 0.23
 -3 -4 -2 1.83 0.15
 -3 -4 -2 1.74 0.17
 -3 -4 -2 2.29 0.19
 -3 -4 -2 1.83 0.07
 -3 -4 -2 1.84 0.16
 -3 -4 -2 2 0.22
 -3 -4 -2 1.91 0.11
 -3 -4 -2 2.02 0.23
 -3 -4 -2 1.78 0.15
 3 4 2 1.79 0.07
 3 4 2 1.77 0.18
 3 4 2 1.76 0.18
 3 4 2 1.77 0.08
 3 4 2 1.8 0.07
 3 4 2 1.67 0.08
 3 4 2 1.62 0.08
 3 4 2 2.01 0.18
 3 4 2 2.02 0.24
 3 4 2 1.78 0.18
 3 4 2 1.83 0.19
 3 4 2 1.81 0.08
 3 4 2 1.92 0.22
 -4 -4 -2 7.46 0.3
 -4 -4 -2 6.86 0.41
 -4 -4 -2 7.31 0.42
 -4 -4 -2 7.25 0.31
 -4 -4 -2 8.05 0.34
 -4 -4 -2 7.98 0.32
 4 4 2 7.54 0.22
 4 4 2 7.75 0.21
 4 4 2 8.08 0.32
 4 4 2 7.82 0.2
 4 4 2 7.5 0.32
 4 4 2 8.03 0.43
 4 4 2 7.59 0.21
 4 4 2 7.84 0.21
 4 4 2 7.43 0.21
 4 4 2 7.46 0.21
 -5 -4 -2 0.33 0.17
 -5 -4 -2 0.22 0.09
 -5 -4 -2 0.12 0.15
 -5 -4 -2 0.55 0.18
 -5 -4 -2 0.24 0.14
 -5 -4 -2 0.4 0.09
 5 4 2 0.26 0.04
 5 4 2 0.13 0.14
 5 4 2 0.28 0.05
 5 4 2 0.27 0.04
 5 4 2 0.29 0.05
 5 4 2 0.31 0.04
 5 4 2 0.27 0.05
 5 4 2 0.26 0.05
 5 4 2 0.28 0.04
 -6 -4 -2 0.48 0.21
 -6 -4 -2 0.19 0.19
 -6 -4 -2 0.42 0.21
 -6 -4 -2 0.23 0.1
 -6 -4 -2 0.31 0.12
 -6 -4 -2 0.4 0.11
 6 4 2 0.16 0.05
 6 4 2 0.27 0.06
 6 4 2 0.24 0.05
 6 4 2 0.32 0.06
 6 4 2 0.3 0.05
 6 4 2 0.29 0.05
 6 4 2 0.24 0.04
 6 4 2 0.29 0.04
 -7 -4 -2 0.24 0.12
 7 4 2 0.16 0.06
 7 4 2 0.18 0.05
 7 4 2 0.12 0.05
 7 4 2 0.26 0.05
 7 4 2 0.28 0.05
 7 4 2 0.25 0.05
 7 4 2 0.23 0.06
 7 4 2 0.2 0.06
 -8 -4 -2 2.4 0.31
 -8 -4 -2 2.36 0.25
 8 4 2 2 0.13
 8 4 2 1.92 0.13
 8 4 2 1.7 0.13
 8 4 2 1.89 0.11
 8 4 2 1.93 0.11
 -9 -4 -2 3.03 0.36
 9 4 2 2.68 0.17
 9 4 2 2.54 0.17
 9 4 2 2.31 0.15
 9 4 2 2.64 0.13
 10 4 2 0.3 0.07
 10 4 2 0.42 0.1
 10 4 2 0.27 0.1
 10 4 2 0.41 0.09
 11 4 2 -0.07 0.09
 11 4 2 -0.03 0.08
 11 4 2 0.1 0.09
 11 -5 -2 0.94 0.13
 11 -5 -2 0.74 0.1
 -11 5 2 0.89 0.09
 -11 5 2 1.01 0.11
 10 -5 -2 0.45 0.09
 10 -5 -2 0.52 0.11
 10 -5 -2 0.39 0.08
 -10 5 2 0.37 0.08
 -10 5 2 0.37 0.07
 -10 5 2 0.27 0.12
 9 -5 -2 2.06 0.13
 9 -5 -2 1.91 0.17
 9 -5 -2 1.83 0.13
 -9 5 2 1.79 0.11
 -9 5 2 2.1 0.14
 -9 5 2 2.03 0.18
 8 -5 -2 3.13 0.17
 8 -5 -2 3.07 0.15
 8 -5 -2 3.04 0.15
 -8 5 2 3.06 0.15
 -8 5 2 3.47 0.2
 -8 5 2 2.97 0.13
 -8 5 2 3.31 0.37
 7 -5 -2 5.96 0.23
 7 -5 -2 6.36 0.21
 7 -5 -2 6.19 0.21
 7 -5 -2 6.39 0.21
 -7 5 2 5.85 0.21
 -7 5 2 6.31 0.19
 -7 5 2 6.4 0.25
 -7 5 2 6.56 0.43
 6 -5 -2 4.55 0.16
 6 -5 -2 4.74 0.16
 6 -5 -2 4.7 0.18
 6 -5 -2 4.55 0.17
 -6 5 2 4.64 0.17
 -6 5 2 4.51 0.2
 -6 5 2 4.41 0.17
 -6 5 2 5.56 0.46
 -6 5 2 4.89 0.35
 -6 5 2 4.61 0.15
 5 -5 -2 13.14 0.64
 5 -5 -2 13.98 0.68
 5 -5 -2 12.12 0.38
 5 -5 -2 11.21 0.65
 5 -5 -2 12.82 0.33
 5 -5 -2 12.6 0.33
 5 -5 -2 13.64 0.8
 5 -5 -2 12.75 0.45
 5 -5 -2 12.49 0.36
 -5 5 2 13.58 0.63
 -5 5 2 12.6 0.4
 -5 5 2 12.73 0.38
 -5 5 2 12.61 0.37
 -5 5 2 12.88 0.56
 -5 5 2 12.95 0.34
 -5 5 2 12.34 0.37
 4 -5 -2 0.52 0.04
 4 -5 -2 0.45 0.09
 4 -5 -2 0.44 0.05
 4 -5 -2 0.54 0.16
 4 -5 -2 0.33 0.18
 4 -5 -2 0.54 0.18
 4 -5 -2 0.51 0.06
 4 -5 -2 0.38 0.05
 4 -5 -2 0.69 0.26
 4 -5 -2 0.34 0.16
 4 -5 -2 -0.16 0.19
 4 -5 -2 0.16 0.2
 -4 5 2 0.54 0.08
 -4 5 2 0.56 0.04
 -4 5 2 0.57 0.05
 -4 5 2 0.17 0.16
 -4 5 2 0.64 0.24
 -4 5 2 0.46 0.06
 -4 5 2 0.44 0.06
 -4 5 2 0.51 0.13
 -4 5 2 0.77 0.24
 -4 5 2 0.45 0.05
 3 -5 -2 6.03 0.42
 3 -5 -2 6.02 0.24
 3 -5 -2 5.67 0.49
 3 -5 -2 5.67 0.35
 3 -5 -2 5.38 0.25
 3 -5 -2 5.71 0.2
 3 -5 -2 5.99 0.56
 3 -5 -2 5.95 0.18
 3 -5 -2 6.18 0.45
 3 -5 -2 5.75 0.5
 3 -5 -2 5.48 0.38
 3 -5 -2 5.36 0.5
 3 -5 -2 6.1 0.35
 3 -5 -2 5.98 0.19
 -3 5 2 6 0.19
 -3 5 2 7.36 0.51
 -3 5 2 5.87 0.23
 -3 5 2 6.02 0.17
 -3 5 2 4.99 0.45
 -3 5 2 5.64 0.19
 -3 5 2 6.05 0.46
 -3 5 2 6.46 0.33
 -3 5 2 5.83 0.3
 -3 5 2 6.34 0.51
 -3 5 2 6.02 0.34
 -3 5 2 6.35 0.44
 -3 5 2 5.66 0.38
 -3 5 2 6.07 0.21
 -3 5 2 6.56 0.5
 -3 5 2 6.09 0.2
 2 -5 -2 1.17 0.09
 2 -5 -2 1 0.21
 2 -5 -2 1.12 0.16
 2 -5 -2 1.22 0.07
 2 -5 -2 1.32 0.25
 2 -5 -2 0.85 0.23
 2 -5 -2 1.13 0.12
 2 -5 -2 1.08 0.07
 2 -5 -2 1.21 0.21
 2 -5 -2 0.93 0.24
 2 -5 -2 1.11 0.14
 2 -5 -2 1.24 0.24
 2 -5 -2 1.14 0.15
 -2 5 2 1.35 0.24
 -2 5 2 1.13 0.18
 -2 5 2 1.22 0.25
 -2 5 2 1.09 0.08
 -2 5 2 1.13 0.06
 -2 5 2 1.29 0.27
 -2 5 2 1.28 0.2
 -2 5 2 1.2 0.13
 -2 5 2 1.17 0.2
 -2 5 2 0.98 0.23
 -2 5 2 1.01 0.07
 -2 5 2 1.05 0.07
 -2 5 2 1.58 0.28
 1 -5 -2 6.52 0.2
 1 -5 -2 6.98 0.46
 1 -5 -2 6.65 0.34
 1 -5 -2 6.53 0.21
 1 -5 -2 6.37 0.27
 1 -5 -2 6.54 0.27
 1 -5 -2 7.32 0.45
 1 -5 -2 6.65 0.22
 1 -5 -2 6.18 0.4
 1 -5 -2 5.88 0.45
 1 -5 -2 6.03 0.39
 1 -5 -2 7.14 0.46
 1 -5 -2 6.8 0.33
 -1 5 2 6.5 0.2
 -1 5 2 6.51 0.21
 -1 5 2 6.31 0.29
 -1 5 2 6.22 0.35
 -1 5 2 6.68 0.36
 -1 5 2 6.52 0.33
 -1 5 2 6.45 0.44
 -1 5 2 6.82 0.2
 -1 5 2 6.66 0.2
 -1 5 2 6.75 0.4
 -1 5 2 6.51 0.38
 -1 5 2 7.37 0.48
 -1 5 2 6.22 0.34
 -1 5 2 7.28 0.47
 -1 5 2 6.22 0.45
 0 -5 -2 34.78 1.24
 0 -5 -2 36.47 1.25
 0 -5 -2 37.28 1.06
 0 -5 -2 37.74 1.13
 0 -5 -2 35.97 1.09
 0 -5 -2 37.01 1.27
 0 -5 -2 35.83 1.25
 0 -5 -2 38.09 0.93
 0 -5 -2 37.99 0.99
 0 -5 -2 36.72 1.17
 0 -5 -2 36.91 1.14
 0 -5 -2 37.52 1.03
 0 -5 -2 37.6 1.2
 0 -5 -2 38.16 1.18
 0 -5 -2 36.91 1.17
 0 5 2 36.91 1.27
 0 5 2 39.47 1.02
 0 5 2 38.68 0.93
 0 5 2 37.88 1.13
 0 5 2 37.03 1.14
 0 5 2 36.92 1.11
 0 5 2 38.13 1.27
 0 5 2 36.27 1.23
 0 5 2 39.76 1.02
 0 5 2 38.11 1.29
 0 5 2 38.23 1.16
 0 5 2 39.18 1.29
 -1 -5 -2 18.04 0.46
 -1 -5 -2 19.31 0.64
 -1 -5 -2 17.86 0.49
 -1 -5 -2 17.9 0.52
 -1 -5 -2 17.85 0.67
 -1 -5 -2 18.12 0.64
 -1 -5 -2 18.26 0.73
 -1 -5 -2 17.92 0.72
 -1 -5 -2 18.2 0.65
 -1 -5 -2 17.56 0.59
 -1 -5 -2 18.55 0.58
 -1 -5 -2 18.48 0.72
 -1 -5 -2 17.86 0.74
 -1 -5 -2 17.3 0.69
 1 5 2 18.55 0.45
 1 5 2 18.92 0.74
 1 5 2 18.48 0.44
 1 5 2 17 0.66
 1 5 2 19.2 0.51
 1 5 2 18.57 0.64
 1 5 2 17.67 0.65
 1 5 2 18.61 0.51
 1 5 2 18.17 0.75
 1 5 2 18.84 0.74
 1 5 2 17.84 0.74
 1 5 2 18.35 0.65
 1 5 2 18.83 0.47
 1 5 2 18.7 0.59
 1 5 2 18.52 0.45
 1 5 2 18.52 0.61
 -2 -5 -2 1.27 0.13
 -2 -5 -2 1.13 0.07
 -2 -5 -2 0.91 0.17
 -2 -5 -2 1.16 0.15
 -2 -5 -2 1.14 0.17
 -2 -5 -2 1.02 0.17
 -2 -5 -2 1.42 0.19
 -2 -5 -2 1.3 0.2
 -2 -5 -2 1.13 0.06
 -2 -5 -2 1 0.18
 -2 -5 -2 1.47 0.2
 -2 -5 -2 1.39 0.08
 -2 -5 -2 1.89 0.21
 2 5 2 1.11 0.19
 2 5 2 1.21 0.05
 2 5 2 1.18 0.06
 2 5 2 1.38 0.21
 2 5 2 1.31 0.15
 2 5 2 1.77 0.22
 2 5 2 1.11 0.19
 2 5 2 1.21 0.06
 2 5 2 1.18 0.07
 2 5 2 1.19 0.06
 2 5 2 1.2 0.06
 2 5 2 1.31 0.11
 2 5 2 1 0.11
 2 5 2 1 0.17
 2 5 2 1.1 0.2
 -3 -5 -2 0.81 0.17
 -3 -5 -2 0.56 0.14
 -3 -5 -2 0.82 0.08
 -3 -5 -2 1.22 0.19
 -3 -5 -2 0.7 0.06
 -3 -5 -2 0.71 0.14
 -3 -5 -2 0.86 0.15
 -3 -5 -2 0.66 0.16
 -3 -5 -2 0.87 0.19
 -3 -5 -2 0.69 0.12
 -3 -5 -2 0.79 0.14
 -3 -5 -2 0.61 0.15
 -3 -5 -2 0.73 0.14
 -3 -5 -2 0.71 0.05
 3 5 2 1.03 0.18
 3 5 2 0.63 0.16
 3 5 2 0.75 0.06
 3 5 2 0.81 0.06
 3 5 2 1.08 0.18
 3 5 2 0.8 0.14
 3 5 2 0.73 0.06
 3 5 2 0.84 0.17
 3 5 2 0.41 0.14
 3 5 2 0.67 0.05
 3 5 2 0.75 0.06
 3 5 2 0.8 0.05
 -4 -5 -2 5.79 0.17
 -4 -5 -2 6.02 0.38
 -4 -5 -2 5.24 0.36
 -4 -5 -2 5.74 0.4
 -4 -5 -2 5.53 0.18
 -4 -5 -2 5.92 0.29
 4 5 2 5.57 0.17
 4 5 2 5.62 0.17
 4 5 2 6.24 0.41
 4 5 2 5.52 0.16
 4 5 2 5.62 0.16
 4 5 2 6.18 0.34
 4 5 2 5.31 0.18
 4 5 2 5.88 0.33
 4 5 2 5.48 0.17
 4 5 2 5.39 0.18
 4 5 2 5.63 0.17
 -5 -5 -2 2.49 0.31
 -5 -5 -2 1.47 0.28
 -5 -5 -2 2.4 0.31
 -5 -5 -2 2.47 0.27
 -5 -5 -2 2.4 0.21
 5 5 2 2.04 0.11
 5 5 2 1.97 0.29
 5 5 2 2 0.1
 5 5 2 2.1 0.09
 5 5 2 1.95 0.09
 5 5 2 2.12 0.11
 5 5 2 1.83 0.1
 5 5 2 2.1 0.1
 -6 -5 -2 -0.09 0.1
 -6 -5 -2 0.39 0.21
 -6 -5 -2 0.01 0.1
 6 5 2 -0.02 0.04
 6 5 2 0 0.05
 6 5 2 0.05 0.04
 6 5 2 0.01 0.05
 6 5 2 -0.12 0.19
 6 5 2 0.03 0.04
 6 5 2 0.06 0.05
 6 5 2 0.01 0.05
 -7 -5 -2 0.31 0.14
 7 5 2 0.24 0.06
 7 5 2 0.33 0.07
 7 5 2 0.2 0.07
 7 5 2 0.33 0.06
 7 5 2 0.29 0.06
 7 5 2 0.31 0.06
 -8 -5 -2 0.23 0.15
 8 5 2 0.31 0.07
 8 5 2 0.28 0.06
 8 5 2 0.23 0.08
 8 5 2 0.28 0.07
 8 5 2 0.25 0.08
 8 5 2 0.24 0.06
 9 5 2 3.47 0.15
 9 5 2 3 0.17
 9 5 2 3.2 0.16
 9 5 2 3.77 0.2
 9 5 2 3.65 0.19
 10 5 2 2.88 0.19
 10 5 2 2.99 0.19
 10 5 2 2.88 0.15
 10 5 2 3.03 0.17
 11 5 2 0.08 0.08
 11 5 2 -0.09 0.09
 11 5 2 -0.08 0.09
 11 -6 -2 -0.06 0.08
 11 -6 -2 0.05 0.1
 -11 6 2 0.11 0.07
 -11 6 2 0.02 0.08
 10 -6 -2 2.87 0.17
 10 -6 -2 2.78 0.2
 10 -6 -2 3 0.16
 -10 6 2 2.73 0.22
 -10 6 2 2.89 0.17
 -10 6 2 2.75 0.14
 9 -6 -2 0.23 0.09
 9 -6 -2 0.15 0.08
 9 -6 -2 0.17 0.07
 -9 6 2 0.14 0.06
 -9 6 2 0.05 0.07
 -9 6 2 0.2 0.1
 8 -6 -2 1.89 0.12
 8 -6 -2 1.76 0.11
 8 -6 -2 1.75 0.13
 8 -6 -2 1.85 0.16
 -8 6 2 1.87 0.32
 -8 6 2 1.67 0.16
 -8 6 2 1.71 0.13
 -8 6 2 1.81 0.11
 7 -6 -2 0.07 0.05
 7 -6 -2 0.04 0.05
 7 -6 -2 0.13 0.06
 7 -6 -2 0.04 0.07
 -7 6 2 0.04 0.09
 -7 6 2 0.16 0.07
 -7 6 2 0.14 0.05
 -7 6 2 0.32 0.19
 6 -6 -2 0.08 0.06
 6 -6 -2 -0.01 0.05
 6 -6 -2 0.02 0.04
 6 -6 -2 0.01 0.05
 -6 6 2 0.07 0.05
 -6 6 2 0.02 0.07
 -6 6 2 0.07 0.05
 -6 6 2 0.05 0.04
 -6 6 2 -0.04 0.14
 -6 6 2 0.05 0.05
 5 -6 -2 5.73 0.2
 5 -6 -2 5.81 0.17
 5 -6 -2 5.75 0.2
 5 -6 -2 5.47 0.18
 5 -6 -2 5.53 0.28
 -5 6 2 5.45 0.2
 -5 6 2 5.71 0.23
 -5 6 2 5.95 0.17
 -5 6 2 5.72 0.21
 -5 6 2 5.21 0.35
 -5 6 2 5.64 0.19
 -5 6 2 4.81 0.45
 4 -6 -2 0.14 0.08
 4 -6 -2 0.02 0.03
 4 -6 -2 0.02 0.05
 4 -6 -2 -0.18 0.13
 4 -6 -2 -0.02 0.15
 4 -6 -2 0.03 0.04
 4 -6 -2 -0.02 0.14
 4 -6 -2 0.19 0.27
 4 -6 -2 0.05 0.04
 -4 6 2 -0.15 0.27
 -4 6 2 0.05 0.11
 -4 6 2 0.02 0.04
 -4 6 2 0.04 0.16
 -4 6 2 -0.01 0.03
 -4 6 2 0.26 0.26
 -4 6 2 0.02 0.04
 -4 6 2 0.02 0.04
 -4 6 2 -0.02 0.05
 -4 6 2 -0.01 0.17
 3 -6 -2 1.36 0.09
 3 -6 -2 1.69 0.24
 3 -6 -2 0.96 0.31
 3 -6 -2 1.77 0.23
 3 -6 -2 1.11 0.29
 3 -6 -2 1.27 0.08
 3 -6 -2 1.39 0.14
 3 -6 -2 1.29 0.32
 3 -6 -2 1.26 0.09
 -3 6 2 1.07 0.22
 -3 6 2 1.35 0.06
 -3 6 2 1.49 0.18
 -3 6 2 1.2 0.08
 -3 6 2 1.48 0.08
 -3 6 2 1.29 0.22
 -3 6 2 1.17 0.18
 -3 6 2 1.77 0.35
 -3 6 2 1.25 0.07
 -3 6 2 1.37 0.1
 -3 6 2 0.69 0.28
 -3 6 2 1.26 0.29
 2 -6 -2 5.73 0.45
 2 -6 -2 5.97 0.21
 2 -6 -2 6.55 0.23
 2 -6 -2 5.91 0.28
 2 -6 -2 7.47 0.55
 2 -6 -2 6.87 0.49
 2 -6 -2 6.1 0.53
 2 -6 -2 6.54 0.37
 2 -6 -2 5.51 0.5
 2 -6 -2 5.66 0.32
 2 -6 -2 6.31 0.32
 2 -6 -2 6.28 0.18
 2 -6 -2 6.8 0.51
 2 -6 -2 6 0.2
 -2 6 2 6.28 0.2
 -2 6 2 6.42 0.45
 -2 6 2 6.23 0.2
 -2 6 2 5.97 0.5
 -2 6 2 6.53 0.53
 -2 6 2 6.3 0.2
 -2 6 2 6.02 0.54
 -2 6 2 6.23 0.21
 -2 6 2 5.38 0.37
 -2 6 2 6.41 0.31
 -2 6 2 6.36 0.39
 -2 6 2 6.27 0.54
 -2 6 2 6.24 0.47
 1 -6 -2 0.69 0.06
 1 -6 -2 0.46 0.2
 1 -6 -2 0.64 0.11
 1 -6 -2 0.68 0.06
 1 -6 -2 0.63 0.05
 1 -6 -2 0.71 0.22
 1 -6 -2 0.75 0.17
 1 -6 -2 0.33 0.14
 1 -6 -2 0.5 0.18
 1 -6 -2 0.77 0.22
 1 -6 -2 0.31 0.21
 1 -6 -2 0.67 0.07
 1 -6 -2 0.75 0.11
 1 -6 -2 0.32 0.19
 -1 6 2 0.59 0.11
 -1 6 2 0.58 0.24
 -1 6 2 0.62 0.17
 -1 6 2 0.54 0.17
 -1 6 2 0.7 0.2
 -1 6 2 0.75 0.06
 -1 6 2 0.66 0.05
 -1 6 2 0.37 0.18
 -1 6 2 0.36 0.2
 -1 6 2 0.49 0.23
 -1 6 2 0.55 0.05
 -1 6 2 0.66 0.05
 -1 6 2 0.65 0.23
 0 -6 -2 0.16 0.12
 0 -6 -2 0.37 0.19
 0 -6 -2 -0.04 0.13
 0 -6 -2 0.16 0.08
 0 -6 -2 0.19 0.04
 0 -6 -2 0.15 0.11
 0 -6 -2 0.13 0.17
 0 -6 -2 0.21 0.04
 0 -6 -2 0.21 0.05
 0 -6 -2 0.08 0.16
 0 -6 -2 0.27 0.17
 0 -6 -2 0.01 0.15
 0 -6 -2 0.16 0.03
 0 -6 -2 0.13 0.07
 0 6 2 0.01 0.15
 0 6 2 0.09 0.13
 0 6 2 0.17 0.03
 0 6 2 0.24 0.09
 0 6 2 0.31 0.18
 0 6 2 0.01 0.1
 0 6 2 -0.09 0.15
 0 6 2 0 0.15
 0 6 2 0.03 0.09
 0 6 2 0.17 0.03
 0 6 2 0.14 0.03
 0 6 2 0.19 0.03
 0 6 2 0.15 0.17
 0 6 2 0.22 0.03
 0 6 2 0.22 0.04
 -1 -6 -2 0.44 0.19
 -1 -6 -2 0.11 0.15
 -1 -6 -2 0.27 0.04
 -1 -6 -2 0.19 0.16
 -1 -6 -2 0.32 0.06
 -1 -6 -2 0.26 0.13
 -1 -6 -2 0.24 0.03
 -1 -6 -2 0.37 0.16
 -1 -6 -2 0.13 0.15
 -1 -6 -2 0.49 0.15
 -1 -6 -2 0.08 0.14
 -1 -6 -2 0.19 0.09
 1 6 2 0.26 0.09
 1 6 2 0.04 0.16
 1 6 2 0.26 0.11
 1 6 2 0.28 0.1
 1 6 2 0.45 0.15
 1 6 2 0.36 0.17
 1 6 2 0.22 0.18
 1 6 2 0.26 0.04
 1 6 2 0.29 0.04
 1 6 2 0.22 0.04
 1 6 2 0.29 0.04
 1 6 2 0.25 0.04
 1 6 2 0.25 0.17
 1 6 2 0.26 0.03
 1 6 2 0.25 0.15
 -2 -6 -2 1.6 0.22
 -2 -6 -2 2.34 0.25
 -2 -6 -2 2.14 0.09
 -2 -6 -2 2.09 0.19
 -2 -6 -2 2.11 0.08
 -2 -6 -2 2.1 0.28
 -2 -6 -2 1.95 0.28
 -2 -6 -2 2.05 0.2
 -2 -6 -2 2.52 0.28
 -2 -6 -2 1.96 0.25
 -2 -6 -2 2.53 0.3
 -2 -6 -2 2.18 0.11
 2 6 2 2.15 0.27
 2 6 2 2.15 0.17
 2 6 2 1.83 0.26
 2 6 2 2.22 0.09
 2 6 2 2.01 0.18
 2 6 2 2.72 0.2
 2 6 2 2.16 0.09
 2 6 2 2.22 0.08
 2 6 2 2.19 0.09
 2 6 2 2.19 0.29
 2 6 2 2.22 0.09
 2 6 2 2.21 0.29
 2 6 2 2.19 0.09
 2 6 2 2.45 0.31
 -3 -6 -2 5.39 0.28
 -3 -6 -2 4.88 0.37
 -3 -6 -2 4.74 0.16
 -3 -6 -2 4.96 0.34
 -3 -6 -2 5.32 0.39
 -3 -6 -2 4.98 0.14
 -3 -6 -2 5.17 0.35
 -3 -6 -2 5.46 0.39
 -3 -6 -2 4.76 0.39
 -3 -6 -2 4.9 0.18
 3 6 2 5.13 0.16
 3 6 2 5.22 0.15
 3 6 2 5.08 0.16
 3 6 2 4.98 0.17
 3 6 2 4.88 0.29
 3 6 2 5.14 0.16
 3 6 2 4.84 0.39
 3 6 2 5.63 0.4
 3 6 2 5 0.16
 -4 -6 -2 3.95 0.13
 -4 -6 -2 4.29 0.35
 -4 -6 -2 3.94 0.39
 -4 -6 -2 3.97 0.26
 -4 -6 -2 3.58 0.15
 -4 -6 -2 4.12 0.28
 4 6 2 4.05 0.14
 4 6 2 3.88 0.14
 4 6 2 3.89 0.14
 4 6 2 4.06 0.13
 4 6 2 3.75 0.38
 4 6 2 3.85 0.34
 4 6 2 3.88 0.15
 4 6 2 3.73 0.14
 -5 -6 -2 0.32 0.19
 -5 -6 -2 -0.01 0.1
 -5 -6 -2 0.08 0.04
 5 6 2 0.03 0.04
 5 6 2 0 0.04
 5 6 2 0.01 0.05
 5 6 2 0.08 0.05
 5 6 2 0.03 0.05
 5 6 2 0.01 0.04
 5 6 2 0.11 0.19
 5 6 2 0.04 0.04
 -6 -6 -2 0.45 0.14
 -6 -6 -2 -0.01 0.12
 6 6 2 0.27 0.06
 6 6 2 0.25 0.05
 6 6 2 0.18 0.06
 6 6 2 0.25 0.06
 6 6 2 0.23 0.06
 6 6 2 0.17 0.06
 6 6 2 0.22 0.05
 -7 -6 -2 6.08 0.38
 7 6 2 5.92 0.22
 7 6 2 6.06 0.2
 7 6 2 5.82 0.23
 7 6 2 5.85 0.21
 7 6 2 5.58 0.2
 7 6 2 6.25 0.21
 -8 -6 -2 0.26 0.16
 8 6 2 0.21 0.08
 8 6 2 0.11 0.06
 8 6 2 0.08 0.07
 8 6 2 0.07 0.06
 8 6 2 0.09 0.06
 8 6 2 0.13 0.07
 9 6 2 1 0.12
 9 6 2 1.16 0.13
 9 6 2 1.09 0.1
 9 6 2 1.09 0.1
 9 6 2 0.95 0.1
 10 6 2 0.46 0.11
 10 6 2 0.32 0.08
 10 6 2 0.4 0.11
 10 6 2 0.28 0.08
 10 -7 -2 0.67 0.11
 10 -7 -2 0.68 0.12
 -10 7 2 0.75 0.11
 -10 7 2 0.65 0.09
 9 -7 -2 0.12 0.08
 9 -7 -2 0.01 0.09
 9 -7 -2 0 0.07
 -9 7 2 0.15 0.07
 -9 7 2 0.17 0.12
 -9 7 2 -0.08 0.08
 8 -7 -2 0.22 0.07
 8 -7 -2 0.44 0.07
 8 -7 -2 0.24 0.08
 8 -7 -2 0.11 0.09
 -8 7 2 0.26 0.08
 -8 7 2 0.14 0.11
 -8 7 2 0.22 0.06
 7 -7 -2 4.59 0.19
 7 -7 -2 4.58 0.21
 7 -7 -2 5.16 0.18
 7 -7 -2 4.84 0.19
 -7 7 2 5.27 0.25
 -7 7 2 5.01 0.21
 -7 7 2 5.79 0.44
 -7 7 2 4.9 0.17
 6 -7 -2 0.05 0.06
 6 -7 -2 0.01 0.06
 6 -7 -2 -0.03 0.06
 -6 7 2 0.01 0.05
 -6 7 2 -0.02 0.17
 -6 7 2 -0.02 0.08
 -6 7 2 0.02 0.06
 -6 7 2 0.06 0.06
 5 -7 -2 4.94 0.19
 5 -7 -2 5.49 0.2
 5 -7 -2 4.84 0.2
 5 -7 -2 5.22 0.18
 5 -7 -2 5.02 0.29
 -5 7 2 4.85 0.18
 -5 7 2 5.1 0.2
 -5 7 2 5.31 0.37
 -5 7 2 4.86 0.19
 -5 7 2 5.57 0.17
 -5 7 2 5.59 0.23
 4 -7 -2 0.9 0.08
 4 -7 -2 1.09 0.15
 4 -7 -2 0.97 0.08
 4 -7 -2 0.8 0.07
 4 -7 -2 1.01 0.24
 -4 7 2 0.87 0.07
 -4 7 2 0.96 0.07
 -4 7 2 1.01 0.26
 -4 7 2 0.87 0.18
 -4 7 2 0.88 0.08
 -4 7 2 0.75 0.07
 -4 7 2 0.79 0.09
 3 -7 -2 0.01 0.09
 3 -7 -2 0.09 0.05
 3 -7 -2 0.07 0.05
 3 -7 -2 0.11 0.15
 3 -7 -2 0.04 0.04
 -3 7 2 0.08 0.04
 -3 7 2 0.15 0.12
 -3 7 2 -0.11 0.29
 -3 7 2 0.07 0.05
 -3 7 2 -0.03 0.17
 -3 7 2 0.25 0.19
 -3 7 2 0.09 0.04
 2 -7 -2 0.35 0.06
 2 -7 -2 0.34 0.25
 2 -7 -2 0.44 0.17
 2 -7 -2 0.31 0.07
 2 -7 -2 0.34 0.05
 2 -7 -2 0.45 0.11
 2 -7 -2 0.38 0.06
 -2 7 2 0.3 0.18
 -2 7 2 0.27 0.18
 -2 7 2 0.36 0.12
 -2 7 2 0.39 0.05
 -2 7 2 0.33 0.05
 -2 7 2 -0.01 0.26
 -2 7 2 0.35 0.05
 -2 7 2 -0.04 0.25
 1 -7 -2 10.85 0.69
 1 -7 -2 10.08 0.66
 1 -7 -2 9.66 0.31
 1 -7 -2 9.44 0.3
 1 -7 -2 9.58 0.48
 1 -7 -2 9.73 0.4
 1 -7 -2 9.84 0.33
 1 -7 -2 10.1 0.27
 -1 7 2 9.8 0.3
 -1 7 2 9.93 0.25
 -1 7 2 10.24 0.29
 -1 7 2 9.76 0.52
 -1 7 2 10.12 0.66
 -1 7 2 9.7 0.52
 -1 7 2 9.83 0.43
 -1 7 2 9.79 0.66
 -1 7 2 9.78 0.3
 -1 7 2 10.19 0.7
 -1 7 2 10.03 0.26
 0 -7 -2 15.46 0.8
 0 -7 -2 15.72 0.8
 0 -7 -2 14.79 0.54
 0 -7 -2 14.82 0.64
 0 -7 -2 15.79 0.44
 0 -7 -2 15.36 0.39
 0 -7 -2 14.32 0.46
 0 -7 -2 15.26 0.63
 0 -7 -2 14.23 0.42
 0 7 2 14.27 0.63
 0 7 2 14.82 0.37
 0 7 2 14.62 0.39
 0 7 2 14.4 0.8
 0 7 2 14.88 0.38
 0 7 2 15.75 0.8
 0 7 2 14.98 0.69
 0 7 2 14.87 0.41
 0 7 2 14.81 0.58
 0 7 2 14.04 0.56
 0 7 2 14.11 0.65
 0 7 2 14.77 0.43
 0 7 2 15.01 0.43
 -1 -7 -2 0.02 0.04
 -1 -7 -2 0.22 0.16
 -1 -7 -2 -0.02 0.05
 -1 -7 -2 -0.11 0.13
 -1 -7 -2 0.05 0.09
 -1 -7 -2 -0.01 0.18
 -1 -7 -2 -0.01 0.18
 -1 -7 -2 0.02 0.04
 -1 -7 -2 0.04 0.03
 1 7 2 0.05 0.03
 1 7 2 0.04 0.03
 1 7 2 0.09 0.04
 1 7 2 -0.04 0.09
 1 7 2 0.26 0.18
 1 7 2 0.21 0.17
 1 7 2 0.05 0.04
 1 7 2 0.11 0.04
 1 7 2 0.19 0.12
 1 7 2 0.16 0.09
 1 7 2 0.19 0.16
 1 7 2 0.06 0.04
 -2 -7 -2 7.59 0.54
 -2 -7 -2 7.8 0.22
 -2 -7 -2 9.09 0.54
 -2 -7 -2 8.09 0.46
 -2 -7 -2 8.83 0.49
 -2 -7 -2 8.02 0.25
 -2 -7 -2 7.97 0.37
 -2 -7 -2 7.57 0.27
 2 7 2 8.12 0.53
 2 7 2 8.09 0.24
 2 7 2 8.44 0.39
 2 7 2 8.03 0.23
 2 7 2 8.46 0.24
 2 7 2 7.99 0.23
 2 7 2 8.48 0.24
 -3 -7 -2 0.81 0.25
 -3 -7 -2 0.82 0.15
 -3 -7 -2 0.64 0.06
 -3 -7 -2 0.75 0.24
 -3 -7 -2 0.59 0.05
 -3 -7 -2 0.69 0.07
 -3 -7 -2 0.75 0.2
 -3 -7 -2 0.85 0.23
 3 7 2 0.71 0.04
 3 7 2 0.06 0.19
 3 7 2 0.76 0.07
 3 7 2 0.67 0.07
 3 7 2 0.74 0.06
 3 7 2 0.6 0.06
 3 7 2 0.73 0.07
 -4 -7 -2 6.04 0.17
 -4 -7 -2 6.08 0.22
 -4 -7 -2 5.88 0.19
 -4 -7 -2 5.88 0.33
 -4 -7 -2 6.83 0.46
 4 7 2 6.06 0.2
 4 7 2 6.33 0.21
 4 7 2 6.01 0.19
 4 7 2 6.04 0.2
 4 7 2 5.89 0.19
 -5 -7 -2 2.43 0.13
 -5 -7 -2 3.04 0.26
 -5 -7 -2 2.37 0.1
 -5 -7 -2 3.09 0.38
 -5 -7 -2 2.46 0.09
 5 7 2 2.68 0.13
 5 7 2 2.63 0.13
 5 7 2 2.47 0.14
 5 7 2 2.42 0.12
 5 7 2 2.54 0.13
 -6 -7 -2 2.18 0.25
 -6 -7 -2 2.29 0.13
 -6 -7 -2 3 0.27
 6 7 2 2.32 0.14
 6 7 2 2.47 0.14
 6 7 2 2.61 0.13
 6 7 2 2.42 0.13
 6 7 2 2.4 0.12
 -7 -7 -2 1.99 0.26
 -7 -7 -2 2.03 0.12
 7 7 2 1.99 0.13
 7 7 2 1.96 0.12
 7 7 2 1.88 0.14
 7 7 2 2.14 0.14
 7 7 2 2.17 0.13
 8 7 2 1.05 0.09
 8 7 2 1.05 0.12
 8 7 2 0.92 0.1
 8 7 2 0.91 0.09
 8 7 2 0.9 0.11
 9 7 2 0.23 0.07
 9 7 2 0.24 0.1
 9 7 2 0.04 0.1
 9 7 2 0 0.07
 10 7 2 0.96 0.13
 10 7 2 0.77 0.12
 10 7 2 0.71 0.1
 10 -8 -2 0.37 0.1
 10 -8 -2 0.24 0.11
 -10 8 2 0.21 0.08
 -10 8 2 0.35 0.11
 9 -8 -2 0.56 0.11
 9 -8 -2 0.39 0.11
 -9 8 2 0.47 0.08
 -9 8 2 0.29 0.1
 8 -8 -2 0.61 0.1
 8 -8 -2 0.5 0.08
 8 -8 -2 0.37 0.1
 -8 8 2 0.57 0.08
 -8 8 2 0.39 0.09
 7 -8 -2 0.92 0.1
 7 -8 -2 0.97 0.1
 7 -8 -2 1.13 0.11
 -7 8 2 1.17 0.1
 -7 8 2 0.53 0.26
 -7 8 2 0.91 0.1
 6 -8 -2 0.05 0.06
 6 -8 -2 -0.01 0.06
 6 -8 -2 0.09 0.07
 -6 8 2 -0.19 0.2
 -6 8 2 0.06 0.07
 -6 8 2 -0.02 0.07
 -6 8 2 -0.05 0.05
 5 -8 -2 2.25 0.14
 5 -8 -2 2.28 0.14
 5 -8 -2 2.17 0.12
 5 -8 -2 2.62 0.24
 5 -8 -2 2.14 0.13
 -5 8 2 2.17 0.14
 -5 8 2 2.16 0.28
 -5 8 2 2.17 0.13
 -5 8 2 2.18 0.12
 4 -8 -2 0.12 0.06
 4 -8 -2 0.22 0.07
 4 -8 -2 0.26 0.21
 4 -8 -2 0.3 0.12
 4 -8 -2 0.13 0.05
 -4 8 2 0.13 0.06
 -4 8 2 0.22 0.17
 -4 8 2 0.14 0.06
 -4 8 2 -0.25 0.22
 -4 8 2 0.09 0.05
 3 -8 -2 0.02 0.06
 3 -8 -2 0.09 0.06
 3 -8 -2 -0.01 0.04
 3 -8 -2 0.46 0.2
 3 -8 -2 0.1 0.11
 -3 8 2 0.05 0.05
 -3 8 2 -0.41 0.2
 -3 8 2 0.08 0.05
 -3 8 2 0.1 0.05
 -3 8 2 0.03 0.13
 2 -8 -2 1.46 0.11
 2 -8 -2 1.49 0.18
 2 -8 -2 1.43 0.11
 2 -8 -2 1.46 0.27
 2 -8 -2 1.33 0.09
 -2 8 2 1.91 0.3
 -2 8 2 1.69 0.21
 -2 8 2 1.11 0.27
 -2 8 2 1.41 0.1
 -2 8 2 1.4 0.09
 -2 8 2 1.61 0.1
 1 -8 -2 0.32 0.12
 1 -8 -2 0.39 0.17
 1 -8 -2 0.28 0.08
 1 -8 -2 0.35 0.05
 1 -8 -2 0.26 0.06
 1 -8 -2 0.34 0.05
 1 -8 -2 0.35 0.06
 -1 8 2 0.36 0.05
 -1 8 2 0.22 0.05
 -1 8 2 0.59 0.33
 -1 8 2 0.44 0.06
 -1 8 2 0.12 0.2
 -1 8 2 0.3 0.05
 -1 8 2 0.43 0.13
 0 -8 -2 0.3 0.06
 0 -8 -2 0.54 0.2
 0 -8 -2 0.38 0.06
 0 -8 -2 0.4 0.11
 0 -8 -2 0.24 0.07
 0 -8 -2 0.31 0.04
 0 -8 -2 0.4 0.19
 0 8 2 0.45 0.05
 0 8 2 0.33 0.05
 0 8 2 0.32 0.06
 0 8 2 0.48 0.24
 0 8 2 0.19 0.11
 0 8 2 0.33 0.05
 0 8 2 0.52 0.22
 0 8 2 0.36 0.05
 0 8 2 0.37 0.05
 -1 -8 -2 23.42 0.88
 -1 -8 -2 21.77 0.55
 -1 -8 -2 21.96 0.62
 -1 -8 -2 20.38 0.84
 -1 -8 -2 21.46 0.74
 -1 -8 -2 20.6 0.59
 -1 -8 -2 20.65 0.64
 1 8 2 20.67 0.81
 1 8 2 21.03 0.56
 1 8 2 20.93 0.9
 1 8 2 20.98 0.54
 1 8 2 21.79 0.55
 1 8 2 22.12 0.6
 1 8 2 20.71 0.61
 1 8 2 22.04 0.53
 -2 -8 -2 2.84 0.13
 -2 -8 -2 2.97 0.25
 -2 -8 -2 3.26 0.12
 -2 -8 -2 3.09 0.16
 -2 -8 -2 3.46 0.39
 -2 -8 -2 3.37 0.37
 2 8 2 3.13 0.13
 2 8 2 3.18 0.13
 2 8 2 3.12 0.12
 2 8 2 3.06 0.13
 2 8 2 3.09 0.13
 -3 -8 -2 14.26 0.4
 -3 -8 -2 13.6 0.37
 -3 -8 -2 14.89 0.57
 -3 -8 -2 13.67 0.44
 -3 -8 -2 14.6 0.69
 3 8 2 13.88 0.4
 3 8 2 14.12 0.4
 3 8 2 14.23 0.38
 3 8 2 14.05 0.39
 3 8 2 14.12 0.38
 -4 -8 -2 0.46 0.06
 -4 -8 -2 0.52 0.07
 -4 -8 -2 0.49 0.05
 -4 -8 -2 0.58 0.15
 4 8 2 0.43 0.07
 4 8 2 0.29 0.06
 4 8 2 0.55 0.07
 4 8 2 0.41 0.06
 -5 -8 -2 2.58 0.26
 -5 -8 -2 2.25 0.09
 -5 -8 -2 2.23 0.11
 -5 -8 -2 2.2 0.14
 5 8 2 2.33 0.13
 5 8 2 2.48 0.13
 5 8 2 2.3 0.12
 5 8 2 2.17 0.13
 -6 -8 -2 0.02 0.06
 -6 -8 -2 0 0.03
 -6 -8 -2 -0.1 0.14
 -6 -8 -2 -0.09 0.14
 6 8 2 -0.02 0.07
 6 8 2 -0.07 0.05
 6 8 2 0.12 0.07
 6 8 2 0.08 0.06
 -7 -8 -2 1.31 0.12
 -7 -8 -2 1.44 0.08
 7 8 2 1.3 0.12
 7 8 2 1.53 0.12
 7 8 2 1.8 0.13
 7 8 2 1.38 0.13
 -8 -8 -2 0 0.06
 8 8 2 0.14 0.09
 8 8 2 0.02 0.07
 8 8 2 0.05 0.07
 8 8 2 0.01 0.09
 9 8 2 0.3 0.08
 9 8 2 0.11 0.1
 9 8 2 0.21 0.11
 9 8 2 0.21 0.08
 10 8 2 0.01 0.1
 10 8 2 0.17 0.11
 10 8 2 0.12 0.08
 9 -9 -2 0.07 0.1
 9 -9 -2 0.02 0.09
 -9 9 2 -0.01 0.1
 8 -9 -2 0.02 0.09
 8 -9 -2 -0.12 0.08
 8 -9 -2 0.08 0.07
 -8 9 2 0.06 0.09
 7 -9 -2 0.65 0.1
 7 -9 -2 0.77 0.1
 7 -9 -2 0.8 0.11
 -7 9 2 0.61 0.1
 -7 9 2 0.69 0.11
 6 -9 -2 1.53 0.14
 6 -9 -2 1.76 0.15
 6 -9 -2 1.55 0.13
 -6 9 2 1.37 0.12
 -6 9 2 1.3 0.3
 -6 9 2 1.27 0.12
 5 -9 -2 0.35 0.07
 5 -9 -2 0.38 0.09
 5 -9 -2 0.33 0.08
 5 -9 -2 0.55 0.08
 -5 9 2 0.48 0.09
 -5 9 2 0.28 0.08
 -5 9 2 0.4 0.22
 4 -9 -2 0.59 0.08
 4 -9 -2 0.67 0.09
 4 -9 -2 0.61 0.08
 4 -9 -2 0.62 0.15
 -4 9 2 0.68 0.08
 -4 9 2 0.53 0.08
 -4 9 2 0.55 0.08
 -4 9 2 0.61 0.21
 3 -9 -2 0.7 0.16
 3 -9 -2 0.54 0.08
 3 -9 -2 0.45 0.08
 3 -9 -2 0.45 0.07
 -3 9 2 0.44 0.07
 -3 9 2 0.45 0.07
 -3 9 2 0.82 0.19
 -3 9 2 0.46 0.07
 2 -9 -2 1.67 0.2
 2 -9 -2 1.67 0.13
 2 -9 -2 1.45 0.12
 -2 9 2 1.71 0.11
 -2 9 2 1.57 0.11
 -2 9 2 1.5 0.1
 -2 9 2 1.8 0.23
 1 -9 -2 0.23 0.09
 1 -9 -2 0.32 0.07
 1 -9 -2 0.17 0.05
 1 -9 -2 0.23 0.06
 1 -9 -2 0.15 0.13
 -1 9 2 0.61 0.15
 -1 9 2 0.22 0.06
 -1 9 2 0.15 0.05
 -1 9 2 0.18 0.05
 -1 9 2 0.14 0.05
 0 -9 -2 -0.11 0.11
 0 -9 -2 0.28 0.21
 0 -9 -2 -0.06 0.05
 0 -9 -2 -0.01 0.05
 0 -9 -2 -0.01 0.04
 0 -9 -2 0.03 0.07
 0 9 2 -0.04 0.04
 0 9 2 0 0.05
 0 9 2 -0.03 0.05
 0 9 2 0 0.05
 0 9 2 0 0.04
 0 9 2 0.05 0.04
 0 9 2 0.03 0.11
 -1 -9 -2 -0.01 0.11
 -1 -9 -2 -0.07 0.05
 -1 -9 -2 0.03 0.04
 -1 -9 -2 0.02 0.07
 -1 -9 -2 -0.03 0.05
 -1 -9 -2 -0.39 0.19
 1 9 2 0.05 0.05
 1 9 2 -0.02 0.05
 1 9 2 0.16 0.12
 1 9 2 0 0.05
 1 9 2 0.06 0.04
 1 9 2 0.02 0.05
 -2 -9 -2 19.8 0.84
 -2 -9 -2 17.92 0.48
 -2 -9 -2 18.11 0.69
 -2 -9 -2 17.48 0.52
 -2 -9 -2 18.96 0.57
 2 9 2 18.02 0.49
 2 9 2 18.58 0.47
 2 9 2 17.5 0.48
 2 9 2 18.29 0.5
 2 9 2 18.58 0.52
 -3 -9 -2 0.07 0.05
 -3 -9 -2 0.28 0.14
 -3 -9 -2 0.25 0.08
 -3 -9 -2 0.2 0.05
 3 9 2 0.26 0.07
 3 9 2 0.13 0.06
 3 9 2 0.25 0.06
 3 9 2 0.14 0.06
 -4 -9 -2 0.03 0.07
 -4 -9 -2 0.07 0.04
 -4 -9 -2 0.17 0.14
 -4 -9 -2 0.11 0.05
 4 9 2 0.01 0.06
 4 9 2 0 0.06
 4 9 2 0.02 0.06
 4 9 2 -0.04 0.06
 -5 -9 -2 3.31 0.13
 -5 -9 -2 3.34 0.14
 -5 -9 -2 3.15 0.18
 -5 -9 -2 4.19 0.35
 5 9 2 3.36 0.17
 5 9 2 3.42 0.17
 5 9 2 3.39 0.16
 5 9 2 3.31 0.16
 -6 -9 -2 1.93 0.25
 -6 -9 -2 1.94 0.14
 -6 -9 -2 1.8 0.1
 6 9 2 1.91 0.15
 6 9 2 2.09 0.16
 6 9 2 1.97 0.14
 6 9 2 1.85 0.13
 -7 -9 -2 0.03 0.06
 -7 -9 -2 -0.06 0.04
 7 9 2 0 0.09
 7 9 2 -0.02 0.07
 7 9 2 0.01 0.09
 7 9 2 0.03 0.07
 -8 -9 -2 0.98 0.1
 -8 -9 -2 1.07 0.08
 8 9 2 1.07 0.14
 8 9 2 1.37 0.14
 8 9 2 1.2 0.12
 8 9 2 1 0.11
 -9 -9 -2 0.17 0.05
 9 9 2 0.22 0.11
 9 9 2 0.43 0.12
 9 9 2 0.17 0.09
 9 -10 -2 2 0.16
 9 -10 -2 2.24 0.19
 -9 10 2 1.69 0.15
 8 -10 -2 0.63 0.11
 8 -10 -2 0.6 0.12
 8 -10 -2 0.86 0.11
 -8 10 2 0.84 0.12
 7 -10 -2 0.96 0.11
 7 -10 -2 1.16 0.12
 7 -10 -2 1.23 0.13
 -7 10 2 1.07 0.12
 -7 10 2 1.13 0.13
 6 -10 -2 -0.08 0.07
 6 -10 -2 0.04 0.08
 6 -10 -2 0.01 0.08
 -6 10 2 -0.04 0.08
 -6 10 2 -0.04 0.08
 5 -10 -2 -0.01 0.08
 5 -10 -2 0.04 0.08
 5 -10 -2 -0.06 0.07
 5 -10 -2 -0.02 0.06
 -5 10 2 0.04 0.21
 -5 10 2 0.02 0.08
 -5 10 2 0.09 0.07
 4 -10 -2 0.05 0.08
 4 -10 -2 0.16 0.08
 4 -10 -2 0.16 0.07
 4 -10 -2 0.05 0.14
 -4 10 2 0.18 0.18
 -4 10 2 0.12 0.07
 -4 10 2 0.08 0.07
 -4 10 2 0.19 0.07
 3 -10 -2 0.04 0.12
 3 -10 -2 -0.03 0.07
 3 -10 -2 -0.01 0.07
 -3 10 2 0.05 0.06
 -3 10 2 0.01 0.06
 -3 10 2 0.15 0.16
 -3 10 2 0 0.06
 2 -10 -2 0.36 0.08
 2 -10 -2 0.46 0.15
 2 -10 -2 0.5 0.08
 -2 10 2 0.34 0.07
 -2 10 2 0.43 0.07
 -2 10 2 0.64 0.17
 -2 10 2 0.38 0.07
 -2 10 2 0.37 0.07
 1 -10 -2 0.81 0.09
 1 -10 -2 0.63 0.17
 1 -10 -2 0.65 0.09
 -1 10 2 0.6 0.08
 -1 10 2 0.73 0.18
 -1 10 2 0.81 0.08
 -1 10 2 0.69 0.08
 -1 10 2 0.69 0.08
 0 -10 -2 4.56 0.19
 0 -10 -2 4.5 0.16
 0 -10 -2 4.19 0.19
 0 -10 -2 4.39 0.34
 0 -10 -2 4.64 0.24
 0 10 2 4.05 0.18
 0 10 2 4.51 0.35
 0 10 2 4.16 0.17
 0 10 2 4.64 0.17
 0 10 2 4.39 0.17
 -1 -10 -2 8.06 0.43
 -1 -10 -2 7.74 0.24
 -1 -10 -2 7.94 0.32
 -1 -10 -2 7.61 0.27
 1 10 2 7.49 0.45
 1 10 2 7.79 0.26
 1 10 2 7.96 0.24
 1 10 2 7.8 0.24
 1 10 2 7.75 0.26
 1 10 2 7.93 0.25
 -2 -10 -2 0.65 0.07
 -2 -10 -2 0.82 0.17
 -2 -10 -2 0.69 0.08
 -2 -10 -2 0.7 0.11
 2 10 2 0.8 0.09
 2 10 2 0.74 0.09
 2 10 2 0.74 0.06
 2 10 2 0.65 0.08
 2 10 2 0.61 0.08
 -3 -10 -2 0.35 0.1
 -3 -10 -2 0.55 0.17
 -3 -10 -2 0.24 0.05
 -3 -10 -2 0.37 0.07
 3 10 2 0.32 0.07
 3 10 2 0.23 0.08
 3 10 2 0.31 0.08
 3 10 2 0.39 0.07
 -4 -10 -2 0.05 0.05
 -4 -10 -2 0 0.05
 -4 -10 -2 0.03 0.08
 -4 -10 -2 0.08 0.13
 4 10 2 0.03 0.06
 4 10 2 0.15 0.07
 4 10 2 0.02 0.07
 4 10 2 0 0.06
 -5 -10 -2 0.04 0.07
 -5 -10 -2 0.04 0.05
 -5 -10 -2 0.1 0.06
 -5 -10 -2 0.09 0.15
 5 10 2 0.14 0.08
 5 10 2 -0.04 0.08
 5 10 2 0.08 0.07
 5 10 2 0.04 0.07
 -6 -10 -2 0.03 0.07
 -6 -10 -2 -0.03 0.05
 6 10 2 0.02 0.09
 6 10 2 0.08 0.08
 6 10 2 -0.01 0.07
 6 10 2 -0.06 0.07
 -7 -10 -2 0.18 0.05
 -7 -10 -2 0.09 0.07
 7 10 2 0.15 0.08
 7 10 2 0.11 0.08
 7 10 2 0.07 0.1
 7 10 2 0.1 0.1
 -8 -10 -2 -0.01 0.05
 8 10 2 -0.09 0.08
 8 10 2 0.13 0.1
 8 10 2 0.01 0.11
 8 -11 -2 0.88 0.11
 8 -11 -2 0.7 0.12
 8 -11 -2 0.58 0.11
 -8 11 2 0.48 0.12
 7 -11 -2 0.18 0.09
 7 -11 -2 0.11 0.1
 7 -11 -2 0.1 0.09
 -7 11 2 -0.09 0.09
 -7 11 2 0.1 0.1
 6 -11 -2 0.91 0.11
 6 -11 -2 0.86 0.11
 6 -11 -2 0.91 0.12
 -6 11 2 1.08 0.12
 -6 11 2 0.94 0.12
 5 -11 -2 0.42 0.09
 5 -11 -2 0.7 0.12
 5 -11 -2 0.42 0.1
 -5 11 2 0.53 0.1
 -5 11 2 0.33 0.09
 4 -11 -2 1.04 0.12
 4 -11 -2 1.01 0.12
 4 -11 -2 0.48 0.19
 4 -11 -2 0.97 0.1
 -4 11 2 1.65 0.27
 -4 11 2 0.87 0.1
 -4 11 2 0.76 0.1
 3 -11 -2 1.14 0.12
 3 -11 -2 1.2 0.12
 3 -11 -2 1.29 0.22
 -3 11 2 1.19 0.11
 -3 11 2 0.88 0.1
 -3 11 2 0.97 0.11
 -3 11 2 1.6 0.25
 -3 11 2 1.13 0.11
 2 -11 -2 0.01 0.08
 2 -11 -2 -0.25 0.14
 2 -11 -2 0 0.07
 -2 11 2 0.05 0.07
 -2 11 2 0 0.06
 -2 11 2 0.02 0.06
 -2 11 2 0.18 0.17
 -2 11 2 0 0.06
 1 -11 -2 0.45 0.09
 1 -11 -2 0.6 0.17
 1 -11 -2 0.55 0.09
 -1 11 2 0.59 0.09
 -1 11 2 0.66 0.19
 -1 11 2 0.53 0.08
 -1 11 2 0.51 0.08
 -1 11 2 0.63 0.09
 0 -11 -2 0.45 0.08
 0 -11 -2 0.41 0.09
 0 -11 -2 0.39 0.07
 0 -11 -2 0.42 0.18
 0 11 2 0.34 0.08
 0 11 2 0.49 0.19
 0 11 2 0.33 0.08
 0 11 2 0.44 0.07
 -1 -11 -2 1.97 0.18
 -1 -11 -2 2.02 0.15
 -1 -11 -2 1.93 0.27
 -1 -11 -2 2 0.12
 1 11 2 1.78 0.14
 1 11 2 1.81 0.11
 1 11 2 1.89 0.13
 -2 -11 -2 4.09 0.19
 -2 -11 -2 4.48 0.17
 -2 -11 -2 5.35 0.37
 -2 -11 -2 4.25 0.24
 2 11 2 4.4 0.16
 2 11 2 4.37 0.18
 2 11 2 4.28 0.19
 2 11 2 3.9 0.19
 -3 -11 -2 4.33 0.24
 -3 -11 -2 4.04 0.19
 -3 -11 -2 4.31 0.17
 -3 -11 -2 4.09 0.36
 3 11 2 4.22 0.18
 3 11 2 3.97 0.19
 3 11 2 4.13 0.19
 3 11 2 4.46 0.18
 -4 -11 -2 2.55 0.13
 -4 -11 -2 2.37 0.15
 -4 -11 -2 2.82 0.2
 4 11 2 2.93 0.16
 4 11 2 2.65 0.17
 4 11 2 2.99 0.16
 4 11 2 2.67 0.17
 -5 -11 -2 0.11 0.08
 -5 -11 -2 -0.04 0.05
 -5 -11 -2 -0.02 0.06
 5 11 2 -0.03 0.09
 5 11 2 0.05 0.08
 5 11 2 0.11 0.08
 5 11 2 0.01 0.09
 -6 -11 -2 0.34 0.09
 -6 -11 -2 0.11 0.06
 6 11 2 0.19 0.1
 6 11 2 0.03 0.08
 6 11 2 0.06 0.1
 6 11 2 0.17 0.08
 -7 -11 -2 0.03 0.05
 7 11 2 -0.1 0.08
 7 11 2 -0.06 0.11
 -8 -11 -2 0.11 0.06
 8 11 2 0.28 0.1
 8 11 2 0.06 0.12
 7 -12 -2 -0.07 0.09
 7 -12 -2 0.07 0.09
 -7 12 2 0.09 0.1
 -7 12 2 -0.08 0.08
 6 -12 -2 0.16 0.1
 6 -12 -2 0.14 0.09
 -6 12 2 0.09 0.09
 -6 12 2 0.17 0.1
 5 -12 -2 0.65 0.12
 5 -12 -2 0.67 0.1
 -5 12 2 0.64 0.11
 -5 12 2 0.81 0.12
 4 -12 -2 0.66 0.12
 4 -12 -2 0.69 0.11
 4 -12 -2 0.47 0.09
 -4 12 2 0.51 0.1
 -4 12 2 0.58 0.1
 -4 12 2 0.7 0.1
 3 -12 -2 0.09 0.08
 3 -12 -2 0.14 0.09
 -3 12 2 0.15 0.08
 -3 12 2 0.1 0.08
 -3 12 2 0.09 0.08
 2 -12 -2 3.87 0.21
 2 -12 -2 4.08 0.21
 -2 12 2 3.79 0.19
 -2 12 2 3.79 0.18
 -2 12 2 3.74 0.19
 -2 12 2 3.98 0.18
 1 -12 -2 0.15 0.09
 1 -12 -2 0.17 0.08
 -1 12 2 0.11 0.08
 -1 12 2 -0.03 0.07
 -1 12 2 0.05 0.06
 0 -12 -2 8.56 0.31
 0 -12 -2 8.29 0.31
 0 12 2 8.5 0.29
 0 12 2 8.47 0.28
 0 12 2 8.03 0.29
 -1 -12 -2 2.55 0.17
 -1 -12 -2 2.64 0.14
 -1 -12 -2 2.52 0.21
 1 12 2 2.49 0.16
 1 12 2 2.48 0.16
 1 12 2 2.57 0.14
 -2 -12 -2 0.27 0.09
 -2 -12 -2 0.3 0.07
 -2 -12 -2 0.17 0.1
 2 12 2 0.2 0.08
 2 12 2 0.31 0.06
 2 12 2 0.27 0.09
 2 12 2 0.26 0.09
 -3 -12 -2 0.09 0.09
 -3 -12 -2 0.06 0.06
 -3 -12 -2 0.06 0.07
 3 12 2 0.07 0.08
 3 12 2 0 0.09
 3 12 2 -0.16 0.07
 -4 -12 -2 0.38 0.08
 -4 -12 -2 0.25 0.08
 -4 -12 -2 0.42 0.12
 4 12 2 0.45 0.11
 4 12 2 0.5 0.09
 -5 -12 -2 -0.17 0.09
 -5 -12 -2 0.14 0.07
 -5 -12 -2 0.04 0.06
 5 12 2 -0.07 0.1
 5 12 2 0.1 0.08
 -6 -12 -2 0.04 0.06
 6 12 2 -0.14 0.11
 6 12 2 -0.03 0.08
 -7 -12 -2 0.73 0.08
 7 12 2 0.65 0.13
 7 12 2 0.75 0.11
 6 -13 -2 0.21 0.1
 6 -13 -2 0.11 0.1
 -6 13 2 0.21 0.11
 -6 13 2 0.25 0.11
 -6 13 2 0.04 0.09
 5 -13 -2 0.2 0.09
 5 -13 -2 0.3 0.11
 -5 13 2 0.34 0.11
 -5 13 2 0.35 0.11
 -5 13 2 0.11 0.09
 4 -13 -2 0.24 0.09
 4 -13 -2 0.11 0.11
 4 -13 -2 0.08 0.1
 -4 13 2 0.25 0.09
 -4 13 2 -0.11 0.08
 -4 13 2 0.04 0.09
 3 -13 -2 1 0.11
 3 -13 -2 1.01 0.13
 3 -13 -2 1.31 0.14
 -3 13 2 0.97 0.11
 -3 13 2 1.17 0.13
 -3 13 2 0.85 0.11
 2 -13 -2 0.28 0.11
 2 -13 -2 0.27 0.1
 -2 13 2 0.33 0.09
 -2 13 2 0.18 0.1
 -2 13 2 0.37 0.09
 1 -13 -2 2.38 0.18
 1 -13 -2 2.18 0.17
 -1 13 2 1.76 0.14
 -1 13 2 1.59 0.14
 0 -13 -2 0.71 0.12
 0 -13 -2 0.69 0.12
 0 13 2 0.42 0.08
 0 13 2 0.63 0.1
 -1 -13 -2 8.03 0.31
 1 13 2 7.83 0.29
 1 13 2 8.24 0.28
 -2 -13 -2 1.75 0.13
 -2 -13 -2 1.36 0.18
 -2 -13 -2 1.46 0.13
 2 13 2 1.46 0.14
 -3 -13 -2 2.03 0.2
 -3 -13 -2 1.84 0.13
 -3 -13 -2 1.59 0.15
 3 13 2 1.57 0.13
 3 13 2 1.86 0.16
 -4 -13 -2 0.12 0.07
 -4 -13 -2 0.02 0.07
 4 13 2 -0.04 0.08
 4 13 2 0.17 0.11
 -5 -13 -2 0.13 0.08
 -5 -13 -2 0.12 0.07
 5 13 2 0.04 0.09
 5 13 2 -0.03 0.11
 4 -14 -2 0.01 0.1
 4 -14 -2 0.06 0.11
 4 -14 -2 0.01 0.09
 -4 14 2 -0.04 0.1
 -4 14 2 -0.05 0.09
 3 -14 -2 -0.05 0.09
 3 -14 -2 0.03 0.1
 3 -14 -2 0.14 0.11
 -3 14 2 0.1 0.09
 -3 14 2 0.16 0.1
 2 -14 -2 0.5 0.11
 2 -14 -2 0.51 0.12
 -2 14 2 0.61 0.11
 -2 14 2 0.32 0.09
 1 -14 -2 0.4 0.11
 1 -14 -2 0.49 0.12
 -1 14 2 0.53 0.11
 -1 14 2 0.52 0.09
 0 -14 -2 6.27 0.28
 0 14 2 6.1 0.24
 -1 -14 -2 0.39 0.11
 1 14 2 0.31 0.11
 1 14 2 0.45 0.07
 -2 -14 -2 0.32 0.1
 2 14 2 0.18 0.11
 -3 -14 -2 0 0.07
 -3 -14 -2 -0.01 0.09
 3 14 2 -0.01 0.1
 -4 -14 -2 0.35 0.09
 -4 -14 -2 0.27 0.08
 4 14 2 0.38 0.12
 1 -15 -2 0.23 0.1
 1 -15 -2 0.49 0.12
 1 -15 -2 0.17 0.12
 -1 15 2 0.3 0.12
 -1 15 2 0.33 0.08
 0 -15 -2 0.2 0.11
 0 15 2 0.13 0.11
 0 15 2 0.08 0.07
 -1 -15 -2 2.44 0.19
 1 15 -3 0.17 0.11
 1 15 -3 0.07 0.07
 1 15 -3 0.38 0.12
 -1 -15 3 0.24 0.12
 0 15 -3 0.04 0.11
 0 15 -3 0.11 0.11
 0 15 -3 0.02 0.07
 0 -15 3 -0.09 0.11
 0 -15 3 -0.12 0.09
 -1 15 -3 0.52 0.1
 -1 15 -3 0.78 0.13
 -1 15 -3 0.41 0.12
 1 -15 3 0.58 0.12
 1 -15 3 0.39 0.13
 4 14 -3 0.01 0.11
 4 14 -3 -0.19 0.11
 -4 -14 3 0 0.07
 -4 -14 3 -0.05 0.08
 3 14 -3 0.15 0.11
 3 14 -3 0.25 0.12
 -3 -14 3 0.03 0.09
 2 14 -3 0.54 0.13
 2 14 -3 0.5 0.12
 -2 -14 3 0.36 0.11
 1 14 -3 0.03 0.1
 1 14 -3 0.05 0.07
 1 14 -3 0.19 0.11
 -1 -14 3 0.2 0.11
 0 14 -3 0.19 0.1
 0 14 -3 0.18 0.08
 0 14 -3 0.2 0.11
 0 -14 3 0.2 0.1
 0 -14 3 0.14 0.11
 -1 14 -3 0.07 0.08
 -1 14 -3 0.14 0.11
 -1 14 -3 0.21 0.1
 1 -14 3 0.02 0.11
 1 -14 3 0.09 0.1
 -2 14 -3 0.7 0.12
 -2 14 -3 0.85 0.11
 -2 14 -3 0.75 0.12
 2 -14 3 0.69 0.13
 2 -14 3 0.65 0.11
 2 -14 3 0.86 0.13
 -3 14 -3 0.96 0.14
 -3 14 -3 0.96 0.12
 3 -14 3 1 0.12
 3 -14 3 0.68 0.13
 3 -14 3 0.73 0.13
 -4 14 -3 4.06 0.22
 -4 14 -3 4.01 0.21
 -4 14 -3 4.34 0.22
 4 -14 3 3.93 0.19
 4 -14 3 3.98 0.22
 4 -14 3 3.69 0.21
 6 13 -3 0.62 0.1
 6 13 -3 0.74 0.14
 6 13 -3 0.49 0.13
 -6 -13 3 0.34 0.08
 -6 -13 3 0.4 0.09
 5 13 -3 0.02 0.08
 5 13 -3 0.08 0.11
 5 13 -3 0.15 0.11
 -5 -13 3 0 0.07
 -5 -13 3 -0.05 0.08
 4 13 -3 -0.02 0.08
 4 13 -3 0.28 0.11
 4 13 -3 -0.02 0.1
 -4 -13 3 0.1 0.11
 -4 -13 3 0.02 0.07
 -4 -13 3 -0.1 0.08
 3 13 -3 0.35 0.11
 3 13 -3 0.5 0.12
 -3 -13 3 0.33 0.08
 -3 -13 3 0.51 0.14
 -3 -13 3 0.36 0.1
 2 13 -3 2.29 0.17
 2 13 -3 2.39 0.18
 2 13 -3 2.28 0.13
 -2 -13 3 1.88 0.17
 1 13 -3 0.13 0.06
 1 13 -3 0.2 0.09
 1 13 -3 0.33 0.1
 -1 -13 3 0.03 0.09
 0 13 -3 -0.04 0.09
 0 13 -3 0.06 0.09
 0 13 -3 0.06 0.07
 0 -13 3 -0.01 0.09
 0 -13 3 -0.1 0.08
 -1 13 -3 1.11 0.12
 -1 13 -3 1.1 0.12
 -1 13 -3 1.04 0.11
 1 -13 3 1.14 0.11
 1 -13 3 1.16 0.13
 1 -13 3 1.32 0.14
 -2 13 -3 -0.11 0.08
 -2 13 -3 -0.01 0.07
 -2 13 -3 -0.12 0.1
 2 -13 3 -0.02 0.1
 2 -13 3 0.08 0.08
 2 -13 3 0.06 0.09
 -3 13 -3 -0.03 0.08
 -3 13 -3 0.07 0.09
 -3 13 -3 -0.02 0.08
 3 -13 3 0.04 0.09
 3 -13 3 0.04 0.1
 3 -13 3 -0.02 0.08
 -4 13 -3 -0.07 0.09
 -4 13 -3 -0.02 0.08
 -4 13 -3 0.08 0.09
 4 -13 3 0.01 0.1
 4 -13 3 0.1 0.11
 4 -13 3 0.08 0.09
 -5 13 -3 3.73 0.21
 -5 13 -3 3.44 0.21
 -5 13 -3 3.7 0.2
 5 -13 3 3.4 0.21
 5 -13 3 3.42 0.17
 5 -13 3 3.39 0.19
 -6 13 -3 0.27 0.11
 -6 13 -3 0.15 0.09
 -6 13 -3 0.22 0.11
 6 -13 3 0.63 0.11
 6 -13 3 0.36 0.1
 7 12 -3 1.36 0.15
 7 12 -3 1.02 0.15
 7 12 -3 0.94 0.11
 -7 -12 3 1.16 0.11
 6 12 -3 0.15 0.11
 6 12 -3 0.18 0.08
 6 12 -3 -0.12 0.1
 -6 -12 3 0.2 0.08
 -6 -12 3 0.22 0.07
 5 12 -3 1.56 0.15
 5 12 -3 1.84 0.16
 5 12 -3 1.85 0.14
 -5 -12 3 1.68 0.13
 -5 -12 3 1.6 0.14
 -5 -12 3 1.72 0.18
 4 12 -3 0.13 0.09
 4 12 -3 0.02 0.1
 4 12 -3 0.08 0.07
 -4 -12 3 -0.11 0.09
 -4 -12 3 -0.05 0.07
 -4 -12 3 0.07 0.07
 3 12 -3 0.54 0.1
 3 12 -3 0.58 0.11
 3 12 -3 0.54 0.08
 -3 -12 3 0.85 0.1
 -3 -12 3 0.58 0.08
 -3 -12 3 0.58 0.12
 2 12 -3 0.7 0.08
 2 12 -3 0.89 0.11
 2 12 -3 0.72 0.11
 -2 -12 3 0.76 0.09
 -2 -12 3 0.55 0.1
 -2 -12 3 1.03 0.15
 1 12 -3 0.33 0.09
 1 12 -3 0.41 0.09
 1 12 -3 0.41 0.07
 -1 -12 3 0.55 0.1
 -1 -12 3 0.34 0.09
 0 12 -3 0.45 0.24
 0 12 -3 0.23 0.08
 0 12 -3 0.24 0.09
 0 12 -3 0.22 0.07
 0 -12 3 0.13 0.09
 0 -12 3 0.16 0.08
 -1 12 -3 0.55 0.09
 -1 12 -3 0.54 0.1
 -1 12 -3 0.54 0.09
 1 -12 3 0.38 0.1
 1 -12 3 0.66 0.11
 1 -12 3 0.63 0.09
 -2 12 -3 6.6 0.24
 -2 12 -3 6.94 0.25
 -2 12 -3 5.94 0.26
 2 -12 3 6.34 0.23
 2 -12 3 6.08 0.27
 2 -12 3 6.93 0.27
 -3 12 -3 0.94 0.11
 -3 12 -3 0.67 0.1
 -3 12 -3 0.74 0.1
 3 -12 3 1.02 0.12
 3 -12 3 1.06 0.12
 3 -12 3 0.85 0.1
 -4 12 -3 6.14 0.27
 -4 12 -3 6.34 0.25
 -4 12 -3 6.75 0.27
 4 -12 3 6.56 0.25
 4 -12 3 6.33 0.28
 4 -12 3 7.11 0.28
 -5 12 -3 0.36 0.09
 -5 12 -3 0.51 0.11
 -5 12 -3 0.36 0.1
 5 -12 3 0.5 0.1
 5 -12 3 0.4 0.11
 5 -12 3 0.42 0.09
 -6 12 -3 0.88 0.12
 -6 12 -3 0.45 0.11
 -6 12 -3 0.81 0.11
 6 -12 3 0.72 0.1
 6 -12 3 0.83 0.12
 6 -12 3 0.8 0.11
 -7 12 -3 0.1 0.1
 -7 12 -3 0.11 0.09
 7 -12 3 0.09 0.1
 7 -12 3 -0.06 0.09
 8 11 -3 0.58 0.13
 8 11 -3 0.51 0.13
 8 11 -3 0.7 0.11
 -8 -11 3 0.7 0.08
 7 11 -3 0.58 0.13
 7 11 -3 0.47 0.1
 7 11 -3 0.31 0.11
 -7 -11 3 0.55 0.08
 6 11 -3 0.03 0.09
 6 11 -3 0.1 0.11
 6 11 -3 0.08 0.08
 -6 -11 3 0.11 0.06
 -6 -11 3 -0.08 0.08
 -6 -11 3 0.2 0.07
 5 11 -3 0.32 0.1
 5 11 -3 0.42 0.08
 5 11 -3 0.46 0.11
 -5 -11 3 0.44 0.07
 -5 -11 3 0.33 0.08
 -5 -11 3 0.23 0.1
 4 11 -3 8.52 0.27
 4 11 -3 8.53 0.3
 4 11 -3 8.37 0.3
 -4 -11 3 8.26 0.27
 -4 -11 3 8.62 0.36
 -4 -11 3 8.57 0.3
 3 11 -3 0.94 0.09
 3 11 -3 0.84 0.1
 3 11 -3 1.14 0.12
 3 11 -3 1.09 0.09
 -3 -11 3 1.08 0.21
 -3 -11 3 1.03 0.13
 -3 -11 3 1.02 0.22
 -3 -11 3 1 0.09
 -3 -11 3 1.02 0.11
 2 11 -3 1.14 0.11
 2 11 -3 1.22 0.09
 2 11 -3 0.96 0.09
 2 11 -3 1.22 0.11
 -2 -11 3 1.27 0.23
 -2 -11 3 1 0.1
 -2 -11 3 1.42 0.22
 -2 -11 3 0.99 0.14
 -2 -11 3 1.07 0.09
 1 11 -3 0.19 0.08
 1 11 -3 0.2 0.19
 1 11 -3 0.12 0.07
 1 11 -3 0.22 0.06
 -1 -11 3 0.37 0.11
 -1 -11 3 0.37 0.08
 -1 -11 3 0.19 0.15
 -1 -11 3 0.36 0.17
 -1 -11 3 0.13 0.07
 -1 -11 3 0.19 0.06
 0 11 -3 0.9 0.09
 0 11 -3 1.08 0.1
 0 11 -3 1.38 0.26
 0 11 -3 0.96 0.1
 0 -11 3 1 0.11
 0 -11 3 1.21 0.23
 0 -11 3 1.05 0.11
 -1 11 -3 1.04 0.09
 -1 11 -3 0.65 0.09
 -1 11 -3 0.95 0.23
 -1 11 -3 0.82 0.09
 1 -11 3 0.82 0.1
 1 -11 3 1.19 0.22
 1 -11 3 0.83 0.11
 -2 11 -3 0.18 0.07
 -2 11 -3 0.4 0.2
 -2 11 -3 0.29 0.07
 -2 11 -3 0.1 0.07
 2 -11 3 0.16 0.08
 2 -11 3 0.2 0.18
 2 -11 3 0.25 0.07
 2 -11 3 0.22 0.09
 -3 11 -3 0.25 0.21
 -3 11 -3 0.07 0.07
 -3 11 -3 0.19 0.07
 -3 11 -3 0.02 0.07
 3 -11 3 0.15 0.08
 3 -11 3 0.19 0.07
 3 -11 3 0.16 0.09
 3 -11 3 0.48 0.19
 -4 11 -3 1.53 0.14
 -4 11 -3 1.3 0.12
 -4 11 -3 1.55 0.13
 4 -11 3 1.37 0.11
 4 -11 3 1.47 0.13
 4 -11 3 1.51 0.13
 -5 11 -3 3.99 0.21
 -5 11 -3 3.6 0.2
 5 -11 3 3.93 0.17
 5 -11 3 3.92 0.2
 5 -11 3 3.85 0.19
 -6 11 -3 -0.01 0.08
 -6 11 -3 0.07 0.09
 6 -11 3 -0.06 0.08
 6 -11 3 -0.06 0.08
 6 -11 3 -0.02 0.07
 -7 11 -3 0.46 0.11
 -7 11 -3 0.53 0.11
 7 -11 3 0.66 0.11
 7 -11 3 0.66 0.1
 -8 11 -3 -0.19 0.09
 8 -11 3 -0.11 0.09
 8 -11 3 0.08 0.08
 9 10 -3 0.06 0.11
 9 10 -3 0.01 0.11
 9 10 -3 -0.07 0.08
 -9 -10 3 -0.01 0.06
 8 10 -3 0.54 0.13
 8 10 -3 0.42 0.12
 8 10 -3 0.49 0.1
 -8 -10 3 0.58 0.08
 7 10 -3 1.39 0.15
 7 10 -3 1.37 0.12
 7 10 -3 1.23 0.14
 -7 -10 3 1.26 0.13
 -7 -10 3 1.4 0.11
 6 10 -3 0.07 0.1
 6 10 -3 0.09 0.07
 6 10 -3 0.07 0.09
 -6 -10 3 0 0.05
 -6 -10 3 0.1 0.08
 -6 -10 3 0.03 0.05
 5 10 -3 3.49 0.17
 5 10 -3 3.55 0.2
 5 10 -3 3.54 0.18
 -5 -10 3 3.61 0.16
 -5 -10 3 3.68 0.33
 -5 -10 3 3.51 0.15
 -5 -10 3 3.76 0.21
 4 10 -3 0.05 0.07
 4 10 -3 0.11 0.08
 4 10 -3 -0.11 0.06
 -4 -10 3 0.09 0.16
 -4 -10 3 0.07 0.06
 -4 -10 3 0.2 0.09
 -4 -10 3 -0.03 0.05
 -4 -10 3 -0.02 0.13
 3 10 -3 7.63 0.27
 3 10 -3 8.19 0.25
 3 10 -3 8.3 0.28
 3 10 -3 8.15 0.26
 -3 -10 3 8.19 0.33
 -3 -10 3 8.04 0.25
 -3 -10 3 8.38 0.46
 -3 -10 3 8.71 0.44
 -3 -10 3 7.55 0.27
 2 10 -3 0.18 0.05
 2 10 -3 0.22 0.07
 2 10 -3 0.15 0.05
 2 10 -3 0.22 0.07
 -2 -10 3 0.27 0.14
 -2 -10 3 0.22 0.07
 -2 -10 3 0.18 0.09
 -2 -10 3 0.14 0.05
 -2 -10 3 0.29 0.13
 1 10 -3 0.05 0.17
 1 10 -3 0.06 0.05
 1 10 -3 0.1 0.07
 1 10 -3 0.14 0.06
 -1 -10 3 0.05 0.06
 -1 -10 3 0.01 0.06
 -1 -10 3 0.29 0.09
 -1 -10 3 0.1 0.05
 -1 -10 3 0.3 0.14
 0 10 -3 0.04 0.05
 0 10 -3 0.07 0.05
 0 10 -3 0.05 0.06
 0 10 -3 0.07 0.16
 0 -10 3 0.03 0.06
 0 -10 3 -0.03 0.06
 0 -10 3 -0.16 0.11
 -1 10 -3 4.18 0.17
 -1 10 -3 3.93 0.17
 -1 10 -3 3.99 0.16
 -1 10 -3 4.32 0.36
 1 -10 3 3.84 0.18
 1 -10 3 3.73 0.32
 1 -10 3 4.4 0.19
 -2 10 -3 2.06 0.13
 -2 10 -3 2.05 0.13
 -2 10 -3 2.29 0.28
 -2 10 -3 1.99 0.12
 2 -10 3 2.07 0.15
 2 -10 3 2.42 0.27
 2 -10 3 2.02 0.12
 2 -10 3 1.98 0.14
 -3 10 -3 2.46 0.14
 -3 10 -3 2.18 0.13
 -3 10 -3 2.2 0.14
 -3 10 -3 2.26 0.31
 3 -10 3 2.56 0.15
 3 -10 3 2.53 0.16
 3 -10 3 2.5 0.13
 3 -10 3 2.73 0.29
 -4 10 -3 5.49 0.46
 -4 10 -3 4.21 0.2
 -4 10 -3 4.85 0.21
 4 -10 3 4.81 0.19
 4 -10 3 5.38 0.39
 4 -10 3 4.23 0.21
 4 -10 3 4.78 0.21
 -5 10 -3 0.12 0.08
 -5 10 -3 -0.25 0.21
 -5 10 -3 0.13 0.07
 5 -10 3 0.43 0.18
 5 -10 3 0.12 0.08
 5 -10 3 0.08 0.07
 5 -10 3 0.17 0.06
 -6 10 -3 0.67 0.1
 -6 10 -3 0.31 0.09
 6 -10 3 0.5 0.08
 6 -10 3 0.41 0.09
 6 -10 3 0.3 0.09
 -7 10 -3 1.21 0.13
 7 -10 3 1.45 0.13
 7 -10 3 1.28 0.12
 7 -10 3 1.45 0.13
 -8 10 -3 -0.04 0.09
 8 -10 3 0 0.09
 8 -10 3 0.06 0.07
 8 -10 3 0.09 0.09
 -9 10 -3 0.09 0.1
 9 -10 3 0.11 0.1
 9 -10 3 0.37 0.11
 9 9 -3 0.79 0.14
 9 9 -3 0.91 0.13
 9 9 -3 0.81 0.1
 -9 -9 3 0.65 0.07
 8 9 -3 1.82 0.16
 8 9 -3 1.53 0.15
 8 9 -3 1.47 0.12
 -8 -9 3 1.26 0.13
 -8 -9 3 1.24 0.1
 7 9 -3 0.78 0.12
 7 9 -3 0.74 0.09
 7 9 -3 0.8 0.11
 -7 -9 3 0.77 0.11
 -7 -9 3 0.74 0.07
 6 9 -3 0.74 0.09
 6 9 -3 0.64 0.11
 6 9 -3 0.65 0.1
 -6 -9 3 0.77 0.22
 -6 -9 3 0.71 0.07
 -6 -9 3 0.62 0.1
 -6 -9 3 0.68 0.07
 5 9 -3 0.15 0.08
 5 9 -3 0.18 0.08
 5 9 -3 0.09 0.06
 -5 -9 3 0.4 0.14
 -5 -9 3 0.23 0.05
 -5 -9 3 0.16 0.07
 -5 -9 3 0.27 0.17
 -5 -9 3 0.2 0.06
 4 9 -3 20.41 0.56
 4 9 -3 20.73 0.53
 4 9 -3 20.22 0.56
 -4 -9 3 19.97 0.78
 -4 -9 3 19.94 0.57
 -4 -9 3 20.77 0.76
 -4 -9 3 19.55 0.53
 -4 -9 3 20.64 0.63
 3 9 -3 0.69 0.06
 3 9 -3 0.62 0.07
 3 9 -3 0.63 0.08
 3 9 -3 0.52 0.07
 -3 -9 3 0.71 0.07
 -3 -9 3 0.84 0.19
 -3 -9 3 1 0.17
 -3 -9 3 0.76 0.1
 -3 -9 3 0.67 0.06
 2 9 -3 0.24 0.04
 2 9 -3 0.19 0.05
 2 9 -3 0.28 0.06
 2 9 -3 0.17 0.06
 -2 -9 3 0.33 0.08
 -2 -9 3 0.29 0.05
 -2 -9 3 0.23 0.06
 -2 -9 3 0.2 0.12
 -2 -9 3 0.3 0.14
 1 9 -3 0.02 0.05
 1 9 -3 0.08 0.14
 1 9 -3 -0.03 0.04
 1 9 -3 0.09 0.05
 1 9 -3 -0.06 0.04
 -1 -9 3 -0.03 0.04
 -1 -9 3 0.02 0.05
 -1 -9 3 -0.14 0.09
 -1 -9 3 0.13 0.18
 -1 -9 3 -0.09 0.05
 -1 -9 3 -0.02 0.07
 0 9 -3 0.61 0.06
 0 9 -3 0.56 0.06
 0 9 -3 0.36 0.22
 0 9 -3 0.62 0.06
 0 9 -3 0.47 0.16
 0 -9 3 0.59 0.1
 0 -9 3 0.64 0.08
 0 -9 3 0.79 0.16
 0 -9 3 0.62 0.06
 0 -9 3 0.7 0.08
 0 -9 3 0.17 0.19
 -1 9 -3 2.11 0.11
 -1 9 -3 2.01 0.11
 -1 9 -3 2.25 0.26
 -1 9 -3 2.1 0.12
 1 -9 3 2.13 0.13
 1 -9 3 2.07 0.23
 1 -9 3 2.26 0.13
 -2 9 -3 4.83 0.18
 -2 9 -3 4.36 0.18
 -2 9 -3 4.45 0.16
 -2 9 -3 4.58 0.35
 2 -9 3 4.85 0.19
 2 -9 3 4.66 0.19
 2 -9 3 4.82 0.32
 -3 9 -3 5.28 0.39
 -3 9 -3 4.72 0.2
 -3 9 -3 5.19 0.2
 3 -9 3 5.17 0.21
 3 -9 3 5.28 0.34
 3 -9 3 5.17 0.18
 3 -9 3 5.06 0.21
 -4 9 -3 0.02 0.19
 -4 9 -3 0.12 0.06
 -4 9 -3 0.11 0.07
 4 -9 3 0.13 0.07
 4 -9 3 0.12 0.06
 4 -9 3 0.13 0.07
 4 -9 3 0.03 0.13
 -5 9 -3 0.02 0.06
 -5 9 -3 -0.02 0.07
 -5 9 -3 -0.11 0.19
 5 -9 3 0.08 0.13
 5 -9 3 -0.14 0.06
 5 -9 3 -0.01 0.07
 5 -9 3 0.03 0.07
 5 -9 3 0.03 0.05
 -6 9 -3 0.43 0.26
 -6 9 -3 0.65 0.09
 -6 9 -3 0.66 0.09
 6 -9 3 0.67 0.08
 6 -9 3 0.76 0.09
 6 -9 3 0.8 0.1
 6 -9 3 0.69 0.09
 -7 9 -3 0.12 0.08
 -7 9 -3 0.08 0.06
 7 -9 3 0.24 0.08
 7 -9 3 0.13 0.07
 7 -9 3 0 0.08
 -8 9 -3 0.25 0.08
 -8 9 -3 0.31 0.09
 8 -9 3 0.41 0.1
 8 -9 3 0.34 0.1
 8 -9 3 0.36 0.08
 -9 9 -3 0.3 0.08
 -9 9 -3 0.34 0.1
 9 -9 3 0.21 0.11
 9 -9 3 0.02 0.1
 10 8 -3 2.62 0.19
 10 8 -3 2.38 0.19
 -10 -8 3 2.14 0.12
 9 8 -3 -0.02 0.1
 9 8 -3 0.02 0.1
 9 8 -3 -0.06 0.07
 9 8 -3 0.02 0.09
 -9 -8 3 -0.07 0.06
 -9 -8 3 0.02 0.05
 8 8 -3 -0.04 0.07
 8 8 -3 -0.07 0.08
 8 8 -3 -0.06 0.09
 8 8 -3 -0.12 0.09
 -8 -8 3 0.05 0.07
 -8 -8 3 0.02 0.04
 7 8 -3 -0.02 0.08
 7 8 -3 -0.05 0.06
 7 8 -3 0.11 0.08
 7 8 -3 0 0.07
 -7 -8 3 0.13 0.05
 -7 -8 3 0.02 0.06
 6 8 -3 1.17 0.11
 6 8 -3 0.95 0.1
 6 8 -3 1.08 0.1
 6 8 -3 1.15 0.1
 -6 -8 3 1.11 0.08
 -6 -8 3 1.28 0.22
 -6 -8 3 1.12 0.11
 -6 -8 3 1.13 0.09
 5 8 -3 0.18 0.06
 5 8 -3 0.14 0.06
 5 8 -3 0.13 0.07
 5 8 -3 0.19 0.07
 -5 -8 3 0.15 0.05
 -5 -8 3 0.12 0.14
 -5 -8 3 0.13 0.04
 -5 -8 3 0.21 0.12
 -5 -8 3 0.16 0.07
 4 8 -3 2.44 0.13
 4 8 -3 2.37 0.12
 4 8 -3 2.69 0.12
 4 8 -3 2.6 0.14
 4 8 -3 2.72 0.1
 -4 -8 3 2.21 0.24
 -4 -8 3 2.36 0.12
 -4 -8 3 2.5 0.15
 -4 -8 3 2.5 0.23
 -4 -8 3 2.26 0.1
 3 8 -3 10.74 0.33
 3 8 -3 11.39 0.73
 3 8 -3 11.64 0.33
 3 8 -3 11.44 0.33
 3 8 -3 11.36 0.31
 3 8 -3 11.05 0.31
 -3 -8 3 11.02 0.38
 -3 -8 3 11.52 0.49
 -3 -8 3 11.68 0.48
 -3 -8 3 11.03 0.34
 -3 -8 3 11.49 0.31
 2 8 -3 1.68 0.09
 2 8 -3 1.55 0.09
 2 8 -3 1.69 0.1
 2 8 -3 1.63 0.23
 2 8 -3 1.82 0.09
 2 8 -3 2.11 0.31
 2 8 -3 1.78 0.1
 2 8 -3 1.67 0.3
 -2 -8 3 1.76 0.13
 -2 -8 3 1.74 0.09
 -2 -8 3 1.51 0.3
 -2 -8 3 1.64 0.1
 -2 -8 3 1.57 0.1
 -2 -8 3 2.06 0.21
 -2 -8 3 1.89 0.29
 1 8 -3 0.79 0.07
 1 8 -3 0.75 0.17
 1 8 -3 0.66 0.05
 1 8 -3 0.59 0.27
 1 8 -3 0.8 0.06
 1 8 -3 0.55 0.24
 1 8 -3 0.75 0.07
 1 8 -3 0.58 0.06
 -1 -8 3 0.68 0.07
 -1 -8 3 0.58 0.07
 -1 -8 3 0.62 0.09
 -1 -8 3 0.35 0.21
 -1 -8 3 0.74 0.06
 -1 -8 3 0.77 0.21
 -1 -8 3 0.53 0.13
 0 8 -3 0.88 0.34
 0 8 -3 0.73 0.25
 0 8 -3 0.8 0.07
 0 8 -3 0.8 0.07
 0 8 -3 0.8 0.16
 0 8 -3 0.74 0.22
 0 8 -3 0.92 0.08
 0 -8 3 0.69 0.07
 0 -8 3 1.07 0.2
 0 -8 3 0.91 0.08
 0 -8 3 0.72 0.09
 0 -8 3 0.66 0.18
 0 -8 3 0.33 0.2
 0 -8 3 0.79 0.32
 0 -8 3 0.86 0.07
 0 -8 3 0.86 0.15
 -1 8 -3 0.26 0.05
 -1 8 -3 0.08 0.12
 -1 8 -3 0.04 0.19
 -1 8 -3 0.06 0.17
 -1 8 -3 0.16 0.04
 -1 8 -3 0.34 0.05
 1 -8 3 0.24 0.06
 1 -8 3 0.27 0.2
 1 -8 3 0 0.1
 1 -8 3 0.35 0.28
 1 -8 3 0.29 0.15
 1 -8 3 -0.04 0.14
 1 -8 3 0.12 0.05
 -2 8 -3 0.09 0.2
 -2 8 -3 0.77 0.26
 -2 8 -3 0.58 0.07
 -2 8 -3 0.64 0.17
 -2 8 -3 0.53 0.06
 2 -8 3 0.12 0.17
 2 -8 3 0.72 0.14
 2 -8 3 0.49 0.07
 2 -8 3 0.65 0.07
 -3 8 -3 11.42 0.54
 -3 8 -3 10.65 0.33
 -3 8 -3 10.01 0.34
 3 -8 3 11.16 0.31
 3 -8 3 11.07 0.33
 3 -8 3 10.55 0.29
 3 -8 3 9.87 0.61
 3 -8 3 10.43 0.34
 3 -8 3 9.93 0.46
 -4 8 -3 1.19 0.08
 -4 8 -3 1 0.09
 -4 8 -3 1.35 0.11
 -4 8 -3 1.32 0.23
 4 -8 3 1.32 0.19
 4 -8 3 1.31 0.11
 4 -8 3 1.3 0.11
 4 -8 3 1.02 0.09
 4 -8 3 0.99 0.08
 -5 8 -3 0.14 0.06
 -5 8 -3 0.35 0.21
 -5 8 -3 0.22 0.05
 -5 8 -3 0.14 0.07
 -5 8 -3 0.07 0.07
 5 -8 3 0.21 0.12
 5 -8 3 0.21 0.06
 5 -8 3 0.2 0.07
 5 -8 3 0.19 0.07
 5 -8 3 0.11 0.05
 -6 8 -3 2.13 0.33
 -6 8 -3 2.53 0.11
 -6 8 -3 2.41 0.14
 -6 8 -3 2.05 0.14
 -6 8 -3 2.31 0.17
 6 -8 3 2.12 0.14
 6 -8 3 2.44 0.26
 6 -8 3 2.14 0.12
 6 -8 3 2.19 0.13
 6 -8 3 2.58 0.16
 -7 8 -3 2.02 0.17
 -7 8 -3 1.82 0.15
 -7 8 -3 1.9 0.11
 7 -8 3 1.78 0.14
 7 -8 3 1.97 0.15
 7 -8 3 1.86 0.13
 -8 8 -3 0.37 0.12
 -8 8 -3 0.33 0.07
 -8 8 -3 0.3 0.09
 8 -8 3 0.35 0.09
 8 -8 3 0.11 0.09
 -9 8 -3 0.4 0.1
 -9 8 -3 0.26 0.13
 -9 8 -3 0.24 0.07
 9 -8 3 0.19 0.1
 9 -8 3 0.06 0.09
 -10 8 -3 0 0.08
 -10 8 -3 -0.01 0.07
 10 -8 3 -0.12 0.09
 10 -8 3 0 0.1
 10 7 -3 0.08 0.11
 10 7 -3 0.1 0.1
 10 7 -3 0.15 0.09
 -10 -7 3 0.05 0.05
 9 7 -3 0.12 0.1
 9 7 -3 0.13 0.07
 9 7 -3 -0.02 0.09
 9 7 -3 0.04 0.09
 -9 -7 3 0.04 0.04
 -9 -7 3 -0.03 0.07
 8 7 -3 0.15 0.08
 8 7 -3 0.11 0.09
 8 7 -3 0.24 0.07
 8 7 -3 0.19 0.09
 -8 -7 3 0.21 0.07
 -8 -7 3 0.24 0.05
 7 7 -3 2.35 0.16
 7 7 -3 2.71 0.16
 7 7 -3 2.6 0.14
 7 7 -3 2.5 0.15
 -7 -7 3 2.23 0.28
 -7 -7 3 2.46 0.1
 -7 -7 3 2.44 0.15
 6 7 -3 1.06 0.1
 6 7 -3 0.96 0.1
 6 7 -3 0.91 0.08
 6 7 -3 0.82 0.09
 -6 -7 3 0.83 0.09
 -6 -7 3 0.98 0.08
 -6 -7 3 0.94 0.07
 -6 -7 3 1.14 0.2
 5 7 -3 2.24 0.11
 5 7 -3 2.09 0.12
 5 7 -3 2.27 0.11
 5 7 -3 2.17 0.12
 5 7 -3 1.96 0.34
 5 7 -3 2.06 0.13
 -5 -7 3 2.02 0.09
 -5 -7 3 1.96 0.13
 -5 -7 3 2.25 0.24
 -5 -7 3 2.08 0.2
 -5 -7 3 2 0.1
 4 7 -3 5.93 0.18
 4 7 -3 5.93 0.19
 4 7 -3 6.2 0.48
 4 7 -3 6.16 0.2
 4 7 -3 5.88 0.19
 4 7 -3 6.27 0.21
 4 7 -3 5.77 0.19
 -4 -7 3 5.89 0.23
 -4 -7 3 5.9 0.2
 -4 -7 3 6.12 0.34
 -4 -7 3 5.91 0.18
 -4 -7 3 5.78 0.47
 -4 -7 3 6.15 0.31
 3 7 -3 1.67 0.27
 3 7 -3 1.85 0.09
 3 7 -3 1.9 0.1
 3 7 -3 2.04 0.08
 3 7 -3 1.93 0.09
 3 7 -3 2.58 0.33
 3 7 -3 1.87 0.1
 -3 -7 3 1.98 0.19
 -3 -7 3 2.51 0.32
 -3 -7 3 2 0.1
 -3 -7 3 1.92 0.12
 -3 -7 3 2.28 0.31
 -3 -7 3 1.96 0.08
 -3 -7 3 2.02 0.21
 2 7 -3 22.47 0.59
 2 7 -3 23.96 1.01
 2 7 -3 22.51 0.88
 2 7 -3 22.38 0.81
 2 7 -3 22.58 0.59
 2 7 -3 23.57 0.64
 2 7 -3 22.75 0.57
 2 7 -3 22.9 0.87
 2 7 -3 22.65 0.88
 2 7 -3 22.6 0.92
 2 7 -3 23.25 0.56
 -2 -7 3 22.73 0.76
 -2 -7 3 22.87 0.9
 -2 -7 3 23.09 0.67
 -2 -7 3 23.69 0.65
 -2 -7 3 22.49 0.63
 -2 -7 3 24.48 0.88
 -2 -7 3 22.34 0.58
 1 7 -3 0.1 0.03
 1 7 -3 -0.12 0.22
 1 7 -3 0.18 0.17
 1 7 -3 0.09 0.04
 1 7 -3 0.09 0.04
 1 7 -3 -0.17 0.18
 1 7 -3 0.13 0.17
 1 7 -3 0.15 0.14
 1 7 -3 0.08 0.1
 1 7 -3 0.07 0.04
 1 7 -3 0.17 0.15
 1 7 -3 0.05 0.04
 -1 -7 3 0.07 0.16
 -1 -7 3 0 0.04
 -1 -7 3 0.06 0.04
 -1 -7 3 0.1 0.22
 -1 -7 3 0.16 0.06
 -1 -7 3 0 0.2
 -1 -7 3 0.05 0.03
 -1 -7 3 0 0.09
 -1 -7 3 0.13 0.15
 0 7 -3 3.97 0.27
 0 7 -3 4.01 0.12
 0 7 -3 4.21 0.15
 0 7 -3 3.79 0.13
 0 7 -3 3.47 0.38
 0 7 -3 3.8 0.36
 0 7 -3 3.64 0.14
 0 7 -3 3.81 0.48
 0 7 -3 4.32 0.39
 0 7 -3 4.33 0.32
 0 7 -3 3.93 0.31
 0 7 -3 4.53 0.45
 0 -7 3 4.29 0.45
 0 -7 3 3.91 0.23
 0 -7 3 3.96 0.3
 0 -7 3 4.7 0.31
 0 -7 3 3.77 0.34
 0 -7 3 3.58 0.46
 0 -7 3 4.04 0.13
 0 -7 3 3.97 0.15
 0 -7 3 4.1 0.18
 0 -7 3 3.84 0.15
 -1 7 -3 11.34 0.74
 -1 7 -3 11.27 0.32
 -1 7 -3 12.11 0.6
 -1 7 -3 12.44 0.75
 -1 7 -3 11.23 0.33
 -1 7 -3 10.9 0.49
 -1 7 -3 10.58 0.3
 -1 7 -3 11.23 0.34
 -1 7 -3 10.26 0.52
 1 -7 3 10.87 0.48
 1 -7 3 11 0.33
 1 -7 3 11.65 0.58
 1 -7 3 11.22 0.3
 1 -7 3 11.53 0.83
 1 -7 3 11.89 0.72
 1 -7 3 11.04 0.36
 1 -7 3 10.77 0.44
 1 -7 3 11.26 0.34
 1 -7 3 10.83 0.52
 1 -7 3 11.84 0.73
 -2 7 -3 24.31 0.67
 -2 7 -3 24.37 0.91
 -2 7 -3 22.98 0.89
 -2 7 -3 23.98 1.16
 -2 7 -3 24.29 0.66
 -2 7 -3 23.19 0.69
 -2 7 -3 24.65 0.7
 2 -7 3 24.37 0.69
 2 -7 3 24.3 0.8
 2 -7 3 24.71 0.67
 2 -7 3 24.86 0.62
 2 -7 3 24.03 0.92
 2 -7 3 24.31 1.15
 2 -7 3 24.67 0.81
 -3 7 -3 14.04 0.44
 -3 7 -3 15 0.39
 -3 7 -3 15.66 0.72
 -3 7 -3 15.06 0.46
 -3 7 -3 13.81 0.62
 -3 7 -3 15.52 0.95
 -3 7 -3 15.17 0.42
 3 -7 3 15.19 0.56
 3 -7 3 15.44 0.96
 3 -7 3 14.11 0.44
 3 -7 3 14.62 0.38
 3 -7 3 14.79 0.71
 3 -7 3 15 0.43
 3 -7 3 14.97 0.4
 -4 7 -3 0.83 0.09
 -4 7 -3 0.64 0.05
 -4 7 -3 0.72 0.07
 -4 7 -3 0.64 0.07
 -4 7 -3 0.7 0.17
 4 -7 3 0.75 0.07
 4 -7 3 0.79 0.08
 4 -7 3 0.9 0.16
 4 -7 3 0.59 0.07
 4 -7 3 0.69 0.07
 4 -7 3 0.26 0.24
 4 -7 3 0.67 0.23
 -5 7 -3 2.98 0.32
 -5 7 -3 3.08 0.15
 -5 7 -3 3.29 0.17
 -5 7 -3 3.48 0.12
 -5 7 -3 3.03 0.15
 5 -7 3 3.15 0.14
 5 -7 3 3 0.25
 5 -7 3 3.32 0.13
 5 -7 3 3.3 0.15
 5 -7 3 3.46 0.15
 -6 7 -3 -0.01 0.07
 -6 7 -3 -0.01 0.06
 -6 7 -3 -0.01 0.04
 -6 7 -3 -0.1 0.18
 6 -7 3 0.04 0.06
 6 -7 3 0.09 0.11
 6 -7 3 -0.05 0.05
 6 -7 3 -0.05 0.04
 6 -7 3 0.02 0.05
 6 -7 3 0.06 0.06
 -7 7 -3 0.75 0.09
 -7 7 -3 0.96 0.27
 -7 7 -3 0.73 0.07
 -7 7 -3 1.03 0.12
 7 -7 3 0.78 0.08
 7 -7 3 1.04 0.1
 7 -7 3 0.82 0.08
 7 -7 3 0.68 0.09
 7 -7 3 0.86 0.1
 -8 7 -3 -0.13 0.07
 -8 7 -3 0.01 0.06
 -8 7 -3 0.12 0.09
 8 -7 3 0.01 0.08
 8 -7 3 0.07 0.07
 8 -7 3 -0.04 0.08
 -9 7 -3 -0.03 0.1
 -9 7 -3 0 0.06
 -9 7 -3 -0.05 0.08
 9 -7 3 -0.07 0.09
 9 -7 3 -0.06 0.07
 9 -7 3 0.01 0.08
 -10 7 -3 -0.02 0.08
 -10 7 -3 0.11 0.07
 10 -7 3 -0.03 0.08
 10 -7 3 0.07 0.1
 10 -7 3 -0.04 0.09
 11 6 -3 0.43 0.12
 11 6 -3 0.47 0.11
 11 6 -3 0.69 0.13
 -11 -6 3 0.56 0.06
 -11 -6 3 0.6 0.11
 10 6 -3 0.16 0.1
 10 6 -3 0.26 0.11
 10 6 -3 0.31 0.11
 -10 -6 3 0.35 0.06
 -10 -6 3 0.59 0.09
 9 6 -3 0.74 0.11
 9 6 -3 0.69 0.09
 9 6 -3 0.73 0.11
 9 6 -3 0.69 0.11
 -9 -6 3 0.77 0.1
 -9 -6 3 0.69 0.06
 8 6 -3 -0.01 0.06
 8 6 -3 0.22 0.08
 8 6 -3 0.07 0.07
 8 6 -3 0.17 0.08
 -8 -6 3 0.09 0.06
 -8 -6 3 0.23 0.14
 -8 -6 3 0.14 0.04
 7 6 -3 11.76 0.35
 7 6 -3 11.31 0.36
 7 6 -3 11.22 0.33
 7 6 -3 11.3 0.36
 -7 -6 3 11.3 0.53
 -7 -6 3 11.23 0.37
 -7 -6 3 11.32 0.31
 6 6 -3 0.79 0.07
 6 6 -3 0.77 0.08
 6 6 -3 0.63 0.08
 6 6 -3 0.73 0.07
 6 6 -3 0.75 0.09
 -6 -6 3 0.84 0.06
 -6 -6 3 0.73 0.16
 -6 -6 3 0.74 0.08
 -6 -6 3 0.77 0.07
 5 6 -3 0.21 0.06
 5 6 -3 0.2 0.05
 5 6 -3 0.15 0.05
 5 6 -3 0.18 0.05
 5 6 -3 0.25 0.05
 5 6 -3 0.57 0.19
 -5 -6 3 0.25 0.06
 -5 -6 3 0.3 0.1
 -5 -6 3 0.13 0.11
 -5 -6 3 0.2 0.03
 -5 -6 3 0.24 0.04
 4 6 -3 -0.02 0.04
 4 6 -3 -0.01 0.05
 4 6 -3 0.07 0.17
 4 6 -3 0.02 0.02
 4 6 -3 0.05 0.04
 4 6 -3 -0.02 0.16
 4 6 -3 0.02 0.04
 4 6 -3 0.05 0.04
 -4 -6 3 -0.11 0.16
 -4 -6 3 0.05 0.09
 -4 -6 3 0 0.08
 -4 -6 3 0.02 0.04
 -4 -6 3 -0.05 0.02
 -4 -6 3 0.09 0.17
 -4 -6 3 -0.2 0.17
 -4 -6 3 0.01 0.03
 -4 -6 3 -0.12 0.15
 3 6 -3 5.44 0.17
 3 6 -3 5.58 0.17
 3 6 -3 5.6 0.44
 3 6 -3 5.88 0.39
 3 6 -3 5.48 0.18
 3 6 -3 5.29 0.17
 3 6 -3 5.58 0.18
 3 6 -3 5.56 0.17
 3 6 -3 6.2 0.48
 -3 -6 3 5.69 0.39
 -3 -6 3 5.55 0.4
 -3 -6 3 5.95 0.44
 -3 -6 3 5.95 0.27
 -3 -6 3 5.91 0.18
 -3 -6 3 5.63 0.2
 -3 -6 3 5.61 0.3
 -3 -6 3 5.79 0.41
 -3 -6 3 5.59 0.16
 2 6 -3 1.29 0.07
 2 6 -3 1.23 0.25
 2 6 -3 1.36 0.08
 2 6 -3 1.04 0.23
 2 6 -3 1.68 0.27
 2 6 -3 1.24 0.16
 2 6 -3 1.57 0.19
 2 6 -3 1.41 0.25
 2 6 -3 1.45 0.07
 2 6 -3 1.41 0.23
 2 6 -3 1.25 0.21
 2 6 -3 1.4 0.07
 2 6 -3 1.44 0.07
 2 6 -3 1.43 0.23
 -2 -6 3 1.26 0.14
 -2 -6 3 1.41 0.1
 -2 -6 3 1.46 0.26
 -2 -6 3 1.63 0.28
 -2 -6 3 1.34 0.08
 -2 -6 3 1.22 0.06
 -2 -6 3 1.48 0.22
 -2 -6 3 1.17 0.15
 -2 -6 3 1.38 0.27
 -2 -6 3 1.61 0.26
 -2 -6 3 1.16 0.23
 -2 -6 3 1.17 0.2
 -2 -6 3 1.75 0.24
 -2 -6 3 1.33 0.08
 1 6 -3 1.17 0.25
 1 6 -3 1.6 0.24
 1 6 -3 1.29 0.2
 1 6 -3 0.96 0.23
 1 6 -3 1.39 0.26
 1 6 -3 1.28 0.06
 1 6 -3 1.07 0.18
 1 6 -3 1.57 0.19
 1 6 -3 1.06 0.19
 1 6 -3 1.18 0.06
 1 6 -3 1.04 0.06
 1 6 -3 1.18 0.07
 1 6 -3 0.65 0.21
 1 6 -3 1.18 0.15
 -1 -6 3 0.61 0.17
 -1 -6 3 1.26 0.1
 -1 -6 3 1.19 0.14
 -1 -6 3 0.97 0.21
 -1 -6 3 1.09 0.06
 -1 -6 3 1.13 0.07
 -1 -6 3 1.21 0.27
 -1 -6 3 1.14 0.07
 -1 -6 3 0.8 0.22
 -1 -6 3 1.04 0.15
 -1 -6 3 0.95 0.18
 -1 -6 3 1.3 0.25
 -1 -6 3 0.87 0.21
 -1 -6 3 1.51 0.26
 0 6 -3 4.51 0.36
 0 6 -3 3.52 0.15
 0 6 -3 3.35 0.37
 0 6 -3 3.86 0.13
 0 6 -3 3.71 0.41
 0 6 -3 4.3 0.28
 0 6 -3 3.92 0.32
 0 6 -3 3.38 0.23
 0 6 -3 3.94 0.12
 0 6 -3 3.82 0.31
 0 6 -3 3.65 0.13
 0 6 -3 3.54 0.4
 0 6 -3 3.79 0.41
 0 6 -3 3.63 0.28
 0 -6 3 3.84 0.36
 0 -6 3 3.78 0.14
 0 -6 3 3.57 0.21
 0 -6 3 3.84 0.29
 0 -6 3 3.82 0.12
 0 -6 3 4.2 0.43
 0 -6 3 3.64 0.13
 0 -6 3 3.98 0.16
 0 -6 3 4 0.26
 0 -6 3 2.9 0.35
 0 -6 3 3.53 0.29
 0 -6 3 3.44 0.42
 0 -6 3 3.69 0.36
 -1 6 -3 27.75 0.95
 -1 6 -3 26.09 0.99
 -1 6 -3 24.76 0.71
 -1 6 -3 26.7 1.08
 -1 6 -3 24.17 0.91
 -1 6 -3 26.66 0.87
 -1 6 -3 25.57 0.73
 -1 6 -3 25.9 0.72
 -1 6 -3 24.43 1.07
 -1 6 -3 24.85 0.83
 -1 6 -3 26.98 0.7
 -1 6 -3 27.92 1.11
 -1 6 -3 26.04 1.07
 1 -6 3 25.95 0.72
 1 -6 3 25.4 0.89
 1 -6 3 25.79 0.81
 1 -6 3 25.36 0.82
 1 -6 3 26.82 1.07
 1 -6 3 24.82 0.92
 1 -6 3 26.3 0.83
 1 -6 3 25.65 0.97
 1 -6 3 27.19 0.74
 1 -6 3 28.01 1.09
 1 -6 3 25.08 0.7
 1 -6 3 26.12 1.11
 1 -6 3 25.53 0.98
 1 -6 3 24.93 1.07
 -2 6 -3 22.98 0.87
 -2 6 -3 24.71 0.68
 -2 6 -3 24.84 0.86
 -2 6 -3 22.75 1.03
 -2 6 -3 25.01 1.06
 -2 6 -3 23.57 0.97
 -2 6 -3 23.57 0.78
 -2 6 -3 25.23 0.61
 -2 6 -3 23.12 0.94
 -2 6 -3 23.59 0.69
 -2 6 -3 25.23 1.07
 -2 6 -3 24.98 1.09
 -2 6 -3 23.72 0.65
 2 -6 3 24 1.07
 2 -6 3 23.52 0.77
 2 -6 3 24.38 1.06
 2 -6 3 24.92 1.05
 2 -6 3 23.96 0.88
 2 -6 3 24.12 0.68
 2 -6 3 24.94 0.61
 2 -6 3 24.68 0.66
 2 -6 3 23.94 0.93
 2 -6 3 24.53 0.96
 2 -6 3 23.85 0.77
 -3 6 -3 4.26 0.17
 -3 6 -3 4.02 0.49
 -3 6 -3 3.85 0.47
 -3 6 -3 4.26 0.15
 -3 6 -3 4.17 0.13
 -3 6 -3 4.58 0.36
 -3 6 -3 4.23 0.16
 -3 6 -3 4.24 0.28
 3 -6 3 4.41 0.16
 3 -6 3 4.08 0.46
 3 -6 3 3.94 0.26
 3 -6 3 4.08 0.4
 3 -6 3 4.31 0.14
 3 -6 3 4.09 0.41
 3 -6 3 4.45 0.25
 3 -6 3 4.26 0.16
 3 -6 3 3.48 0.34
 3 -6 3 4.06 0.14
 3 -6 3 3.94 0.46
 3 -6 3 3.63 0.27
 -4 6 -3 10.02 0.3
 -4 6 -3 9.7 0.33
 -4 6 -3 10.34 0.32
 -4 6 -3 10.18 0.73
 -4 6 -3 10.18 0.49
 -4 6 -3 10.51 0.57
 -4 6 -3 10.43 0.28
 4 -6 3 9.67 0.59
 4 -6 3 9.78 0.27
 4 -6 3 10.12 0.31
 4 -6 3 10.73 0.43
 4 -6 3 10.74 0.62
 4 -6 3 10.19 0.72
 4 -6 3 9.9 0.56
 4 -6 3 10 0.29
 4 -6 3 10.14 0.28
 4 -6 3 10.4 0.31
 4 -6 3 10.38 0.27
 -5 6 -3 4.94 0.16
 -5 6 -3 5.49 0.36
 -5 6 -3 5.06 0.19
 -5 6 -3 5.13 0.18
 -5 6 -3 4.84 0.21
 5 -6 3 4.82 0.18
 5 -6 3 4.8 0.18
 5 -6 3 4.86 0.48
 5 -6 3 4.96 0.28
 5 -6 3 4.91 0.16
 5 -6 3 4.97 0.17
 5 -6 3 4.92 0.16
 5 -6 3 4.92 0.52
 -6 6 -3 2.42 0.12
 -6 6 -3 2.35 0.1
 -6 6 -3 2.28 0.16
 -6 6 -3 2.3 0.29
 6 -6 3 2.38 0.12
 6 -6 3 2.63 0.13
 6 -6 3 2.26 0.11
 6 -6 3 2.58 0.11
 6 -6 3 2.28 0.14
 -7 6 -3 0.19 0.2
 -7 6 -3 0.26 0.05
 -7 6 -3 0.25 0.06
 -7 6 -3 0.21 0.09
 7 -6 3 0.24 0.05
 7 -6 3 0.14 0.07
 7 -6 3 0.2 0.06
 7 -6 3 0.26 0.06
 7 -6 3 0.27 0.07
 -8 6 -3 0.62 0.11
 -8 6 -3 0.58 0.07
 -8 6 -3 0.68 0.08
 -8 6 -3 0.14 0.23
 8 -6 3 0.73 0.09
 8 -6 3 0.73 0.1
 8 -6 3 0.49 0.08
 -9 6 -3 0.09 0.06
 -9 6 -3 0.04 0.07
 -9 6 -3 -0.07 0.09
 9 -6 3 0.1 0.08
 9 -6 3 0.12 0.09
 9 -6 3 0.08 0.07
 -10 6 -3 0.81 0.09
 -10 6 -3 0.83 0.1
 -10 6 -3 0.81 0.13
 10 -6 3 0.76 0.11
 10 -6 3 0.78 0.13
 10 -6 3 0.76 0.11
 -11 6 -3 0.17 0.07
 11 -6 3 0.08 0.09
 11 -6 3 0.14 0.1
 11 -6 3 0.13 0.11
 11 5 -3 2.65 0.19
 11 5 -3 2.72 0.19
 11 5 -3 2.65 0.21
 -11 -5 3 2.49 0.17
 -11 -5 3 2.62 0.12
 10 5 -3 1.15 0.13
 10 5 -3 1.25 0.13
 10 5 -3 1.12 0.14
 -10 -5 3 1.17 0.13
 -10 -5 3 1.38 0.12
 -10 -5 3 1.11 0.08
 9 5 -3 1.03 0.12
 9 5 -3 1.05 0.09
 9 5 -3 1.17 0.13
 9 5 -3 1.02 0.11
 -9 -5 3 1.02 0.07
 -9 -5 3 1.16 0.11
 8 5 -3 7.37 0.24
 8 5 -3 7.28 0.27
 8 5 -3 6.98 0.25
 8 5 -3 7.55 0.27
 -8 -5 3 7.33 0.43
 -8 -5 3 7.47 0.26
 -8 -5 3 7.19 0.21
 7 5 -3 1.42 0.11
 7 5 -3 1.63 0.12
 7 5 -3 1.65 0.12
 7 5 -3 1.52 0.1
 7 5 -3 1.56 0.1
 -7 -5 3 1.82 0.22
 -7 -5 3 1.61 0.11
 -7 -5 3 1.51 0.07
 6 5 -3 2.46 0.13
 6 5 -3 2.51 0.13
 6 5 -3 2.47 0.11
 6 5 -3 2.51 0.13
 6 5 -3 2.51 0.11
 -6 -5 3 2.54 0.1
 -6 -5 3 2.25 0.23
 -6 -5 3 2.33 0.12
 -6 -5 3 2.45 0.08
 5 5 -3 19.42 0.5
 5 5 -3 21.26 0.94
 5 5 -3 19.63 0.53
 5 5 -3 19.91 0.51
 5 5 -3 19.97 0.77
 5 5 -3 19.18 0.53
 5 5 -3 19.86 0.5
 -5 -5 3 19.58 0.53
 -5 -5 3 18.99 0.49
 -5 -5 3 18.83 0.56
 -5 -5 3 20.43 0.64
 -5 -5 3 20.25 0.87
 -5 -5 3 19.76 0.85
 -5 -5 3 19.84 0.69
 4 5 -3 8.47 0.25
 4 5 -3 7.83 0.48
 4 5 -3 8.21 0.53
 4 5 -3 8.39 0.24
 4 5 -3 8.13 0.23
 4 5 -3 8.31 0.23
 4 5 -3 8.53 0.45
 4 5 -3 8.28 0.24
 4 5 -3 8.1 0.25
 -4 -5 3 8.29 0.33
 -4 -5 3 9.38 0.49
 -4 -5 3 9.24 0.51
 -4 -5 3 8.32 0.27
 -4 -5 3 8.23 0.46
 -4 -5 3 8.35 0.22
 -4 -5 3 8.65 0.24
 -4 -5 3 8.61 0.49
 -4 -5 3 8.99 0.51
 -4 -5 3 8.12 0.37
 -4 -5 3 8.9 0.45
 3 5 -3 14.14 0.62
 3 5 -3 12.57 0.63
 3 5 -3 13.83 0.62
 3 5 -3 12.93 0.35
 3 5 -3 12.13 0.6
 3 5 -3 13.2 0.44
 3 5 -3 12.8 0.33
 3 5 -3 12.27 0.46
 3 5 -3 12.59 0.61
 3 5 -3 12.5 0.33
 3 5 -3 13.07 0.35
 3 5 -3 12.21 0.53
 -3 -5 3 13.3 0.56
 -3 -5 3 12.82 0.43
 -3 -5 3 13.28 0.58
 -3 -5 3 12.69 0.58
 -3 -5 3 12.21 0.6
 -3 -5 3 13.09 0.6
 -3 -5 3 12.35 0.59
 -3 -5 3 13.02 0.58
 -3 -5 3 12.51 0.47
 -3 -5 3 12.39 0.33
 -3 -5 3 12.41 0.44
 -3 -5 3 13.15 0.36
 -3 -5 3 14.04 0.61
 -3 -5 3 12.2 0.38
 2 5 -3 29.42 1.02
 2 5 -3 28.04 0.67
 2 5 -3 27.66 0.89
 2 5 -3 28.19 1.01
 2 5 -3 28.83 0.76
 2 5 -3 27.87 0.99
 2 5 -3 27.71 0.68
 2 5 -3 28.53 0.9
 2 5 -3 28.62 0.7
 2 5 -3 28.05 1.03
 2 5 -3 27.46 0.66
 2 5 -3 28.18 1.01
 2 5 -3 26.6 0.85
 2 5 -3 28.21 0.7
 -2 -5 3 28.32 0.81
 -2 -5 3 25.97 0.99
 -2 -5 3 27.79 1.01
 -2 -5 3 27.3 0.95
 -2 -5 3 27.98 0.96
 -2 -5 3 27.33 0.92
 -2 -5 3 25.84 1
 -2 -5 3 27.45 0.74
 -2 -5 3 27.51 0.77
 -2 -5 3 26.81 0.99
 -2 -5 3 27.47 0.92
 -2 -5 3 28.2 0.69
 -2 -5 3 25.86 0.82
 1 5 -3 21.15 0.82
 1 5 -3 20.74 0.84
 1 5 -3 20.93 0.51
 1 5 -3 21.37 0.51
 1 5 -3 19.6 0.7
 1 5 -3 21.26 0.56
 1 5 -3 19.09 0.73
 1 5 -3 20.66 0.48
 1 5 -3 19.8 0.71
 1 5 -3 20.84 0.64
 1 5 -3 19.8 0.81
 1 5 -3 19.75 0.74
 1 5 -3 20.49 0.83
 1 5 -3 20.28 0.75
 -1 -5 3 20.16 0.69
 -1 -5 3 19.93 0.83
 -1 -5 3 19.41 0.72
 -1 -5 3 19.69 0.55
 -1 -5 3 20 0.51
 -1 -5 3 18.96 0.63
 -1 -5 3 21.65 0.75
 -1 -5 3 20.03 0.77
 -1 -5 3 19.49 0.73
 -1 -5 3 20.43 0.83
 -1 -5 3 20.89 0.65
 -1 -5 3 20.27 0.82
 -1 -5 3 19.27 0.8
 -1 -5 3 20.4 0.58
 0 5 -3 7.9 0.4
 0 5 -3 7.81 0.24
 0 5 -3 8.27 0.36
 0 5 -3 7.85 0.47
 0 5 -3 7.72 0.27
 0 5 -3 8.5 0.49
 0 5 -3 7.7 0.43
 0 5 -3 7.92 0.37
 0 5 -3 9.64 0.52
 0 5 -3 7.75 0.23
 0 5 -3 8.06 0.21
 0 5 -3 8.4 0.48
 0 5 -3 7.51 0.34
 0 -5 3 7.68 0.48
 0 -5 3 8.15 0.26
 0 -5 3 7.93 0.37
 0 -5 3 7.83 0.24
 0 -5 3 8.03 0.42
 0 -5 3 7.85 0.39
 0 -5 3 7.78 0.44
 0 -5 3 7.95 0.23
 0 -5 3 7.64 0.34
 0 -5 3 7.78 0.3
 0 -5 3 7.74 0.49
 0 -5 3 7.86 0.48
 0 -5 3 8.58 0.38
 0 -5 3 8.12 0.5
 -1 5 -3 4.18 0.22
 -1 5 -3 3.86 0.38
 -1 5 -3 3.89 0.13
 -1 5 -3 4.23 0.24
 -1 5 -3 4.15 0.24
 -1 5 -3 4.35 0.39
 -1 5 -3 4.29 0.36
 -1 5 -3 4.43 0.27
 -1 5 -3 4.3 0.14
 -1 5 -3 4.02 0.15
 -1 5 -3 4.18 0.37
 -1 5 -3 3.96 0.3
 -1 5 -3 4.3 0.37
 1 -5 3 3.99 0.14
 1 -5 3 3.7 0.21
 1 -5 3 4.37 0.43
 1 -5 3 4.16 0.14
 1 -5 3 4.01 0.28
 1 -5 3 4.41 0.34
 1 -5 3 3.92 0.22
 1 -5 3 3.82 0.26
 1 -5 3 4.24 0.16
 1 -5 3 3.73 0.31
 1 -5 3 4.08 0.22
 1 -5 3 4.35 0.26
 1 -5 3 4.42 0.37
 1 -5 3 4.32 0.37
 1 -5 3 4.1 0.37
 -2 5 -3 40.08 1.33
 -2 5 -3 42.92 1.46
 -2 5 -3 40.13 1.41
 -2 5 -3 39.18 1.36
 -2 5 -3 40.27 1.08
 -2 5 -3 43.67 1.12
 -2 5 -3 41.93 1.43
 -2 5 -3 40.21 1.24
 -2 5 -3 39.96 1.28
 -2 5 -3 41.12 1.41
 -2 5 -3 41.5 1.15
 -2 5 -3 40.81 1.12
 2 -5 3 41.1 1.12
 2 -5 3 40.03 1.19
 2 -5 3 41.69 0.96
 2 -5 3 40.11 1.12
 2 -5 3 41.05 1.14
 2 -5 3 41.5 1.32
 2 -5 3 39.86 1.3
 2 -5 3 41 1.42
 2 -5 3 40.89 1.15
 2 -5 3 40.79 1.08
 2 -5 3 39.19 1.42
 2 -5 3 43.66 1.44
 2 -5 3 40.11 1.45
 2 -5 3 43.02 1.3
 -3 5 -3 4.51 0.46
 -3 5 -3 4.74 0.35
 -3 5 -3 4.57 0.18
 -3 5 -3 4.77 0.43
 -3 5 -3 4.87 0.44
 -3 5 -3 4.7 0.29
 -3 5 -3 4.77 0.45
 -3 5 -3 4.72 0.16
 -3 5 -3 5.11 0.14
 -3 5 -3 4.3 0.43
 -3 5 -3 5.78 0.41
 -3 5 -3 4.9 0.24
 -3 5 -3 5.13 0.17
 3 -5 3 4.81 0.14
 3 -5 3 5.22 0.35
 3 -5 3 5.16 0.26
 3 -5 3 4.35 0.44
 3 -5 3 5.17 0.4
 3 -5 3 4.87 0.17
 3 -5 3 5.45 0.37
 3 -5 3 4.79 0.15
 3 -5 3 4.34 0.45
 3 -5 3 5.04 0.17
 3 -5 3 4.87 0.16
 3 -5 3 5.15 0.36
 3 -5 3 4.32 0.44
 3 -5 3 5.08 0.49
 3 -5 3 4.94 0.25
 3 -5 3 4.59 0.25
 -4 5 -3 0.32 0.22
 -4 5 -3 0.35 0.16
 -4 5 -3 0.44 0.13
 -4 5 -3 0.42 0.05
 -4 5 -3 0.09 0.22
 -4 5 -3 0.41 0.06
 -4 5 -3 0.34 0.04
 -4 5 -3 0.31 0.05
 4 -5 3 0.26 0.24
 4 -5 3 0.41 0.04
 4 -5 3 0.36 0.04
 4 -5 3 0.54 0.25
 4 -5 3 0.37 0.05
 4 -5 3 0.45 0.16
 4 -5 3 0.11 0.17
 4 -5 3 0.36 0.1
 4 -5 3 0.29 0.17
 4 -5 3 0.36 0.05
 4 -5 3 0.37 0.05
 4 -5 3 0.25 0.15
 -5 5 -3 2.05 0.23
 -5 5 -3 1.86 0.1
 -5 5 -3 1.87 0.08
 -5 5 -3 1.68 0.28
 -5 5 -3 1.97 0.12
 5 -5 3 1.91 0.1
 5 -5 3 2.46 0.33
 5 -5 3 1.93 0.18
 5 -5 3 1.93 0.1
 5 -5 3 2 0.09
 5 -5 3 1.75 0.32
 5 -5 3 1.82 0.09
 5 -5 3 1.77 0.11
 -6 5 -3 1.98 0.11
 -6 5 -3 1.9 0.09
 -6 5 -3 1.93 0.25
 -6 5 -3 2.06 0.13
 6 -5 3 1.7 0.36
 6 -5 3 1.9 0.1
 6 -5 3 2.01 0.1
 6 -5 3 1.95 0.1
 6 -5 3 1.79 0.12
 6 -5 3 1.97 0.11
 -7 5 -3 2.37 0.15
 -7 5 -3 2.47 0.3
 -7 5 -3 2.17 0.12
 -7 5 -3 2.47 0.1
 7 -5 3 2.36 0.12
 7 -5 3 2.43 0.14
 7 -5 3 2.47 0.13
 7 -5 3 2.37 0.11
 -8 5 -3 0.02 0.05
 -8 5 -3 -0.04 0.08
 -8 5 -3 0.07 0.2
 -8 5 -3 0.02 0.06
 8 -5 3 -0.03 0.06
 8 -5 3 0.06 0.06
 8 -5 3 -0.06 0.07
 -9 5 -3 0.03 0.06
 -9 5 -3 -0.06 0.05
 -9 5 -3 -0.03 0.09
 9 -5 3 -0.01 0.07
 9 -5 3 0.02 0.07
 9 -5 3 -0.09 0.08
 -10 5 -3 0 0.07
 -10 5 -3 0.11 0.06
 -10 5 -3 0.09 0.1
 10 -5 3 -0.01 0.08
 10 -5 3 0.03 0.09
 10 -5 3 -0.01 0.09
 -11 5 -3 0.1 0.07
 11 -5 3 -0.09 0.1
 11 -5 3 0.08 0.09
 11 -5 3 -0.04 0.08
 11 4 -3 5.65 0.25
 11 4 -3 5.43 0.25
 11 4 -3 4.78 0.23
 -11 -4 3 5.13 0.24
 -11 -4 3 4.97 0.17
 10 4 -3 0.58 0.11
 10 4 -3 0.54 0.1
 10 4 -3 0.74 0.11
 -10 -4 3 0.44 0.06
 -10 -4 3 0.57 0.11
 -10 -4 3 0.64 0.09
 9 4 -3 0.37 0.09
 9 4 -3 0.31 0.06
 9 4 -3 0.25 0.08
 9 4 -3 0.36 0.09
 -9 -4 3 0.4 0.07
 -9 -4 3 0.3 0.17
 -9 -4 3 0.31 0.05
 8 4 -3 4.32 0.19
 8 4 -3 3.99 0.18
 8 4 -3 4.09 0.16
 8 4 -3 3.85 0.18
 -8 -4 3 4.06 0.32
 -8 -4 3 4.02 0.17
 7 4 -3 6.69 0.23
 7 4 -3 6.52 0.24
 7 4 -3 6.93 0.21
 7 4 -3 6.75 0.21
 7 4 -3 6.81 0.23
 -7 -4 3 6.85 0.19
 -7 -4 3 7.1 0.38
 -7 -4 3 6.94 0.24
 6 4 -3 0.15 0.04
 6 4 -3 0.23 0.05
 6 4 -3 0.27 0.2
 6 4 -3 0.16 0.05
 6 4 -3 0.16 0.04
 6 4 -3 0.23 0.06
 -6 -4 3 0.2 0.2
 -6 -4 3 0.16 0.05
 -6 -4 3 0.23 0.03
 -6 -4 3 0.16 0.1
 5 4 -3 5.87 0.48
 5 4 -3 6.36 0.17
 5 4 -3 6.18 0.2
 5 4 -3 6.11 0.2
 5 4 -3 6.21 0.2
 5 4 -3 6.76 0.4
 5 4 -3 6.59 0.37
 5 4 -3 6.24 0.18
 5 4 -3 6.19 0.18
 -5 -4 3 6 0.45
 -5 -4 3 6.71 0.36
 -5 -4 3 6.13 0.35
 -5 -4 3 6.02 0.2
 -5 -4 3 6.2 0.26
 -5 -4 3 6.25 0.45
 -5 -4 3 6.22 0.31
 -5 -4 3 6.23 0.41
 -5 -4 3 6.1 0.19
 4 4 -3 10.21 0.27
 4 4 -3 10.31 0.49
 4 4 -3 9.5 0.55
 4 4 -3 10.35 0.29
 4 4 -3 10.21 0.29
 4 4 -3 10.16 0.51
 4 4 -3 11.02 0.47
 4 4 -3 10.46 0.5
 4 4 -3 9.9 0.5
 4 4 -3 10.15 0.27
 4 4 -3 10.52 0.29
 4 4 -3 10.55 0.28
 -4 -4 3 9.95 0.47
 -4 -4 3 10.31 0.35
 -4 -4 3 11.17 0.55
 -4 -4 3 9.95 0.4
 -4 -4 3 10.81 0.54
 -4 -4 3 10.02 0.47
 -4 -4 3 10.13 0.46
 -4 -4 3 11.19 0.49
 -4 -4 3 10.25 0.34
 -4 -4 3 11.11 0.39
 -4 -4 3 9.91 0.46
 -4 -4 3 10.81 0.29
 -4 -4 3 10.7 0.27
 -4 -4 3 10.65 0.48
 -4 -4 3 10.41 0.36
 -4 -4 3 10.01 0.31
 3 4 -3 1.82 0.08
 3 4 -3 1.91 0.25
 3 4 -3 1.76 0.15
 3 4 -3 1.91 0.08
 3 4 -3 1.8 0.08
 3 4 -3 2.11 0.25
 3 4 -3 1.81 0.07
 3 4 -3 1.97 0.21
 3 4 -3 1.9 0.07
 3 4 -3 1.68 0.14
 3 4 -3 2.29 0.24
 3 4 -3 1.88 0.08
 3 4 -3 1.77 0.22
 3 4 -3 1.59 0.21
 -3 -4 3 1.61 0.21
 -3 -4 3 1.99 0.22
 -3 -4 3 1.68 0.07
 -3 -4 3 2.1 0.25
 -3 -4 3 1.8 0.06
 -3 -4 3 1.77 0.09
 -3 -4 3 1.68 0.2
 -3 -4 3 1.95 0.15
 -3 -4 3 2.06 0.13
 -3 -4 3 1.8 0.23
 -3 -4 3 1.16 0.18
 -3 -4 3 1.72 0.22
 -3 -4 3 2.18 0.23
 -3 -4 3 1.97 0.13
 2 4 -3 0.07 0.1
 2 4 -3 0.2 0.12
 2 4 -3 0.06 0.1
 2 4 -3 0.22 0.03
 2 4 -3 0.27 0.09
 2 4 -3 0.06 0.1
 2 4 -3 0.15 0.03
 2 4 -3 0.08 0.1
 2 4 -3 0.23 0.03
 2 4 -3 0.15 0.03
 2 4 -3 0.16 0.1
 2 4 -3 0.19 0.1
 2 4 -3 0.18 0.03
 -2 -4 3 0.17 0.12
 -2 -4 3 0.1 0.11
 -2 -4 3 0.14 0.03
 -2 -4 3 0.1 0.06
 -2 -4 3 0.1 0.11
 -2 -4 3 0.18 0.06
 -2 -4 3 0.19 0.02
 -2 -4 3 0.25 0.11
 -2 -4 3 0.06 0.09
 -2 -4 3 0 0.1
 -2 -4 3 0.18 0.1
 -2 -4 3 0.07 0.05
 -2 -4 3 0.07 0.09
 -2 -4 3 0.11 0.1
 -2 -4 3 0.18 0.03
 1 4 -3 10.84 0.51
 1 4 -3 10.06 0.41
 1 4 -3 10.42 0.44
 1 4 -3 10.02 0.35
 1 4 -3 10.45 0.44
 1 4 -3 10.6 0.5
 1 4 -3 9.96 0.43
 1 4 -3 9.73 0.4
 1 4 -3 10.67 0.27
 1 4 -3 10.07 0.41
 1 4 -3 9.51 0.48
 1 4 -3 10.74 0.49
 -1 -4 3 9.35 0.48
 -1 -4 3 9.7 0.48
 -1 -4 3 10.11 0.5
 -1 -4 3 10.23 0.44
 -1 -4 3 9.57 0.45
 -1 -4 3 10.01 0.42
 -1 -4 3 10.54 0.36
 -1 -4 3 10.23 0.3
 -1 -4 3 10.42 0.48
 -1 -4 3 9.23 0.34
 -1 -4 3 10.04 0.41
 -1 -4 3 10.23 0.44
 -1 -4 3 10.36 0.41
 0 4 -3 0.41 0.1
 0 4 -3 0.27 0.12
 0 4 -3 0.15 0.11
 0 4 -3 0.29 0.06
 0 4 -3 0.36 0.05
 0 4 -3 0.17 0.12
 0 4 -3 0.29 0.13
 0 4 -3 0.23 0.07
 0 4 -3 0.19 0.13
 0 4 -3 0.15 0.08
 0 4 -3 0.37 0.1
 0 4 -3 0.43 0.11
 0 -4 3 0.23 0.12
 0 -4 3 0.24 0.12
 0 -4 3 0.27 0.11
 0 -4 3 0.14 0.07
 0 -4 3 0.3 0.09
 0 -4 3 0.24 0.04
 0 -4 3 0.33 0.14
 0 -4 3 0.21 0.09
 0 -4 3 0.36 0.11
 0 -4 3 0.26 0.06
 0 -4 3 0.09 0.08
 0 -4 3 0.14 0.11
 -1 4 -3 96.68 2.74
 -1 4 -3 96.26 3.04
 -1 4 -3 99.51 2.6
 -1 4 -3 97.83 2.56
 -1 4 -3 95.35 2.74
 -1 4 -3 97.06 2.69
 -1 4 -3 95.49 2.58
 -1 4 -3 97.53 2.74
 -1 4 -3 97.86 2.56
 -1 4 -3 97.56 2.52
 -1 4 -3 99.23 2.76
 -1 4 -3 96.1 2.51
 1 -4 3 94.67 2.71
 1 -4 3 96.84 2.76
 1 -4 3 98.27 2.44
 1 -4 3 95.63 2.55
 1 -4 3 95.44 2.53
 1 -4 3 93.59 2.63
 1 -4 3 94.25 2.74
 1 -4 3 95.99 2.73
 1 -4 3 96.15 2.7
 1 -4 3 98 2.57
 1 -4 3 97.34 2.49
 1 -4 3 95.34 2.73
 1 -4 3 95.64 2.58
 -2 4 -3 10.41 0.54
 -2 4 -3 10.8 0.51
 -2 4 -3 10.4 0.54
 -2 4 -3 10.59 0.31
 -2 4 -3 10.4 0.47
 -2 4 -3 10.47 0.45
 -2 4 -3 10.29 0.29
 -2 4 -3 10.93 0.57
 -2 4 -3 11.24 0.27
 -2 4 -3 10.4 0.35
 -2 4 -3 10.14 0.55
 -2 4 -3 10.38 0.42
 2 -4 3 10.58 0.38
 2 -4 3 10.15 0.54
 2 -4 3 11.27 0.57
 2 -4 3 10.37 0.36
 2 -4 3 10.03 0.37
 2 -4 3 10.24 0.48
 2 -4 3 10.7 0.31
 2 -4 3 10.21 0.46
 2 -4 3 10.74 0.27
 2 -4 3 11.8 0.53
 2 -4 3 10.15 0.54
 2 -4 3 10.36 0.47
 2 -4 3 11.59 0.56
 -3 4 -3 1.25 0.24
 -3 4 -3 1.56 0.2
 -3 4 -3 1.15 0.23
 -3 4 -3 2.02 0.26
 -3 4 -3 2.24 0.28
 -3 4 -3 1.4 0.24
 -3 4 -3 1.75 0.17
 -3 4 -3 1.54 0.09
 -3 4 -3 1.93 0.13
 -3 4 -3 1.71 0.08
 -3 4 -3 1.68 0.06
 -3 4 -3 1.93 0.24
 3 -4 3 1.68 0.07
 3 -4 3 1.85 0.29
 3 -4 3 1.82 0.07
 3 -4 3 1.7 0.22
 3 -4 3 1.75 0.14
 3 -4 3 1.78 0.22
 3 -4 3 1.58 0.08
 3 -4 3 1.66 0.25
 3 -4 3 1.95 0.28
 3 -4 3 1.76 0.15
 3 -4 3 2.1 0.23
 3 -4 3 1.71 0.08
 3 -4 3 1.96 0.15
 3 -4 3 1.46 0.21
 3 -4 3 1.21 0.23
 -4 4 -3 3.44 0.24
 -4 4 -3 3.14 0.36
 -4 4 -3 3.24 0.14
 -4 4 -3 3.33 0.31
 -4 4 -3 3.28 0.37
 -4 4 -3 3.06 0.35
 -4 4 -3 3.04 0.35
 -4 4 -3 3.2 0.19
 -4 4 -3 3.6 0.13
 -4 4 -3 3.62 0.33
 -4 4 -3 3.38 0.1
 -4 4 -3 3.29 0.12
 -4 4 -3 3.72 0.39
 4 -4 3 3.57 0.39
 4 -4 3 3.35 0.29
 4 -4 3 3.49 0.38
 4 -4 3 3.81 0.36
 4 -4 3 3.08 0.35
 4 -4 3 3.81 0.29
 4 -4 3 3.6 0.39
 4 -4 3 3.26 0.12
 4 -4 3 3.27 0.12
 4 -4 3 3.44 0.2
 4 -4 3 3.44 0.11
 4 -4 3 3.77 0.32
 4 -4 3 3.42 0.11
 4 -4 3 3.8 0.19
 4 -4 3 3.39 0.12
 -5 4 -3 8.18 0.55
 -5 4 -3 7.83 0.49
 -5 4 -3 7.45 0.26
 -5 4 -3 7.77 0.21
 -5 4 -3 7.71 0.24
 -5 4 -3 8.17 0.41
 5 -4 3 7.87 0.22
 5 -4 3 7.89 0.23
 5 -4 3 7.69 0.24
 5 -4 3 8.02 0.54
 5 -4 3 8.43 0.24
 5 -4 3 7.98 0.23
 5 -4 3 7.96 0.49
 -6 4 -3 0.68 0.05
 -6 4 -3 0.38 0.07
 -6 4 -3 0.68 0.18
 -6 4 -3 0.55 0.05
 -6 4 -3 0.8 0.24
 6 -4 3 0.64 0.06
 6 -4 3 0.5 0.06
 6 -4 3 0.5 0.22
 6 -4 3 0.74 0.25
 6 -4 3 0.64 0.05
 6 -4 3 0.52 0.07
 6 -4 3 0.56 0.07
 -7 4 -3 0.55 0.06
 -7 4 -3 0.67 0.2
 -7 4 -3 0.51 0.08
 -7 4 -3 0.57 0.05
 7 -4 3 0.58 0.06
 7 -4 3 0.62 0.07
 7 -4 3 0.49 0.08
 7 -4 3 0.65 0.07
 7 -4 3 0.63 0.08
 -8 4 -3 1.61 0.09
 -8 4 -3 1.65 0.1
 -8 4 -3 1.48 0.28
 -8 4 -3 1.58 0.14
 8 -4 3 1.68 0.11
 8 -4 3 1.48 0.12
 8 -4 3 1.52 0.12
 -9 4 -3 0.26 0.06
 -9 4 -3 0.18 0.05
 -9 4 -3 0.31 0.09
 9 -4 3 0.25 0.09
 9 -4 3 0.23 0.08
 9 -4 3 0.18 0.07
 -10 4 -3 6.99 0.29
 -10 4 -3 6.09 0.21
 10 -4 3 7.08 0.28
 10 -4 3 6.21 0.24
 10 -4 3 6.71 0.25
 -11 4 -3 2.81 0.14
 11 -4 3 2.71 0.17
 11 -4 3 2.75 0.17
 11 -4 3 3.06 0.2
 11 3 -3 5.01 0.24
 11 3 -3 5.05 0.23
 11 3 -3 5.03 0.24
 -11 -3 3 4.82 0.23
 -11 -3 3 4.97 0.17
 10 3 -3 6.84 0.27
 10 3 -3 7.02 0.28
 10 3 -3 7.14 0.27
 -10 -3 3 7.1 0.21
 -10 -3 3 6.86 0.28
 -10 -3 3 6.98 0.27
 9 3 -3 5.07 0.21
 9 3 -3 4.89 0.21
 9 3 -3 5.15 0.22
 -9 -3 3 5.24 0.16
 -9 -3 3 5.65 0.46
 -9 -3 3 5.38 0.23
 -9 -3 3 5.64 0.21
 -9 -3 3 4.91 0.36
 8 3 -3 14.66 0.39
 8 3 -3 14.49 0.43
 8 3 -3 14.04 0.41
 8 3 -3 13.95 0.42
 -8 -3 3 14 0.44
 -8 -3 3 15.43 0.6
 7 3 -3 0.2 0.06
 7 3 -3 0.11 0.04
 7 3 -3 0.24 0.06
 7 3 -3 0.18 0.06
 7 3 -3 0.19 0.05
 -7 -3 3 0.24 0.05
 -7 -3 3 -0.04 0.1
 6 3 -3 1.2 0.08
 6 3 -3 1.13 0.09
 6 3 -3 1.21 0.07
 6 3 -3 1.33 0.21
 6 3 -3 1.12 0.07
 6 3 -3 1.56 0.28
 6 3 -3 1.07 0.09
 6 3 -3 1.07 0.09
 -6 -3 3 1.39 0.17
 -6 -3 3 1.1 0.06
 -6 -3 3 1.15 0.08
 -6 -3 3 1.11 0.29
 5 3 -3 8.43 0.25
 5 3 -3 8.35 0.4
 5 3 -3 8.11 0.25
 5 3 -3 8.22 0.24
 5 3 -3 8.21 0.23
 5 3 -3 8.49 0.21
 5 3 -3 9.13 0.53
 5 3 -3 8.25 0.23
 5 3 -3 8.38 0.42
 5 3 -3 8.44 0.22
 -5 -3 3 8.76 0.41
 -5 -3 3 8.69 0.43
 -5 -3 3 8.01 0.4
 -5 -3 3 8.11 0.24
 -5 -3 3 8.1 0.5
 -5 -3 3 7.92 0.39
 -5 -3 3 8.37 0.25
 -5 -3 3 7.74 0.37
 -5 -3 3 7.78 0.35
 -5 -3 3 8.54 0.29
 -5 -3 3 8.28 0.38
 4 3 -3 1.59 0.07
 4 3 -3 1.45 0.19
 4 3 -3 1.65 0.2
 4 3 -3 1.77 0.18
 4 3 -3 1.69 0.08
 4 3 -3 1.45 0.23
 4 3 -3 1.86 0.22
 4 3 -3 1.56 0.07
 4 3 -3 2.16 0.23
 4 3 -3 1.59 0.08
 4 3 -3 1.56 0.08
 -4 -3 3 1.84 0.18
 -4 -3 3 1.89 0.21
 -4 -3 3 1.59 0.07
 -4 -3 3 1.77 0.15
 -4 -3 3 1.76 0.19
 -4 -3 3 2.1 0.22
 -4 -3 3 1.95 0.18
 -4 -3 3 1.54 0.08
 -4 -3 3 1.71 0.25
 -4 -3 3 1.79 0.19
 -4 -3 3 1.54 0.11
 -4 -3 3 1.86 0.21
 -4 -3 3 1.61 0.19
 3 3 -3 29.18 0.94
 3 3 -3 28.4 0.71
 3 3 -3 29.27 0.78
 3 3 -3 28.4 0.69
 3 3 -3 28.86 0.68
 3 3 -3 28.3 0.85
 3 3 -3 26.56 0.97
 3 3 -3 27.19 0.76
 3 3 -3 28.64 0.67
 3 3 -3 28.02 0.94
 3 3 -3 29.78 0.92
 3 3 -3 28.91 0.94
 3 3 -3 28.5 0.71
 -3 -3 3 29.08 0.93
 -3 -3 3 29.22 0.7
 -3 -3 3 28.81 0.81
 -3 -3 3 28.34 0.97
 -3 -3 3 27.72 0.85
 -3 -3 3 28.68 0.91
 -3 -3 3 28.46 0.84
 -3 -3 3 27.16 0.92
 -3 -3 3 28.29 0.74
 -3 -3 3 27.78 0.75
 -3 -3 3 28.47 0.8
 -3 -3 3 28.48 0.77
 -3 -3 3 27.65 0.92
 -3 -3 3 27.61 0.87
 2 3 -3 23.62 0.71
 2 3 -3 23.81 0.82
 2 3 -3 25.69 0.83
 2 3 -3 25.99 0.74
 2 3 -3 23.84 0.82
 2 3 -3 24.79 0.73
 2 3 -3 23.32 0.81
 2 3 -3 22.74 0.82
 2 3 -3 24.29 0.83
 -2 -3 3 24.4 0.77
 -2 -3 3 24.54 0.7
 -2 -3 3 23.34 0.82
 -2 -3 3 25.22 0.76
 -2 -3 3 23.81 0.81
 -2 -3 3 25.09 0.83
 -2 -3 3 25.35 0.82
 -2 -3 3 24.28 0.65
 -2 -3 3 23.85 0.81
 -2 -3 3 23.31 0.82
 -2 -3 3 24.89 0.67
 -2 -3 3 23.56 0.71
 -2 -3 3 23.35 0.81
 -2 -3 3 25.3 0.75
 1 3 -3 -0.13 0.07
 1 3 -3 -0.07 0.08
 1 3 -3 -0.07 0.07
 1 3 -3 -0.12 0.06
 1 3 -3 -0.05 0.05
 1 3 -3 0.08 0.09
 1 3 -3 -0.01 0.05
 1 3 -3 0 0.06
 1 3 -3 -0.02 0.02
 1 3 -3 -0.04 0.05
 1 3 -3 0.06 0.09
 -1 -3 3 0.1 0.07
 -1 -3 3 0.02 0.04
 -1 -3 3 0 0.09
 -1 -3 3 0.03 0.09
 -1 -3 3 -0.13 0.07
 -1 -3 3 0 0.05
 -1 -3 3 0 0.05
 -1 -3 3 -0.02 0.02
 -1 -3 3 0.02 0.02
 -1 -3 3 -0.03 0.08
 -1 -3 3 -0.02 0.07
 -1 -3 3 -0.07 0.07
 -1 -3 3 0.07 0.08
 -1 -3 3 0 0.07
 -1 -3 3 -0.01 0.08
 0 3 -3 49.74 1.48
 0 3 -3 50.27 1.51
 0 3 -3 50.74 1.49
 0 3 -3 49.54 1.32
 0 3 -3 49.41 1.37
 0 3 -3 49.02 1.41
 0 3 -3 50.25 1.6
 0 3 -3 48.15 1.47
 0 3 -3 50.61 1.29
 0 3 -3 52.51 1.51
 0 3 -3 51.2 1.44
 0 3 -3 49.39 1.39
 0 -3 3 50.78 1.34
 0 -3 3 52.15 1.33
 0 -3 3 50.76 1.5
 0 -3 3 48.11 1.43
 0 -3 3 49.15 1.38
 0 -3 3 50.62 1.37
 0 -3 3 51.64 1.41
 0 -3 3 50.1 1.34
 0 -3 3 47.17 1.48
 0 -3 3 51.73 1.49
 0 -3 3 50.23 1.34
 0 -3 3 48.93 1.4
 0 -3 3 51.09 1.49
 -1 3 -3 23.85 0.85
 -1 3 -3 24.13 0.85
 -1 3 -3 25.03 0.74
 -1 3 -3 25.7 0.68
 -1 3 -3 24.34 0.69
 -1 3 -3 24.64 0.75
 -1 3 -3 24.71 0.85
 -1 3 -3 25.11 0.71
 -1 3 -3 24.46 0.77
 -1 3 -3 24.55 0.86
 -1 3 -3 24.31 0.71
 -1 3 -3 24.51 0.78
 -1 3 -3 24.34 0.8
 -1 3 -3 24.75 0.83
 1 -3 3 25.32 0.71
 1 -3 3 24.19 0.79
 1 -3 3 24.78 0.76
 1 -3 3 26.65 0.86
 1 -3 3 25.41 0.78
 1 -3 3 25.46 0.86
 1 -3 3 25.67 0.86
 1 -3 3 24.97 0.73
 1 -3 3 24.6 0.68
 1 -3 3 24.09 0.79
 1 -3 3 25.81 0.87
 -2 3 -3 0.05 0.11
 -2 3 -3 0.18 0.07
 -2 3 -3 0.19 0.12
 -2 3 -3 0.08 0.04
 -2 3 -3 0.03 0.08
 -2 3 -3 0.05 0.03
 -2 3 -3 0.1 0.08
 -2 3 -3 0.11 0.11
 -2 3 -3 0.09 0.1
 -2 3 -3 0.02 0.07
 -2 3 -3 -0.21 0.08
 -2 3 -3 0.04 0.09
 2 -3 3 0.02 0.09
 2 -3 3 0.08 0.11
 2 -3 3 0.13 0.1
 2 -3 3 0 0.05
 2 -3 3 0.05 0.05
 2 -3 3 0.14 0.06
 2 -3 3 -0.04 0.1
 2 -3 3 0.12 0.1
 2 -3 3 0.12 0.08
 2 -3 3 0.12 0.12
 2 -3 3 -0.03 0.07
 -3 3 -3 28.43 0.78
 -3 3 -3 28.32 0.74
 -3 3 -3 28.25 0.69
 -3 3 -3 29.19 0.99
 -3 3 -3 26.83 0.96
 -3 3 -3 28.51 1
 -3 3 -3 28.27 0.9
 -3 3 -3 28.22 0.77
 -3 3 -3 29.69 0.94
 -3 3 -3 28.94 0.98
 -3 3 -3 27.68 0.78
 -3 3 -3 27.59 0.96
 -3 3 -3 27.09 0.92
 -3 3 -3 27.66 0.91
 3 -3 3 28.55 1
 3 -3 3 28.53 1.01
 3 -3 3 27.59 0.97
 3 -3 3 27.92 0.99
 3 -3 3 28.82 0.68
 3 -3 3 27.2 0.71
 3 -3 3 27.17 0.77
 3 -3 3 28.8 0.92
 3 -3 3 27.7 0.67
 3 -3 3 27.5 0.87
 3 -3 3 27.34 0.77
 3 -3 3 28.34 0.83
 3 -3 3 27.91 0.67
 3 -3 3 28.06 0.86
 3 -3 3 30.35 1
 -4 3 -3 13.23 0.44
 -4 3 -3 13.55 0.43
 -4 3 -3 13.48 0.59
 -4 3 -3 12.98 0.38
 -4 3 -3 12.75 0.56
 -4 3 -3 13.64 0.63
 -4 3 -3 13.9 0.61
 -4 3 -3 13.31 0.36
 -4 3 -3 13.17 0.56
 -4 3 -3 12.52 0.33
 -4 3 -3 12.22 0.58
 -4 3 -3 13.51 0.6
 -4 3 -3 12.18 0.52
 4 -3 3 13.05 0.35
 4 -3 3 12.71 0.33
 4 -3 3 13.4 0.57
 4 -3 3 13.21 0.61
 4 -3 3 12.97 0.33
 4 -3 3 13.34 0.35
 4 -3 3 14.5 0.63
 4 -3 3 13.09 0.37
 4 -3 3 13.05 0.34
 4 -3 3 13.25 0.48
 4 -3 3 13.1 0.63
 4 -3 3 12.97 0.62
 4 -3 3 13.34 0.48
 4 -3 3 13.79 0.63
 4 -3 3 12.12 0.41
 -5 3 -3 2.69 0.3
 -5 3 -3 2.29 0.11
 -5 3 -3 2.42 0.1
 -5 3 -3 3.08 0.32
 -5 3 -3 2.46 0.31
 -5 3 -3 2.49 0.23
 -5 3 -3 2.46 0.29
 -5 3 -3 2.29 0.08
 5 -3 3 2.86 0.36
 5 -3 3 2.26 0.1
 5 -3 3 2.31 0.1
 5 -3 3 2.53 0.09
 5 -3 3 2.5 0.11
 5 -3 3 2.38 0.3
 5 -3 3 3.06 0.34
 5 -3 3 2.48 0.09
 5 -3 3 2.43 0.1
 -6 3 -3 8.14 0.22
 -6 3 -3 9.18 0.55
 -6 3 -3 7.78 0.26
 -6 3 -3 8.36 0.24
 -6 3 -3 8.45 0.43
 -6 3 -3 8.22 0.53
 6 -3 3 8.41 0.25
 6 -3 3 8.32 0.54
 6 -3 3 8.26 0.23
 6 -3 3 8.3 0.24
 6 -3 3 7.6 0.24
 6 -3 3 7.82 0.59
 6 -3 3 7.9 0.25
 -7 3 -3 0.46 0.04
 -7 3 -3 0.46 0.07
 -7 3 -3 0.54 0.18
 -7 3 -3 0.48 0.05
 7 -3 3 0.65 0.06
 7 -3 3 0.47 0.07
 7 -3 3 0.56 0.07
 7 -3 3 0.53 0.07
 7 -3 3 0.48 0.07
 -8 3 -3 0.39 0.05
 -8 3 -3 0.59 0.21
 -8 3 -3 0.48 0.08
 -8 3 -3 0.52 0.06
 8 -3 3 0.42 0.07
 8 -3 3 0.36 0.07
 8 -3 3 0.53 0.07
 8 -3 3 0.48 0.08
 -9 3 -3 0.33 0.05
 -9 3 -3 0.47 0.09
 -9 3 -3 0.08 0.21
 9 -3 3 0.36 0.08
 9 -3 3 0.33 0.08
 9 -3 3 0.33 0.08
 9 -3 3 0.29 0.09
 -10 3 -3 0.66 0.07
 -10 3 -3 1 0.12
 10 -3 3 0.72 0.1
 10 -3 3 0.57 0.1
 10 -3 3 0.63 0.1
 10 -3 3 0.56 0.09
 -11 3 -3 0.35 0.06
 11 -3 3 0.29 0.09
 11 -3 3 0.37 0.11
 11 -3 3 0.28 0.09
 12 2 -3 0.55 0.1
 12 2 -3 0.76 0.12
 12 2 -3 0.58 0.12
 -12 -2 3 0.56 0.07
 11 2 -3 2.4 0.18
 11 2 -3 2.2 0.18
 11 2 -3 2.05 0.16
 -11 -2 3 2.39 0.16
 -11 -2 3 2.31 0.12
 -11 -2 3 2.29 0.16
 10 2 -3 0.3 0.09
 10 2 -3 0.33 0.09
 10 2 -3 0.38 0.1
 -10 -2 3 0.43 0.08
 -10 -2 3 0.35 0.09
 -10 -2 3 0.34 0.05
 9 2 -3 1.59 0.13
 9 2 -3 1.82 0.14
 9 2 -3 1.55 0.13
 9 2 -3 1.43 0.12
 -9 -2 3 1.84 0.13
 -9 -2 3 1.97 0.31
 -9 -2 3 1.8 0.24
 -9 -2 3 1.67 0.08
 -9 -2 3 1.74 0.13
 8 2 -3 5.14 0.2
 8 2 -3 5.12 0.2
 8 2 -3 5 0.17
 8 2 -3 4.57 0.19
 8 2 -3 5 0.18
 -8 -2 3 4.78 0.19
 -8 -2 3 5.27 0.32
 7 2 -3 5.15 0.19
 7 2 -3 5.12 0.16
 7 2 -3 5.14 0.5
 7 2 -3 5.07 0.18
 7 2 -3 5.02 0.18
 7 2 -3 5.01 0.18
 -7 -2 3 5.39 0.16
 -7 -2 3 4.98 0.18
 -7 -2 3 5.12 0.29
 6 2 -3 0.12 0.04
 6 2 -3 0.21 0.14
 6 2 -3 0.07 0.04
 6 2 -3 0.15 0.05
 6 2 -3 -0.05 0.14
 6 2 -3 0.12 0.04
 6 2 -3 0.15 0.03
 6 2 -3 -0.02 0.17
 6 2 -3 0.06 0.05
 -6 -2 3 0.09 0.04
 -6 -2 3 0.09 0.03
 -6 -2 3 0.07 0.19
 -6 -2 3 0.06 0.09
 5 2 -3 0.84 0.05
 5 2 -3 0.78 0.06
 5 2 -3 0.88 0.06
 5 2 -3 0.9 0.07
 5 2 -3 0.9 0.17
 5 2 -3 0.56 0.17
 5 2 -3 1.16 0.18
 5 2 -3 0.5 0.17
 5 2 -3 0.74 0.06
 5 2 -3 1.07 0.17
 5 2 -3 0.96 0.18
 5 2 -3 0.77 0.06
 -5 -2 3 0.78 0.16
 -5 -2 3 0.97 0.13
 -5 -2 3 0.88 0.16
 -5 -2 3 0.81 0.07
 -5 -2 3 0.74 0.13
 -5 -2 3 0.73 0.13
 -5 -2 3 1.03 0.15
 -5 -2 3 0.79 0.06
 -5 -2 3 0.94 0.16
 -5 -2 3 0.89 0.11
 -5 -2 3 0.91 0.23
 -5 -2 3 0.8 0.05
 -5 -2 3 0.83 0.16
 -5 -2 3 0.67 0.15
 4 2 -3 23.99 0.57
 4 2 -3 23.16 0.59
 4 2 -3 23.57 0.6
 4 2 -3 24.16 0.6
 4 2 -3 23.43 0.81
 4 2 -3 23.37 0.57
 4 2 -3 23.24 0.71
 4 2 -3 22.92 0.86
 4 2 -3 23.21 0.87
 4 2 -3 23.5 0.78
 4 2 -3 23.13 0.8
 4 2 -3 23.88 0.8
 -4 -2 3 22.29 0.75
 -4 -2 3 22.71 0.78
 -4 -2 3 23.75 0.74
 -4 -2 3 24.56 0.72
 -4 -2 3 24.32 0.67
 -4 -2 3 23.2 0.64
 -4 -2 3 22.94 0.72
 -4 -2 3 24.8 0.77
 -4 -2 3 23.48 0.79
 -4 -2 3 24.99 0.74
 -4 -2 3 24.22 0.63
 -4 -2 3 23.69 0.77
 -4 -2 3 23.92 0.89
 -4 -2 3 24.52 0.79
 -4 -2 3 23.53 0.65
 -4 -2 3 23.76 0.65
 3 2 -3 7.79 0.36
 3 2 -3 7.92 0.38
 3 2 -3 8.2 0.28
 3 2 -3 8.11 0.41
 3 2 -3 8.77 0.39
 3 2 -3 8.35 0.22
 3 2 -3 7.92 0.22
 3 2 -3 8.7 0.32
 3 2 -3 8.1 0.28
 3 2 -3 8.54 0.38
 -3 -2 3 8.05 0.4
 -3 -2 3 8.02 0.37
 -3 -2 3 8.43 0.34
 -3 -2 3 9.16 0.41
 -3 -2 3 8.43 0.41
 -3 -2 3 8.37 0.24
 -3 -2 3 8.29 0.35
 -3 -2 3 8.1 0.26
 -3 -2 3 7.9 0.33
 -3 -2 3 8.7 0.38
 -3 -2 3 7.9 0.31
 -3 -2 3 7.37 0.36
 -3 -2 3 7.9 0.36
 2 2 -3 4.59 0.21
 2 2 -3 4.96 0.26
 2 2 -3 4.99 0.28
 2 2 -3 5.06 0.28
 2 2 -3 4.51 0.22
 2 2 -3 4.72 0.19
 2 2 -3 4.8 0.27
 2 2 -3 4.57 0.27
 2 2 -3 4.82 0.22
 2 2 -3 4.66 0.27
 -2 -2 3 4.95 0.27
 -2 -2 3 4.89 0.27
 -2 -2 3 4.71 0.27
 -2 -2 3 4.54 0.15
 -2 -2 3 4.6 0.26
 -2 -2 3 4.84 0.27
 -2 -2 3 4.73 0.25
 -2 -2 3 4.75 0.23
 -2 -2 3 4.67 0.23
 -2 -2 3 4.62 0.17
 -2 -2 3 4.95 0.27
 -2 -2 3 3.94 0.26
 1 2 -3 69.55 2.01
 1 2 -3 66.7 1.66
 1 2 -3 65.16 1.85
 1 2 -3 69.03 1.75
 1 2 -3 67.59 2.11
 1 2 -3 67.1 1.85
 1 2 -3 65.3 1.87
 1 2 -3 66.04 1.85
 1 2 -3 68.2 1.86
 1 2 -3 67.31 1.86
 1 2 -3 64.95 1.72
 -1 -2 3 62.9 1.84
 -1 -2 3 67.43 1.86
 -1 -2 3 69.85 1.78
 -1 -2 3 67.41 1.85
 -1 -2 3 66.53 1.75
 -1 -2 3 68.36 1.85
 -1 -2 3 65.11 1.85
 -1 -2 3 66.55 1.86
 -1 -2 3 66.62 1.67
 -1 -2 3 65.85 1.69
 -1 -2 3 66.92 1.79
 -1 -2 3 67.49 1.8
 -1 -2 3 66.2 1.73
 0 2 -3 28.28 0.89
 0 2 -3 29.12 0.76
 0 2 -3 28.8 0.88
 0 2 -3 28.47 0.83
 0 2 -3 29.34 0.93
 0 2 -3 29.33 0.78
 0 2 -3 28.52 0.89
 0 2 -3 28.5 0.89
 0 2 -3 29.31 0.82
 0 2 -3 27.62 0.89
 0 2 -3 28.76 0.84
 0 2 -3 27.89 0.83
 0 -2 3 28.43 0.89
 0 -2 3 29.46 0.9
 0 -2 3 28.64 0.9
 0 -2 3 28.55 0.78
 0 -2 3 28.28 0.8
 0 -2 3 29.22 0.84
 0 -2 3 29.11 0.79
 0 -2 3 28.38 0.78
 0 -2 3 29.06 0.78
 0 -2 3 28.54 0.84
 0 -2 3 27.59 0.88
 0 -2 3 28.67 0.82
 -1 2 -3 10.21 0.37
 -1 2 -3 10.14 0.36
 -1 2 -3 10.18 0.28
 -1 2 -3 10.04 0.37
 -1 2 -3 9.94 0.29
 -1 2 -3 10.38 0.43
 -1 2 -3 9.74 0.33
 -1 2 -3 9.79 0.39
 -1 2 -3 10.32 0.35
 -1 2 -3 9.74 0.41
 -1 2 -3 9.88 0.37
 -1 2 -3 9.93 0.41
 -1 2 -3 9.83 0.41
 1 -2 3 10.06 0.33
 1 -2 3 9.86 0.42
 1 -2 3 9.93 0.38
 1 -2 3 9.6 0.42
 1 -2 3 10.24 0.37
 1 -2 3 10.25 0.33
 1 -2 3 10.23 0.37
 1 -2 3 10.3 0.42
 1 -2 3 10.17 0.28
 1 -2 3 9.87 0.37
 1 -2 3 10.08 0.38
 1 -2 3 10.33 0.28
 1 -2 3 10.37 0.43
 -2 2 -3 0.9 0.1
 -2 2 -3 0.62 0.12
 -2 2 -3 0.84 0.13
 -2 2 -3 0.94 0.13
 -2 2 -3 0.89 0.13
 -2 2 -3 0.61 0.14
 -2 2 -3 0.75 0.06
 -2 2 -3 0.87 0.14
 -2 2 -3 0.89 0.13
 -2 2 -3 0.62 0.08
 -2 2 -3 0.63 0.12
 -2 2 -3 0.77 0.05
 -2 2 -3 0.6 0.11
 -2 2 -3 0.67 0.13
 2 -2 3 0.65 0.08
 2 -2 3 0.61 0.11
 2 -2 3 0.61 0.13
 2 -2 3 0.79 0.11
 2 -2 3 0.7 0.14
 2 -2 3 0.67 0.14
 2 -2 3 0.73 0.08
 2 -2 3 0.82 0.13
 2 -2 3 0.89 0.14
 2 -2 3 0.73 0.11
 2 -2 3 0.66 0.13
 -3 2 -3 20.77 0.71
 -3 2 -3 19.57 0.7
 -3 2 -3 20.41 0.7
 -3 2 -3 20.32 0.7
 -3 2 -3 19.81 0.55
 -3 2 -3 20.51 0.59
 -3 2 -3 21.46 0.74
 -3 2 -3 21.01 0.58
 -3 2 -3 18.86 0.65
 -3 2 -3 19.21 0.69
 -3 2 -3 20.97 0.5
 -3 2 -3 18.89 0.71
 -3 2 -3 19.91 0.71
 -3 2 -3 20.53 0.58
 -3 2 -3 20.31 0.68
 3 -2 3 20.13 0.58
 3 -2 3 21.15 0.51
 3 -2 3 20.11 0.48
 3 -2 3 20.6 0.73
 3 -2 3 19.76 0.7
 3 -2 3 18.41 0.73
 3 -2 3 20.35 0.61
 3 -2 3 20.43 0.72
 3 -2 3 19.39 0.51
 3 -2 3 21.13 0.73
 3 -2 3 19.66 0.68
 3 -2 3 19.83 0.71
 3 -2 3 18.82 0.6
 3 -2 3 20.24 0.5
 -4 2 -3 0.81 0.12
 -4 2 -3 1.19 0.18
 -4 2 -3 1.05 0.12
 -4 2 -3 0.81 0.06
 -4 2 -3 0.85 0.05
 -4 2 -3 0.81 0.04
 -4 2 -3 0.99 0.15
 -4 2 -3 0.98 0.17
 -4 2 -3 1.08 0.17
 -4 2 -3 0.65 0.16
 -4 2 -3 1.25 0.12
 -4 2 -3 0.86 0.16
 -4 2 -3 0.84 0.11
 -4 2 -3 0.91 0.16
 -4 2 -3 0.95 0.06
 4 -2 3 0.86 0.06
 4 -2 3 0.99 0.18
 4 -2 3 0.73 0.17
 4 -2 3 1.15 0.18
 4 -2 3 0.91 0.06
 4 -2 3 0.93 0.05
 4 -2 3 0.94 0.05
 4 -2 3 1.16 0.11
 4 -2 3 0.95 0.18
 4 -2 3 1.04 0.06
 4 -2 3 0.93 0.06
 4 -2 3 1.01 0.19
 4 -2 3 0.8 0.17
 -5 2 -3 0.97 0.19
 -5 2 -3 1.4 0.22
 -5 2 -3 1.05 0.2
 -5 2 -3 1.01 0.19
 -5 2 -3 1.36 0.2
 -5 2 -3 1.25 0.16
 -5 2 -3 1.16 0.05
 -5 2 -3 1.18 0.16
 -5 2 -3 1.57 0.15
 -5 2 -3 1.11 0.06
 -5 2 -3 1.17 0.07
 5 -2 3 1.05 0.23
 5 -2 3 1.3 0.07
 5 -2 3 1.32 0.08
 5 -2 3 1.17 0.21
 5 -2 3 1.32 0.23
 5 -2 3 1.1 0.21
 5 -2 3 1.2 0.21
 5 -2 3 1.23 0.09
 5 -2 3 1.32 0.07
 5 -2 3 1.19 0.07
 5 -2 3 1.31 0.07
 -6 2 -3 7.59 0.4
 -6 2 -3 7.55 0.21
 -6 2 -3 6.84 0.23
 -6 2 -3 7.19 0.48
 -6 2 -3 7.37 0.39
 -6 2 -3 7.15 0.19
 6 -2 3 7.37 0.21
 6 -2 3 7.04 0.22
 6 -2 3 7.05 0.46
 6 -2 3 6.95 0.22
 6 -2 3 7.39 0.5
 6 -2 3 7.19 0.21
 6 -2 3 7.64 0.55
 6 -2 3 7.27 0.22
 6 -2 3 7.45 0.23
 -7 2 -3 0.86 0.24
 -7 2 -3 0.54 0.06
 -7 2 -3 0.64 0.05
 -7 2 -3 0.76 0.06
 -7 2 -3 0.71 0.17
 7 -2 3 0.67 0.07
 7 -2 3 0.64 0.07
 7 -2 3 0.65 0.07
 7 -2 3 0.77 0.07
 7 -2 3 0.78 0.06
 7 -2 3 0.62 0.08
 -8 2 -3 1.78 0.26
 -8 2 -3 1.77 0.12
 -8 2 -3 1.71 0.08
 8 -2 3 1.77 0.13
 8 -2 3 1.6 0.11
 8 -2 3 1.82 0.12
 8 -2 3 1.77 0.12
 -9 2 -3 0.15 0.07
 -9 2 -3 -0.03 0.18
 -9 2 -3 0.11 0.04
 9 -2 3 0.03 0.07
 9 -2 3 0.16 0.07
 9 -2 3 0.12 0.06
 9 -2 3 0.12 0.07
 -10 2 -3 4.87 0.22
 -10 2 -3 4.73 0.16
 10 -2 3 4.73 0.21
 10 -2 3 4.95 0.23
 10 -2 3 4.88 0.2
 10 -2 3 4.86 0.22
 -11 2 -3 5.5 0.18
 11 -2 3 5.3 0.24
 11 -2 3 5.68 0.22
 11 -2 3 5.42 0.23
 11 -2 3 5.87 0.25
 12 1 -3 -0.05 0.09
 12 1 -3 -0.09 0.09
 -12 -1 3 0.13 0.06
 11 1 -3 0.44 0.1
 11 1 -3 0.47 0.1
 11 1 -3 0.61 0.11
 -11 -1 3 0.61 0.1
 -11 -1 3 0.54 0.07
 10 1 -3 8.19 0.29
 10 1 -3 8.19 0.29
 10 1 -3 7.85 0.29
 10 1 -3 8.45 0.28
 -10 -1 3 8.02 0.3
 -10 -1 3 8.16 0.24
 -10 -1 3 8.46 0.31
 9 1 -3 13.7 0.41
 9 1 -3 13.86 0.41
 9 1 -3 13.74 0.42
 9 1 -3 13.64 0.41
 -9 -1 3 13.14 0.43
 -9 -1 3 14.27 0.44
 -9 -1 3 14.1 0.37
 -9 -1 3 13.43 0.73
 8 1 -3 10.39 0.32
 8 1 -3 10.59 0.32
 8 1 -3 10.51 0.33
 8 1 -3 10.96 0.33
 -8 -1 3 11.04 0.46
 -8 -1 3 10.83 0.35
 -8 -1 3 11.31 0.59
 -8 -1 3 10.35 0.29
 -8 -1 3 11.19 0.35
 7 1 -3 6.38 0.21
 7 1 -3 6.5 0.22
 7 1 -3 6.54 0.19
 7 1 -3 6.32 0.5
 7 1 -3 6.24 0.22
 7 1 -3 6.54 0.22
 -7 -1 3 6.55 0.18
 -7 -1 3 6.72 0.33
 -7 -1 3 6.78 0.23
 -7 -1 3 6.99 0.2
 -7 -1 3 6.61 0.22
 6 1 -3 0.83 0.07
 6 1 -3 0.9 0.22
 6 1 -3 0.59 0.2
 6 1 -3 0.84 0.07
 6 1 -3 0.85 0.07
 6 1 -3 0.74 0.06
 6 1 -3 0.92 0.07
 6 1 -3 0.82 0.18
 -6 -1 3 0.81 0.06
 -6 -1 3 0.68 0.19
 -6 -1 3 0.79 0.07
 -6 -1 3 0.95 0.17
 -6 -1 3 0.97 0.25
 -6 -1 3 0.88 0.13
 -6 -1 3 0.84 0.15
 5 1 -3 3.12 0.26
 5 1 -3 2.49 0.09
 5 1 -3 2.85 0.27
 5 1 -3 2.83 0.29
 5 1 -3 2.72 0.11
 5 1 -3 2.71 0.32
 5 1 -3 3.11 0.28
 5 1 -3 2.54 0.11
 5 1 -3 2.69 0.11
 5 1 -3 2.69 0.27
 5 1 -3 2.66 0.1
 -5 -1 3 2.54 0.19
 -5 -1 3 2.68 0.23
 -5 -1 3 2.8 0.19
 -5 -1 3 2.58 0.26
 -5 -1 3 2.74 0.24
 -5 -1 3 2.77 0.09
 -5 -1 3 2.83 0.08
 -5 -1 3 2.63 0.11
 -5 -1 3 2.75 0.25
 -5 -1 3 3.01 0.26
 -5 -1 3 3.14 0.35
 -5 -1 3 2.49 0.18
 -5 -1 3 2.99 0.2
 -5 -1 3 2.43 0.21
 4 1 -3 17.91 0.44
 4 1 -3 18.59 0.71
 4 1 -3 18.21 0.47
 4 1 -3 18.95 0.67
 4 1 -3 17.41 0.66
 4 1 -3 17.87 0.47
 4 1 -3 18.28 0.46
 4 1 -3 18.38 0.67
 4 1 -3 18.44 0.65
 4 1 -3 17.81 0.71
 -4 -1 3 19.08 0.62
 -4 -1 3 19.09 0.7
 -4 -1 3 18.47 0.54
 -4 -1 3 17.45 0.64
 -4 -1 3 18.62 0.5
 -4 -1 3 18.38 0.51
 -4 -1 3 18.19 0.73
 -4 -1 3 17.52 0.53
 -4 -1 3 17.74 0.57
 -4 -1 3 17.86 0.65
 -4 -1 3 19.2 0.63
 -4 -1 3 17.43 0.64
 -4 -1 3 18.8 0.63
 -4 -1 3 18.26 0.56
 3 1 -3 5.36 0.28
 3 1 -3 5.62 0.3
 3 1 -3 5.81 0.22
 3 1 -3 6.01 0.32
 3 1 -3 5.58 0.31
 3 1 -3 5.67 0.23
 3 1 -3 5.35 0.29
 3 1 -3 6.04 0.23
 3 1 -3 5.58 0.3
 -3 -1 3 5.83 0.31
 -3 -1 3 5.72 0.19
 -3 -1 3 5.8 0.3
 -3 -1 3 5.67 0.33
 -3 -1 3 5.68 0.22
 -3 -1 3 6.05 0.29
 -3 -1 3 5.37 0.22
 -3 -1 3 5.98 0.31
 -3 -1 3 6.43 0.3
 -3 -1 3 5.6 0.3
 -3 -1 3 5.91 0.18
 -3 -1 3 5.76 0.27
 -3 -1 3 5.9 0.32
 -3 -1 3 6.08 0.24
 -3 -1 3 5.68 0.17
 2 1 -3 4.35 0.24
 2 1 -3 4.05 0.23
 2 1 -3 4.06 0.13
 2 1 -3 4.08 0.23
 2 1 -3 3.5 0.24
 2 1 -3 4.1 0.21
 2 1 -3 4.04 0.2
 2 1 -3 3.79 0.23
 2 1 -3 3.98 0.16
 2 1 -3 3.87 0.24
 2 1 -3 4.03 0.18
 -2 -1 3 4.21 0.23
 -2 -1 3 4.32 0.19
 -2 -1 3 4.35 0.25
 -2 -1 3 4.31 0.13
 -2 -1 3 4.34 0.24
 -2 -1 3 3.61 0.22
 -2 -1 3 4.35 0.22
 -2 -1 3 4 0.13
 -2 -1 3 4.36 0.21
 -2 -1 3 3.84 0.24
 -2 -1 3 4.14 0.17
 -2 -1 3 4.26 0.23
 -2 -1 3 4.18 0.24
 1 1 -3 42.62 1.22
 1 1 -3 41.05 1.22
 1 1 -3 42.38 1.19
 1 1 -3 42.6 1.13
 1 1 -3 41.82 1.21
 1 1 -3 43.95 1.15
 1 1 -3 41.15 1.22
 1 1 -3 41.52 1.22
 1 1 -3 43.85 1.1
 1 1 -3 43.73 1.31
 1 1 -3 40.13 1.22
 -1 -1 3 44.61 1.23
 -1 -1 3 43.69 1.15
 -1 -1 3 45.89 1.24
 -1 -1 3 43.21 1.1
 -1 -1 3 42.91 1.14
 -1 -1 3 42.95 1.19
 -1 -1 3 43.03 1.16
 -1 -1 3 42.23 1.22
 -1 -1 3 44.51 1.22
 -1 -1 3 44.59 1.16
 -1 -1 3 45 1.16
 -1 -1 3 43.42 1.21
 0 1 -3 20.2 0.54
 0 1 -3 19.92 0.63
 0 1 -3 19.76 0.58
 0 1 -3 20.41 0.62
 0 1 -3 19.89 0.55
 0 1 -3 19.26 0.61
 0 1 -3 20.23 0.64
 0 1 -3 19.23 0.54
 0 1 -3 19.47 0.58
 0 1 -3 19.45 0.63
 0 1 -3 19.46 0.57
 0 -1 3 20.08 0.54
 0 -1 3 20.45 0.59
 0 -1 3 20.62 0.57
 0 -1 3 19.91 0.58
 0 -1 3 18.94 0.62
 0 -1 3 20.38 0.54
 0 -1 3 19.24 0.63
 0 -1 3 19.12 0.63
 0 -1 3 20.45 0.56
 0 -1 3 19.9 0.55
 0 -1 3 18.99 0.62
 0 -1 3 19.29 0.54
 -1 1 -3 1.97 0.14
 -1 1 -3 1.97 0.14
 -1 1 -3 1.93 0.13
 -1 1 -3 1.94 0.15
 -1 1 -3 2.2 0.17
 -1 1 -3 2.04 0.13
 -1 1 -3 2.13 0.07
 -1 1 -3 2.06 0.16
 -1 1 -3 2.04 0.11
 -1 1 -3 1.94 0.16
 -1 1 -3 1.85 0.16
 -1 1 -3 1.98 0.15
 -1 1 -3 2.17 0.17
 1 -1 3 2.17 0.17
 1 -1 3 2.26 0.17
 1 -1 3 1.98 0.11
 1 -1 3 2.04 0.14
 1 -1 3 2.06 0.15
 1 -1 3 1.98 0.15
 1 -1 3 2.13 0.11
 1 -1 3 2.05 0.07
 1 -1 3 1.96 0.13
 1 -1 3 2.19 0.17
 1 -1 3 2.12 0.18
 1 -1 3 2.11 0.12
 -2 1 -3 0.39 0.1
 -2 1 -3 0.21 0.08
 -2 1 -3 0.41 0.07
 -2 1 -3 0.37 0.07
 -2 1 -3 0.25 0.07
 -2 1 -3 0.34 0.03
 -2 1 -3 0.23 0.09
 -2 1 -3 0.39 0.08
 -2 1 -3 0.26 0.08
 -2 1 -3 0.28 0.09
 -2 1 -3 0.3 0.1
 -2 1 -3 0.29 0.08
 -2 1 -3 0.28 0.08
 -2 1 -3 0.34 0.03
 -2 1 -3 0.37 0.06
 2 -1 3 0.18 0.09
 2 -1 3 0.31 0.06
 2 -1 3 0.32 0.1
 2 -1 3 0.32 0.09
 2 -1 3 0.37 0.08
 2 -1 3 0.3 0.09
 2 -1 3 0.23 0.09
 2 -1 3 0.42 0.06
 2 -1 3 0.42 0.07
 2 -1 3 0.36 0.1
 -3 1 -3 4.45 0.26
 -3 1 -3 5.1 0.3
 -3 1 -3 4.71 0.15
 -3 1 -3 4.6 0.23
 -3 1 -3 4.86 0.21
 -3 1 -3 4.36 0.14
 -3 1 -3 5.16 0.3
 -3 1 -3 4.41 0.24
 -3 1 -3 4.75 0.14
 -3 1 -3 4.34 0.23
 -3 1 -3 3.89 0.24
 -3 1 -3 4.9 0.23
 -3 1 -3 4.91 0.23
 -3 1 -3 3.89 0.27
 -3 1 -3 4.94 0.25
 -3 1 -3 4.36 0.23
 3 -1 3 4.65 0.26
 3 -1 3 4.8 0.3
 3 -1 3 4.66 0.21
 3 -1 3 4.63 0.26
 3 -1 3 4.72 0.26
 3 -1 3 5.16 0.26
 3 -1 3 4.61 0.29
 3 -1 3 4.32 0.26
 -4 1 -3 0.26 0.03
 -4 1 -3 0.27 0.03
 -4 1 -3 0.26 0.11
 -4 1 -3 0.22 0.09
 -4 1 -3 0.26 0.09
 -4 1 -3 0.2 0.09
 -4 1 -3 0.28 0.08
 -4 1 -3 0.32 0.05
 -4 1 -3 0.5 0.1
 -4 1 -3 0.2 0.1
 -4 1 -3 0.26 0.09
 -4 1 -3 0.37 0.13
 -4 1 -3 0.28 0.09
 -4 1 -3 0.37 0.09
 4 -1 3 0.26 0.03
 4 -1 3 0.4 0.11
 4 -1 3 0.46 0.04
 4 -1 3 0.35 0.11
 4 -1 3 0.39 0.04
 4 -1 3 0.28 0.04
 4 -1 3 0.29 0.13
 4 -1 3 0.39 0.04
 4 -1 3 0.34 0.04
 4 -1 3 0.32 0.13
 4 -1 3 0.37 0.11
 4 -1 3 0.15 0.1
 -5 1 -3 1.74 0.11
 -5 1 -3 1.68 0.08
 -5 1 -3 1.78 0.19
 -5 1 -3 2.18 0.26
 -5 1 -3 1.83 0.21
 -5 1 -3 2.23 0.18
 -5 1 -3 1.88 0.19
 -5 1 -3 1.67 0.16
 -5 1 -3 1.64 0.08
 -5 1 -3 1.8 0.16
 -5 1 -3 1.79 0.21
 -5 1 -3 1.74 0.07
 5 -1 3 2.29 0.23
 5 -1 3 1.79 0.08
 5 -1 3 1.72 0.09
 5 -1 3 2.2 0.23
 5 -1 3 1.93 0.21
 5 -1 3 1.45 0.19
 5 -1 3 1.89 0.08
 5 -1 3 1.86 0.07
 5 -1 3 1.45 0.24
 5 -1 3 2.16 0.27
 5 -1 3 1.83 0.08
 5 -1 3 1.91 0.09
 5 -1 3 1.88 0.08
 -6 1 -3 11.96 0.33
 -6 1 -3 11.45 0.34
 -6 1 -3 11.27 0.59
 -6 1 -3 11.51 0.52
 6 -1 3 11.92 0.32
 6 -1 3 11.92 0.33
 6 -1 3 11.64 0.56
 6 -1 3 11.11 0.32
 6 -1 3 12.95 0.53
 6 -1 3 11.96 0.31
 6 -1 3 11.67 0.34
 6 -1 3 13.42 0.67
 6 -1 3 12.63 0.7
 6 -1 3 12.29 0.33
 -7 1 -3 2.11 0.25
 -7 1 -3 2.3 0.33
 -7 1 -3 2.22 0.11
 7 -1 3 2.37 0.11
 7 -1 3 2.39 0.36
 7 -1 3 2.24 0.12
 7 -1 3 2.11 0.12
 7 -1 3 2.4 0.1
 7 -1 3 2.02 0.11
 7 -1 3 2.19 0.11
 -8 1 -3 4.01 0.16
 -8 1 -3 4.12 0.35
 8 -1 3 3.69 0.16
 8 -1 3 3.92 0.17
 8 -1 3 3.82 0.16
 8 -1 3 3.74 0.17
 8 -1 3 3.89 0.16
 -9 1 -3 0.2 0.06
 -9 1 -3 -0.05 0.18
 -9 1 -3 0.15 0.04
 9 -1 3 0.11 0.07
 9 -1 3 0.17 0.08
 9 -1 3 0.25 0.06
 9 -1 3 0.19 0.07
 9 -1 3 0.15 0.07
 -10 1 -3 1.07 0.08
 -10 1 -3 1.11 0.11
 10 -1 3 0.77 0.11
 10 -1 3 1.06 0.1
 10 -1 3 0.89 0.11
 10 -1 3 0.73 0.1
 -11 1 -3 0.54 0.09
 -11 1 -3 0.39 0.06
 11 -1 3 0.59 0.1
 11 -1 3 0.34 0.09
 11 -1 3 0.61 0.11
 12 0 -3 0.04 0.09
 12 0 -3 -0.01 0.09
 12 0 -3 -0.04 0.09
 -12 0 3 0.1 0.06
 11 0 -3 -0.05 0.08
 11 0 -3 -0.04 0.09
 11 0 -3 0.07 0.08
 -11 0 3 0.02 0.05
 -11 0 3 0 0.08
 10 0 -3 2.19 0.16
 10 0 -3 2.28 0.15
 10 0 -3 2.55 0.16
 10 0 -3 2.39 0.16
 -10 0 3 2.04 0.16
 -10 0 3 2.28 0.11
 -10 0 3 2.59 0.16
 9 0 -3 0.09 0.07
 9 0 -3 0.06 0.07
 9 0 -3 0.03 0.07
 9 0 -3 0.28 0.07
 -9 0 3 0.06 0.04
 -9 0 3 0.16 0.07
 -9 0 3 -0.01 0.07
 -9 0 3 -0.04 0.17
 8 0 -3 0.04 0.05
 8 0 -3 0.02 0.06
 8 0 -3 -0.08 0.05
 8 0 -3 0 0.05
 -8 0 3 0.01 0.05
 -8 0 3 -0.03 0.03
 -8 0 3 0.08 0.1
 -8 0 3 -0.03 0.05
 -8 0 3 -0.01 0.04
 -8 0 3 -0.09 0.13
 7 0 -3 0.14 0.18
 7 0 -3 0.12 0.05
 7 0 -3 0.09 0.05
 7 0 -3 0.17 0.05
 7 0 -3 0.14 0.05
 -7 0 3 0.06 0.09
 -7 0 3 0.13 0.03
 -7 0 3 0.2 0.15
 -7 0 3 0.18 0.05
 -7 0 3 0.12 0.05
 -7 0 3 0.1 0.04
 6 0 -3 2.4 0.11
 6 0 -3 1.96 0.29
 6 0 -3 2.45 0.11
 6 0 -3 2.48 0.3
 6 0 -3 2.23 0.11
 6 0 -3 2.3 0.28
 6 0 -3 2.27 0.11
 6 0 -3 2.34 0.09
 -6 0 3 2.54 0.35
 -6 0 3 2.51 0.23
 -6 0 3 2.29 0.11
 -6 0 3 2.28 0.24
 -6 0 3 2.37 0.29
 -6 0 3 2.39 0.11
 -6 0 3 2.24 0.09
 -6 0 3 2.98 0.28
 -6 0 3 2.27 0.08
 -6 0 3 2.75 0.3
 -6 0 3 2.6 0.18
 5 0 -3 13.39 0.36
 5 0 -3 13.42 0.59
 5 0 -3 14.37 0.58
 5 0 -3 13.36 0.51
 5 0 -3 13.63 0.37
 5 0 -3 13.38 0.59
 5 0 -3 13.61 0.59
 5 0 -3 13 0.36
 5 0 -3 12.66 0.58
 5 0 -3 13.43 0.36
 5 0 -3 13.61 0.36
 5 0 -3 13.23 0.63
 -5 0 3 12.95 0.39
 -5 0 3 13.75 0.56
 -5 0 3 13.68 0.34
 -5 0 3 13.24 0.55
 -5 0 3 13.97 0.42
 -5 0 3 13.15 0.56
 -5 0 3 13.69 0.44
 -5 0 3 13.4 0.46
 -5 0 3 13.37 0.67
 -5 0 3 14.22 0.37
 -5 0 3 12.65 0.56
 -5 0 3 13.43 0.58
 -5 0 3 13.67 0.39
 -5 0 3 14.15 0.55
 -5 0 3 13.44 0.48
 4 0 -3 7.9 0.38
 4 0 -3 6.9 0.4
 4 0 -3 7.19 0.27
 4 0 -3 7.81 0.39
 4 0 -3 7.55 0.39
 4 0 -3 7.78 0.22
 4 0 -3 7.61 0.39
 4 0 -3 7.51 0.21
 4 0 -3 7.58 0.21
 4 0 -3 7.54 0.21
 4 0 -3 7.86 0.32
 4 0 -3 7.39 0.4
 4 0 -3 7.46 0.27
 -4 0 3 7.52 0.38
 -4 0 3 8.16 0.4
 -4 0 3 7.52 0.2
 -4 0 3 8.16 0.45
 -4 0 3 7.89 0.36
 -4 0 3 7.79 0.22
 -4 0 3 7.61 0.3
 -4 0 3 7.94 0.27
 -4 0 3 7.29 0.36
 -4 0 3 7.48 0.23
 -4 0 3 7.51 0.28
 -4 0 3 7.62 0.37
 -4 0 3 7.6 0.27
 -4 0 3 7.41 0.39
 3 0 -3 1.12 0.1
 3 0 -3 1.44 0.18
 3 0 -3 1.07 0.14
 3 0 -3 1.3 0.17
 3 0 -3 1.51 0.17
 3 0 -3 0.94 0.15
 3 0 -3 1.16 0.13
 3 0 -3 1.26 0.16
 3 0 -3 1.14 0.12
 -3 0 3 1.23 0.15
 -3 0 3 1.04 0.16
 -3 0 3 1.06 0.15
 -3 0 3 1.19 0.16
 -3 0 3 1.08 0.06
 -3 0 3 1.35 0.17
 -3 0 3 1.1 0.1
 -3 0 3 1.04 0.14
 -3 0 3 1.15 0.1
 -3 0 3 1.14 0.08
 -3 0 3 1.05 0.09
 -3 0 3 1.13 0.18
 -3 0 3 0.96 0.13
 -3 0 3 1.18 0.15
 2 0 -3 18.62 0.61
 2 0 -3 18.08 0.56
 2 0 -3 18.26 0.5
 2 0 -3 18.64 0.6
 2 0 -3 18.14 0.56
 2 0 -3 18.43 0.63
 2 0 -3 18.07 0.6
 2 0 -3 18.22 0.61
 2 0 -3 18.29 0.63
 2 0 -3 18.04 0.51
 -2 0 3 17.92 0.5
 -2 0 3 18.94 0.63
 -2 0 3 17.99 0.63
 -2 0 3 18.3 0.5
 -2 0 3 18.16 0.58
 -2 0 3 17.77 0.63
 -2 0 3 18.87 0.6
 -2 0 3 18.42 0.61
 -2 0 3 18.99 0.5
 -2 0 3 17.64 0.53
 -2 0 3 19.28 0.63
 -2 0 3 18.97 0.58
 1 0 -3 72.43 2
 1 0 -3 75.2 2
 1 0 -3 75.09 1.89
 1 0 -3 74.52 1.97
 1 0 -3 73.87 2.02
 1 0 -3 74.5 1.83
 1 0 -3 74.54 2.23
 1 0 -3 72.84 1.99
 1 0 -3 71.66 1.87
 1 0 -3 74.23 1.81
 1 0 -3 74.91 1.97
 1 0 -3 70.49 1.98
 -1 0 3 72.04 2
 -1 0 3 75.43 2.01
 -1 0 3 71.24 2
 -1 0 3 75.04 1.96
 -1 0 3 74.28 1.81
 -1 0 3 73.93 2
 -1 0 3 73.85 1.93
 -1 0 3 77.74 1.97
 -1 0 3 71.3 1.87
 -1 0 3 74.87 1.96
 -1 0 3 74.37 1.99
 0 0 -3 14.07 0.44
 0 0 -3 14.16 0.4
 0 0 -3 14.03 0.42
 0 0 -3 14.35 0.45
 0 0 -3 13.8 0.45
 0 0 -3 13.47 0.43
 0 0 -3 14.01 0.41
 0 0 -3 13.8 0.4
 0 0 -3 14.13 0.46
 0 0 -3 14.03 0.38
 0 0 -3 13.71 0.46
 0 0 -3 13.39 0.4
 0 0 -3 13.73 0.46
 0 0 3 14.99 0.46
 0 0 3 13.32 0.41
 0 0 3 14.22 0.43
 0 0 3 13.91 0.44
 0 0 3 14.3 0.39
 0 0 3 13.73 0.39
 0 0 3 13.73 0.4
 0 0 3 14.39 0.46
 0 0 3 14.59 0.47
 0 0 3 14.1 0.42
 0 0 3 14.17 0.4
 0 0 3 13.55 0.46
 -1 0 -3 -0.08 0.04
 -1 0 -3 -0.06 0.05
 -1 0 -3 0.02 0.05
 -1 0 -3 0.02 0.05
 -1 0 -3 0.01 0.04
 -1 0 -3 0.02 0.05
 -1 0 -3 -0.01 0.05
 -1 0 -3 0.05 0.07
 -1 0 -3 0.08 0.04
 -1 0 -3 0.05 0.04
 -1 0 -3 0.01 0.05
 -1 0 -3 0 0.01
 -1 0 -3 -0.04 0.04
 -1 0 -3 0.01 0.05
 -1 0 -3 0.01 0.03
 1 0 3 -0.03 0.06
 1 0 3 0.06 0.04
 1 0 3 0.05 0.05
 1 0 3 -0.03 0.03
 1 0 3 0.03 0.05
 1 0 3 0.01 0.05
 1 0 3 0.01 0.04
 1 0 3 -0.01 0.04
 1 0 3 0.02 0.06
 1 0 3 0.03 0.06
 1 0 3 0.01 0.06
 -2 0 -3 3.6 0.14
 -2 0 -3 3.69 0.15
 -2 0 -3 3.6 0.18
 -2 0 -3 3.43 0.16
 -2 0 -3 3.98 0.17
 -2 0 -3 3.9 0.17
 -2 0 -3 3.68 0.22
 -2 0 -3 3.8 0.16
 -2 0 -3 3.63 0.19
 -2 0 -3 3.87 0.19
 -2 0 -3 3.72 0.17
 -2 0 -3 3.64 0.16
 -2 0 -3 3.59 0.22
 -2 0 -3 3.73 0.22
 2 0 3 3.39 0.19
 2 0 3 3.6 0.18
 2 0 3 4.06 0.18
 2 0 3 3.68 0.17
 2 0 3 3.5 0.21
 2 0 3 3.9 0.18
 2 0 3 3.67 0.23
 -3 0 -3 1.88 0.17
 -3 0 -3 1.47 0.18
 -3 0 -3 1.92 0.12
 -3 0 -3 1.65 0.13
 -3 0 -3 2.09 0.21
 -3 0 -3 2.01 0.19
 -3 0 -3 1.96 0.15
 -3 0 -3 1.7 0.17
 -3 0 -3 1.74 0.14
 -3 0 -3 1.86 0.11
 -3 0 -3 1.55 0.18
 3 0 3 1.86 0.14
 3 0 3 1.32 0.17
 3 0 3 1.84 0.14
 3 0 3 1.72 0.2
 3 0 3 1.82 0.13
 3 0 3 1.78 0.13
 -4 0 -3 9.97 0.37
 -4 0 -3 9.39 0.39
 -4 0 -3 10.3 0.46
 -4 0 -3 10.02 0.4
 -4 0 -3 9.64 0.32
 -4 0 -3 8.95 0.42
 -4 0 -3 10.37 0.33
 -4 0 -3 10.24 0.44
 -4 0 -3 9.39 0.45
 -4 0 -3 9.53 0.33
 4 0 3 9.47 0.26
 4 0 3 9.74 0.35
 4 0 3 9.76 0.25
 4 0 3 9.89 0.27
 4 0 3 9.04 0.48
 4 0 3 9.98 0.27
 4 0 3 9.77 0.26
 4 0 3 10.46 0.47
 4 0 3 9.67 0.35
 4 0 3 9.83 0.25
 -5 0 -3 10.96 0.47
 -5 0 -3 11.37 0.38
 -5 0 -3 11.4 0.43
 -5 0 -3 10.93 0.42
 -5 0 -3 11.3 0.41
 -5 0 -3 11.57 0.54
 -5 0 -3 12.09 0.54
 -5 0 -3 11.11 0.48
 5 0 3 11.68 0.31
 5 0 3 11.32 0.31
 5 0 3 11.3 0.32
 5 0 3 11.57 0.29
 5 0 3 11.35 0.31
 5 0 3 11.42 0.29
 5 0 3 11.18 0.29
 5 0 3 11.87 0.41
 5 0 3 11.53 0.3
 5 0 3 12.13 0.57
 5 0 3 11.32 0.6
 -6 0 -3 2 0.26
 -6 0 -3 2.5 0.16
 -6 0 -3 2.4 0.23
 -6 0 -3 2.07 0.28
 -6 0 -3 3.29 0.41
 6 0 3 2.31 0.11
 6 0 3 2.55 0.11
 6 0 3 2.51 0.11
 6 0 3 2.55 0.1
 6 0 3 2.57 0.09
 6 0 3 2.81 0.35
 6 0 3 2.38 0.1
 6 0 3 2.54 0.12
 6 0 3 2.41 0.09
 -7 0 -3 3.77 0.3
 -7 0 -3 3.59 0.4
 7 0 3 3.44 0.13
 7 0 3 2.79 0.38
 7 0 3 3.47 0.15
 7 0 3 3.36 0.14
 7 0 3 3.58 0.12
 7 0 3 3.38 0.14
 7 0 3 3.28 0.14
 -8 0 -3 0.34 0.17
 8 0 3 0.39 0.07
 8 0 3 0.39 0.07
 8 0 3 0.29 0.07
 8 0 3 0.37 0.07
 8 0 3 0.37 0.06
 -9 0 -3 0.72 0.22
 -9 0 -3 0.52 0.07
 9 0 3 0.27 0.07
 9 0 3 0.44 0.08
 9 0 3 0.53 0.08
 9 0 3 0.44 0.08
 9 0 3 0.57 0.07
 -10 0 -3 1.97 0.13
 10 0 3 1.87 0.15
 10 0 3 1.85 0.15
 10 0 3 2.06 0.15
 10 0 3 1.94 0.14
 10 0 3 1.76 0.12
 -11 0 -3 3.03 0.12
 -11 0 -3 2.89 0.16
 11 0 3 2.67 0.18
 11 0 3 2.6 0.18
 11 0 3 2.97 0.18
 12 0 3 0.14 0.1
 12 0 3 0.13 0.09
 12 -1 -3 0.93 0.12
 12 -1 -3 0.84 0.12
 12 -1 -3 0.73 0.12
 -12 1 3 0.72 0.08
 11 -1 -3 0.09 0.08
 11 -1 -3 0.02 0.08
 11 -1 -3 0.11 0.09
 -11 1 3 0.06 0.09
 -11 1 3 0.02 0.06
 10 -1 -3 6.48 0.25
 10 -1 -3 6.11 0.24
 10 -1 -3 6.86 0.26
 -10 1 3 6.11 0.26
 -10 1 3 6.16 0.2
 9 -1 -3 5.54 0.21
 9 -1 -3 5.47 0.22
 9 -1 -3 5.47 0.22
 9 -1 -3 5.41 0.21
 -9 1 3 5.29 0.23
 -9 1 3 5.4 0.45
 -9 1 3 5.52 0.19
 -9 1 3 5.76 0.22
 -9 1 3 5.3 0.18
 8 -1 -3 0.3 0.07
 8 -1 -3 0.36 0.07
 8 -1 -3 0.24 0.07
 8 -1 -3 0.38 0.07
 -8 1 3 0.36 0.17
 -8 1 3 0.31 0.04
 -8 1 3 0.33 0.05
 -8 1 3 0.2 0.07
 -8 1 3 0.29 0.07
 7 -1 -3 0.12 0.05
 7 -1 -3 0.05 0.04
 7 -1 -3 0.11 0.05
 7 -1 -3 0.04 0.05
 7 -1 -3 0.07 0.05
 -7 1 3 0.04 0.08
 -7 1 3 0.06 0.03
 -7 1 3 0.08 0.05
 -7 1 3 0.09 0.04
 -7 1 3 0.11 0.05
 -7 1 3 0.03 0.12
 6 -1 -3 -0.01 0.03
 6 -1 -3 0.01 0.04
 6 -1 -3 -0.03 0.02
 6 -1 -3 -0.03 0.13
 6 -1 -3 0.02 0.15
 6 -1 -3 -0.03 0.04
 6 -1 -3 0.05 0.04
 6 -1 -3 -0.01 0.04
 -6 1 3 -0.09 0.16
 -6 1 3 -0.01 0.02
 -6 1 3 -0.1 0.16
 -6 1 3 0.06 0.1
 -6 1 3 0.03 0.2
 -6 1 3 -0.05 0.04
 -6 1 3 -0.04 0.03
 -6 1 3 0.01 0.04
 -6 1 3 0.04 0.07
 -6 1 3 -0.07 0.18
 -6 1 3 -0.1 0.11
 5 -1 -3 0.17 0.13
 5 -1 -3 0.06 0.04
 5 -1 -3 0.15 0.04
 5 -1 -3 0.14 0.03
 5 -1 -3 -0.03 0.13
 5 -1 -3 0.1 0.03
 5 -1 -3 0.02 0.12
 5 -1 -3 0.04 0.13
 5 -1 -3 0.06 0.13
 5 -1 -3 0.12 0.07
 5 -1 -3 0.12 0.03
 5 -1 -3 0.1 0.12
 5 -1 -3 0.18 0.11
 5 -1 -3 0.12 0.07
 5 -1 -3 0.12 0.04
 -5 1 3 0.07 0.14
 -5 1 3 0.17 0.07
 -5 1 3 0 0.1
 -5 1 3 0.12 0.04
 -5 1 3 0.16 0.02
 -5 1 3 0.21 0.14
 -5 1 3 -0.01 0.13
 -5 1 3 0.18 0.14
 -5 1 3 0.03 0.09
 -5 1 3 0.19 0.07
 -5 1 3 0.15 0.04
 -5 1 3 0.11 0.03
 -5 1 3 0.08 0.12
 4 -1 -3 10.98 0.29
 4 -1 -3 10.78 0.43
 4 -1 -3 10.63 0.41
 4 -1 -3 10.74 0.29
 4 -1 -3 10.95 0.52
 4 -1 -3 10.75 0.29
 4 -1 -3 10.56 0.51
 4 -1 -3 11.42 0.29
 4 -1 -3 10.73 0.49
 4 -1 -3 11.01 0.31
 4 -1 -3 11.04 0.51
 4 -1 -3 10.9 0.51
 4 -1 -3 10.97 0.41
 4 -1 -3 10.51 0.45
 -4 1 3 10.46 0.51
 -4 1 3 10.54 0.36
 -4 1 3 10.71 0.45
 -4 1 3 10.77 0.41
 -4 1 3 11.24 0.34
 -4 1 3 10.65 0.47
 -4 1 3 11.41 0.52
 -4 1 3 10.34 0.48
 -4 1 3 11.47 0.3
 -4 1 3 11.15 0.32
 -4 1 3 11.12 0.28
 -4 1 3 10.78 0.32
 -4 1 3 10.63 0.5
 -4 1 3 10.92 0.48
 -4 1 3 11.5 0.49
 3 -1 -3 16.17 0.64
 3 -1 -3 17.23 0.54
 3 -1 -3 17.36 0.57
 3 -1 -3 17.34 0.56
 3 -1 -3 16.76 0.58
 3 -1 -3 17.23 0.63
 3 -1 -3 16.33 0.61
 3 -1 -3 16.66 0.65
 3 -1 -3 16.39 0.64
 3 -1 -3 16.51 0.6
 -3 1 3 17.89 0.6
 -3 1 3 16.38 0.47
 -3 1 3 16.86 0.51
 -3 1 3 16.28 0.52
 -3 1 3 16.84 0.62
 -3 1 3 17.35 0.64
 -3 1 3 17.88 0.65
 -3 1 3 17.03 0.59
 -3 1 3 17.28 0.62
 -3 1 3 17.49 0.65
 -3 1 3 16.82 0.59
 -3 1 3 17.68 0.65
 2 -1 -3 0.1 0.03
 2 -1 -3 -0.02 0.08
 2 -1 -3 0.06 0.1
 2 -1 -3 0.1 0.04
 2 -1 -3 -0.03 0.09
 2 -1 -3 -0.01 0.06
 2 -1 -3 0.1 0.08
 2 -1 -3 -0.02 0.07
 2 -1 -3 0.05 0.06
 2 -1 -3 0.07 0.09
 2 -1 -3 0.07 0.1
 -2 1 3 0.1 0.1
 -2 1 3 0.02 0.08
 -2 1 3 0.04 0.07
 -2 1 3 0.1 0.09
 -2 1 3 0 0.03
 -2 1 3 0.02 0.07
 -2 1 3 0.04 0.05
 -2 1 3 0.07 0.09
 -2 1 3 0.14 0.09
 -2 1 3 -0.03 0.1
 -2 1 3 0.17 0.04
 -2 1 3 0.1 0.09
 -2 1 3 0.18 0.11
 1 -1 -3 191.37 5.01
 1 -1 -3 200.97 5.12
 1 -1 -3 188.25 5.01
 1 -1 -3 195.89 4.62
 1 -1 -3 192.48 5.78
 1 -1 -3 195.09 5.02
 1 -1 -3 188.98 4.76
 1 -1 -3 192.65 5.03
 1 -1 -3 197.76 4.76
 1 -1 -3 196.04 4.71
 1 -1 -3 187.35 4.76
 -1 1 3 197.61 4.76
 -1 1 3 189.47 5.01
 -1 1 3 194.82 4.63
 -1 1 3 192.53 4.71
 -1 1 3 198.14 4.76
 -1 1 3 182.82 5.02
 -1 1 3 195.24 5.96
 -1 1 3 193.65 5.07
 -1 1 3 196.75 4.89
 -1 1 3 194.12 5.01
 -1 1 3 194.02 5.01
 0 -1 -3 260.45 6.23
 0 -1 -3 262.62 6.58
 0 -1 -3 259.13 6.56
 0 -1 -3 259.04 6.56
 0 -1 -3 258.64 7.63
 0 -1 -3 255.12 6.27
 0 -1 -3 262.29 6.74
 0 -1 -3 260.66 6.57
 0 -1 -3 259.12 6.24
 0 -1 -3 254.34 6.43
 0 -1 -3 252.98 6.14
 0 1 3 250.49 6.22
 0 1 3 259.26 6.14
 0 1 3 253.39 6.43
 0 1 3 253.39 6.55
 0 1 3 254.47 6.7
 0 1 3 253.32 6.7
 0 1 3 259.61 6.42
 0 1 3 249.14 6.26
 0 1 3 262.27 6.58
 0 1 3 254.72 6.56
 0 1 3 251.66 6.23
 -1 -1 -3 9.83 0.32
 -1 -1 -3 10.01 0.3
 -1 -1 -3 10.69 0.35
 -1 -1 -3 9.92 0.34
 -1 -1 -3 10.12 0.34
 -1 -1 -3 9.85 0.34
 -1 -1 -3 10.6 0.34
 -1 -1 -3 10.03 0.35
 -1 -1 -3 10.14 0.33
 -1 -1 -3 10.09 0.32
 -1 -1 -3 10.27 0.31
 -1 -1 -3 10.54 0.34
 -1 -1 -3 9.81 0.34
 1 1 3 10.01 0.35
 1 1 3 9.91 0.35
 1 1 3 9.8 0.35
 1 1 3 10.01 0.35
 1 1 3 10.71 0.34
 1 1 3 9.98 0.35
 1 1 3 10.58 0.33
 1 1 3 9.94 0.36
 -2 -1 -3 6.1 0.27
 -2 -1 -3 6 0.27
 -2 -1 -3 6.44 0.28
 -2 -1 -3 6.21 0.28
 -2 -1 -3 5.95 0.26
 -2 -1 -3 5.73 0.28
 -2 -1 -3 6.36 0.25
 -2 -1 -3 6.06 0.28
 2 1 3 6.26 0.29
 2 1 3 6.04 0.28
 -3 -1 -3 4.2 0.26
 -3 -1 -3 4.1 0.26
 -3 -1 -3 4.27 0.26
 -3 -1 -3 3.57 0.26
 -3 -1 -3 3.99 0.23
 -3 -1 -3 4.14 0.22
 -3 -1 -3 3.66 0.26
 -3 -1 -3 3.96 0.25
 -3 -1 -3 3.68 0.24
 3 1 3 4.29 0.28
 3 1 3 4.04 0.25
 3 1 3 3.73 0.26
 -4 -1 -3 27.2 0.87
 -4 -1 -3 27.1 0.84
 -4 -1 -3 27.45 0.98
 -4 -1 -3 28.66 1.02
 -4 -1 -3 26.62 0.9
 -4 -1 -3 28.53 0.96
 4 1 3 28.31 0.7
 4 1 3 28.09 0.95
 4 1 3 27.71 0.66
 4 1 3 28.16 0.67
 4 1 3 27.75 1
 4 1 3 27.62 0.7
 4 1 3 28.14 0.7
 4 1 3 27.6 0.66
 4 1 3 28.16 0.67
 4 1 3 28.51 0.69
 -5 -1 -3 1.77 0.2
 -5 -1 -3 1.61 0.14
 -5 -1 -3 1.65 0.26
 -5 -1 -3 1.5 0.17
 -5 -1 -3 2.07 0.24
 -5 -1 -3 2.2 0.23
 5 1 3 1.71 0.08
 5 1 3 1.62 0.08
 5 1 3 1.51 0.07
 5 1 3 1.66 0.08
 5 1 3 1.57 0.07
 5 1 3 1.63 0.07
 5 1 3 1.71 0.08
 5 1 3 1.71 0.08
 5 1 3 1.92 0.26
 -6 -1 -3 3.84 0.21
 -6 -1 -3 3.99 0.43
 -6 -1 -3 3.78 0.27
 -6 -1 -3 4.51 0.4
 -6 -1 -3 3.92 0.29
 -6 -1 -3 3.65 0.32
 6 1 3 3.81 0.14
 6 1 3 3.95 0.14
 6 1 3 3.95 0.15
 6 1 3 3.77 0.13
 6 1 3 4.13 0.13
 6 1 3 4.45 0.38
 6 1 3 3.79 0.14
 6 1 3 3.88 0.13
 6 1 3 3.84 0.13
 -7 -1 -3 0.18 0.14
 -7 -1 -3 0.22 0.19
 -7 -1 -3 0.2 0.09
 7 1 3 0.16 0.04
 7 1 3 0.1 0.05
 7 1 3 0.11 0.05
 7 1 3 0.09 0.05
 7 1 3 0.13 0.04
 7 1 3 0.12 0.05
 7 1 3 0.16 0.05
 7 1 3 0.06 0.04
 -8 -1 -3 0.13 0.15
 8 1 3 0.06 0.06
 8 1 3 0 0.06
 8 1 3 -0.03 0.05
 8 1 3 -0.05 0.05
 8 1 3 -0.05 0.05
 -9 -1 -3 0.47 0.21
 9 1 3 0.51 0.09
 9 1 3 0.55 0.07
 9 1 3 0.53 0.08
 9 1 3 0.5 0.08
 9 1 3 0.42 0.08
 10 1 3 -0.02 0.07
 10 1 3 0.07 0.07
 10 1 3 -0.01 0.07
 10 1 3 0.06 0.08
 11 1 3 2.4 0.17
 11 1 3 2.25 0.17
 11 1 3 2.47 0.17
 11 1 3 2.08 0.18
 12 -2 -3 0.04 0.08
 12 -2 -3 0.17 0.1
 12 -2 -3 -0.02 0.09
 -12 2 3 0.04 0.06
 11 -2 -3 0.38 0.09
 11 -2 -3 0.37 0.1
 11 -2 -3 0.36 0.1
 -11 2 3 0.46 0.11
 -11 2 3 0.32 0.07
 10 -2 -3 2.98 0.17
 10 -2 -3 3.33 0.19
 10 -2 -3 2.79 0.17
 -10 2 3 3.43 0.2
 -10 2 3 3.34 0.16
 -10 2 3 3.19 0.14
 9 -2 -3 0.59 0.09
 9 -2 -3 0.6 0.09
 9 -2 -3 0.49 0.08
 -9 2 3 0.54 0.09
 -9 2 3 0.52 0.06
 -9 2 3 0.69 0.07
 -9 2 3 0.58 0.23
 -9 2 3 0.69 0.1
 8 -2 -3 6.33 0.23
 8 -2 -3 5.74 0.21
 8 -2 -3 5.91 0.21
 8 -2 -3 6.05 0.19
 8 -2 -3 5.77 0.21
 -8 2 3 6.2 0.2
 -8 2 3 6.21 0.24
 -8 2 3 6.22 0.22
 -8 2 3 5.73 0.18
 -8 2 3 6.17 0.43
 7 -2 -3 0.12 0.05
 7 -2 -3 0 0.04
 7 -2 -3 0.03 0.05
 7 -2 -3 0.12 0.04
 7 -2 -3 0 0.05
 -7 2 3 0.12 0.06
 -7 2 3 0.08 0.03
 -7 2 3 -0.01 0.08
 -7 2 3 0.09 0.04
 -7 2 3 0.04 0.14
 -7 2 3 0.07 0.05
 6 -2 -3 9.31 0.28
 6 -2 -3 9.34 0.27
 6 -2 -3 10 0.58
 6 -2 -3 9.64 0.47
 6 -2 -3 9.38 0.25
 6 -2 -3 9.16 0.27
 6 -2 -3 9.19 0.27
 6 -2 -3 9.13 0.27
 -6 2 3 9.25 0.25
 -6 2 3 10.21 0.58
 -6 2 3 9.03 0.27
 -6 2 3 9.21 0.47
 -6 2 3 9.55 0.35
 -6 2 3 9.25 0.29
 -6 2 3 9.75 0.59
 -6 2 3 9.21 0.3
 -6 2 3 9.62 0.46
 5 -2 -3 12.32 0.65
 5 -2 -3 13 0.32
 5 -2 -3 12.93 0.35
 5 -2 -3 13.49 0.5
 5 -2 -3 13.24 0.66
 5 -2 -3 13.26 0.37
 5 -2 -3 13.65 0.66
 5 -2 -3 12.48 0.62
 5 -2 -3 12.79 0.35
 5 -2 -3 12.88 0.35
 5 -2 -3 12.79 0.34
 5 -2 -3 13.28 0.63
 5 -2 -3 12.95 0.53
 5 -2 -3 12.89 0.49
 -5 2 3 11.73 0.53
 -5 2 3 13.11 0.63
 -5 2 3 14.48 0.63
 -5 2 3 12.99 0.64
 -5 2 3 13.12 0.38
 -5 2 3 13.49 0.65
 -5 2 3 12.65 0.33
 -5 2 3 12.8 0.36
 -5 2 3 12.32 0.42
 -5 2 3 13.73 0.62
 -5 2 3 12.99 0.51
 -5 2 3 12.86 0.44
 -5 2 3 12.25 0.38
 -5 2 3 12.5 0.6
 4 -2 -3 0.29 0.13
 4 -2 -3 0.35 0.13
 4 -2 -3 0.38 0.04
 4 -2 -3 0.42 0.04
 4 -2 -3 0.16 0.12
 4 -2 -3 0.44 0.04
 4 -2 -3 0.44 0.16
 4 -2 -3 0.51 0.11
 4 -2 -3 0.63 0.18
 4 -2 -3 0.39 0.12
 4 -2 -3 0.43 0.04
 4 -2 -3 0.52 0.12
 4 -2 -3 0.41 0.04
 4 -2 -3 0.41 0.04
 4 -2 -3 0.3 0.11
 -4 2 3 0.19 0.14
 -4 2 3 0.38 0.03
 -4 2 3 0.5 0.17
 -4 2 3 0.5 0.16
 -4 2 3 0.4 0.07
 -4 2 3 0.48 0.05
 -4 2 3 0.38 0.05
 -4 2 3 0.6 0.12
 -4 2 3 0.32 0.09
 -4 2 3 0.37 0.15
 -4 2 3 0.52 0.15
 -4 2 3 0.41 0.04
 -4 2 3 0.52 0.16
 3 -2 -3 8.28 0.41
 3 -2 -3 8.7 0.35
 3 -2 -3 8.59 0.27
 3 -2 -3 8.55 0.24
 3 -2 -3 8.6 0.4
 3 -2 -3 8.45 0.45
 3 -2 -3 8.81 0.39
 3 -2 -3 8.73 0.36
 3 -2 -3 9.41 0.46
 3 -2 -3 8.36 0.44
 3 -2 -3 9.38 0.45
 -3 2 3 9.19 0.41
 -3 2 3 8.77 0.26
 -3 2 3 8.98 0.42
 -3 2 3 8.82 0.38
 -3 2 3 8.7 0.29
 -3 2 3 8.89 0.42
 -3 2 3 8.72 0.46
 -3 2 3 9.35 0.46
 -3 2 3 8.36 0.35
 -3 2 3 9.41 0.48
 -3 2 3 9.19 0.44
 -3 2 3 8.62 0.36
 2 -2 -3 12.94 0.54
 2 -2 -3 13.39 0.38
 2 -2 -3 12.29 0.53
 2 -2 -3 12.44 0.43
 2 -2 -3 13.18 0.54
 2 -2 -3 12.63 0.46
 2 -2 -3 12.89 0.49
 2 -2 -3 12.86 0.35
 2 -2 -3 13.18 0.48
 2 -2 -3 12.4 0.46
 2 -2 -3 12.23 0.52
 2 -2 -3 13.12 0.48
 -2 2 3 13.22 0.47
 -2 2 3 13.41 0.46
 -2 2 3 12.26 0.49
 -2 2 3 12.89 0.36
 -2 2 3 12.09 0.53
 -2 2 3 12.66 0.46
 -2 2 3 12.7 0.38
 -2 2 3 12.94 0.44
 -2 2 3 13.02 0.55
 -2 2 3 13.89 0.54
 -2 2 3 13.03 0.54
 -2 2 3 12.58 0.39
 1 -2 -3 14.97 0.5
 1 -2 -3 14.71 0.55
 1 -2 -3 14.27 0.48
 1 -2 -3 15.39 0.44
 1 -2 -3 15.18 0.47
 1 -2 -3 14.65 0.56
 1 -2 -3 15.48 0.42
 1 -2 -3 14.73 0.43
 1 -2 -3 15.14 0.43
 1 -2 -3 15.02 0.57
 -1 2 3 14.47 0.43
 -1 2 3 14.52 0.44
 -1 2 3 15.47 0.58
 -1 2 3 15.14 0.52
 -1 2 3 14.18 0.47
 -1 2 3 14.87 0.48
 -1 2 3 15.58 0.57
 -1 2 3 14.31 0.56
 -1 2 3 15.12 0.46
 -1 2 3 15.04 0.49
 -1 2 3 14.6 0.55
 -1 2 3 15.16 0.51
 0 -2 -3 155.16 3.84
 0 -2 -3 159.75 4.17
 0 -2 -3 157.94 3.92
 0 -2 -3 160.94 4.72
 0 -2 -3 156.72 4.12
 0 -2 -3 151.52 3.91
 0 -2 -3 158.49 4.21
 0 -2 -3 169.01 4.16
 0 -2 -3 152.32 4.13
 0 -2 -3 152.3 4.13
 0 -2 -3 154.3 4.13
 0 -2 -3 158.08 3.92
 0 2 3 156.9 3.9
 0 2 3 161.09 4.01
 0 2 3 161.18 4.86
 0 2 3 159.58 4.02
 0 2 3 154.65 3.9
 0 2 3 156.97 4.13
 0 2 3 160.6 4.15
 0 2 3 155.55 4.13
 0 2 3 164.55 4.14
 0 2 3 158.35 4.16
 0 2 3 154.38 3.92
 0 2 3 161.83 4.14
 -1 -2 -3 92.47 2.43
 -1 -2 -3 90.87 2.46
 -1 -2 -3 93.29 2.39
 -1 -2 -3 94.03 2.43
 -1 -2 -3 93.83 2.44
 -1 -2 -3 93.68 2.77
 -1 -2 -3 91.18 2.32
 -1 -2 -3 92.5 2.43
 -1 -2 -3 89.88 2.43
 -1 -2 -3 90.67 2.39
 -1 -2 -3 89.79 2.3
 -1 -2 -3 92.48 2.49
 -1 -2 -3 92.31 2.36
 -1 -2 -3 89.83 2.3
 1 2 3 93.28 2.44
 1 2 3 94.38 2.44
 1 2 3 93.75 2.45
 1 2 3 92.15 2.39
 1 2 3 91.47 2.39
 1 2 3 88.07 2.44
 1 2 3 91.14 2.36
 1 2 3 93.45 2.26
 1 2 3 92.88 2.47
 -2 -2 -3 58.37 1.7
 -2 -2 -3 57.38 1.53
 -2 -2 -3 57.69 1.79
 -2 -2 -3 58.13 1.46
 -2 -2 -3 60.1 1.69
 -2 -2 -3 58.86 1.56
 -2 -2 -3 60.58 1.6
 -2 -2 -3 58.67 1.47
 -2 -2 -3 58.22 1.66
 -2 -2 -3 57.81 1.65
 -2 -2 -3 58.02 1.59
 -2 -2 -3 59.5 1.6
 2 2 3 60.1 1.57
 2 2 3 57.89 1.59
 2 2 3 59.57 1.57
 2 2 3 60.61 1.57
 2 2 3 59.58 1.61
 2 2 3 58.84 1.57
 2 2 3 58.67 1.61
 -3 -2 -3 5.41 0.3
 -3 -2 -3 5.07 0.3
 -3 -2 -3 4.62 0.27
 -3 -2 -3 4.7 0.26
 -3 -2 -3 3.97 0.26
 -3 -2 -3 4.49 0.27
 -3 -2 -3 4.84 0.3
 -3 -2 -3 4.89 0.32
 3 2 3 4.77 0.14
 3 2 3 4.74 0.13
 3 2 3 5.04 0.29
 3 2 3 5.04 0.28
 3 2 3 4.89 0.14
 -4 -2 -3 4.4 0.3
 -4 -2 -3 4.24 0.3
 -4 -2 -3 3.61 0.26
 -4 -2 -3 4.09 0.27
 4 2 3 4.13 0.12
 4 2 3 3.95 0.13
 4 2 3 4.05 0.12
 4 2 3 4.12 0.13
 4 2 3 4.05 0.13
 4 2 3 3.87 0.13
 4 2 3 4.11 0.12
 4 2 3 4.19 0.13
 -5 -2 -3 0.32 0.13
 -5 -2 -3 0.09 0.07
 -5 -2 -3 0.01 0.13
 -5 -2 -3 0.13 0.13
 -5 -2 -3 0.03 0.11
 5 2 3 0.04 0.03
 5 2 3 0.03 0.03
 5 2 3 0.03 0.04
 5 2 3 0.06 0.04
 5 2 3 0.06 0.03
 5 2 3 0.06 0.04
 5 2 3 -0.01 0.03
 5 2 3 0.04 0.03
 -6 -2 -3 10.34 0.4
 -6 -2 -3 9.64 0.47
 -6 -2 -3 9.84 0.54
 -6 -2 -3 10.09 0.49
 -6 -2 -3 9.52 0.59
 -6 -2 -3 10.12 0.52
 -6 -2 -3 9.81 0.38
 6 2 3 9.48 0.29
 6 2 3 9.61 0.29
 6 2 3 9.85 0.27
 6 2 3 9.91 0.26
 6 2 3 9.74 0.28
 6 2 3 9.95 0.27
 6 2 3 9.95 0.28
 6 2 3 9.89 0.27
 -7 -2 -3 3.42 0.29
 -7 -2 -3 3.5 0.38
 -7 -2 -3 3.45 0.23
 7 2 3 3.43 0.13
 7 2 3 3.41 0.13
 7 2 3 3.33 0.14
 7 2 3 3.52 0.13
 7 2 3 3.27 0.14
 7 2 3 3.35 0.13
 7 2 3 3.3 0.14
 7 2 3 3.47 0.15
 -8 -2 -3 0.24 0.17
 8 2 3 0.27 0.07
 8 2 3 0.33 0.06
 8 2 3 0.36 0.06
 8 2 3 0.27 0.07
 8 2 3 0.23 0.06
 8 2 3 0.45 0.06
 8 2 3 0.34 0.06
 -9 -2 -3 1 0.25
 9 2 3 0.87 0.1
 9 2 3 0.64 0.08
 9 2 3 0.76 0.09
 9 2 3 0.75 0.07
 9 2 3 0.89 0.1
 10 2 3 0.03 0.08
 10 2 3 0.13 0.07
 10 2 3 0.22 0.08
 10 2 3 0.04 0.08
 11 2 3 0.28 0.1
 11 2 3 0.38 0.09
 11 2 3 0.45 0.1
 11 2 3 0.32 0.09
 11 -3 -3 0.15 0.08
 11 -3 -3 0.14 0.1
 11 -3 -3 0.17 0.09
 -11 3 3 0.15 0.1
 -11 3 3 0.05 0.06
 10 -3 -3 0.77 0.1
 10 -3 -3 1 0.12
 10 -3 -3 0.82 0.11
 -10 3 3 0.88 0.09
 -10 3 3 0.89 0.08
 -10 3 3 0.85 0.12
 9 -3 -3 2.3 0.16
 9 -3 -3 2.31 0.14
 9 -3 -3 2.23 0.13
 9 -3 -3 2.21 0.14
 -9 3 3 2.03 0.16
 -9 3 3 2.17 0.11
 -9 3 3 2.22 0.13
 -9 3 3 2.3 0.33
 8 -3 -3 2.59 0.13
 8 -3 -3 3 0.13
 8 -3 -3 2.68 0.15
 8 -3 -3 2.74 0.14
 -8 3 3 2.73 0.16
 -8 3 3 2.72 0.33
 -8 3 3 2.66 0.13
 -8 3 3 2.98 0.14
 -8 3 3 2.69 0.11
 7 -3 -3 1.14 0.08
 7 -3 -3 1.28 0.1
 7 -3 -3 1.12 0.09
 7 -3 -3 1.3 0.07
 7 -3 -3 1.2 0.09
 -7 3 3 1.43 0.23
 -7 3 3 1.19 0.09
 -7 3 3 1.04 0.1
 -7 3 3 1.18 0.07
 -7 3 3 1.34 0.09
 -7 3 3 0.98 0.25
 6 -3 -3 0.23 0.05
 6 -3 -3 0.3 0.04
 6 -3 -3 0.18 0.05
 6 -3 -3 0.26 0.19
 6 -3 -3 0.24 0.06
 6 -3 -3 0.27 0.04
 -6 3 3 0.21 0.08
 -6 3 3 0.2 0.06
 -6 3 3 0.08 0.16
 -6 3 3 0.22 0.03
 -6 3 3 0.28 0.05
 -6 3 3 0.5 0.15
 -6 3 3 0.26 0.05
 5 -3 -3 9.69 0.55
 5 -3 -3 9.11 0.47
 5 -3 -3 9.97 0.43
 5 -3 -3 10.4 0.6
 5 -3 -3 9.94 0.29
 5 -3 -3 9.85 0.27
 5 -3 -3 9.65 0.28
 5 -3 -3 9.53 0.26
 5 -3 -3 9.97 0.48
 5 -3 -3 9.7 0.6
 5 -3 -3 9.9 0.28
 -5 3 3 9.82 0.26
 -5 3 3 10.38 0.57
 -5 3 3 10.46 0.49
 -5 3 3 10.23 0.35
 -5 3 3 9.69 0.45
 -5 3 3 10.19 0.3
[truncated: 2,846,181 more chars]
